# Supplementary material for: Using the concordance of in vitro and in vivo data to evaluate extrapolation assumptions
Source: PLoS One. 2019 May 28;14(5):e0217564. doi: 10.1371/journal.pone.0217564 (PMC6538186; doi:10.1371/journal.pone.0217564)
Supplement: S1 File — (ZIP) [file pone.0217564.s008.zip]

Archive with 18 entries (12 files):
- S1_File/Honda_functions_final.R
- S1_File/Honda_scripts.R
- S1_File/input/
- S1_File/input/AssayModels/
- S1_File/input/AssayModels/well_param.RData
- S1_File/input/InVitro/
- S1_File/input/InVitro/invitroDBv2_summary.RData
- S1_File/input/NewData/
- S1_File/input/NewData/allrat_chemprop_12Jul2018.RData
- S1_File/input/NewData/eval_chemlist.RData
- S1_File/input/ToxRef/
- S1_File/input/ToxRef/tr17_12Jun2017.RData
- S1_File/input/toxval/
- S1_File/input/toxval/check_class_17Mar2018.csv
- S1_File/input/toxval/duration_key_09Mar2018.csv
- S1_File/input/toxval/na_days_17Mar2018.csv
- S1_File/input/toxval/toxval_subrat2_17Mar2018.RData
- S1_File/readme.txt
