# Supplementary material for: Using the concordance of in vitro and in vivo data to evaluate extrapolation assumptions
Source: PLoS One. 2019 May 28;14(5):e0217564. doi: 10.1371/journal.pone.0217564 (PMC6538186; doi:10.1371/journal.pone.0217564)
Supplement: S1 File — (ZIP) [file pone.0217564.s008.zip › S1_File/Honda_functions_final.R]

#### create output folders ####
trtc_create_folders <- function(){
  loc.wd <- getwd()
  
  if(!dir.exists(paste0(loc.wd,"/output"))){
    dir.create(paste0(loc.wd,"/output"))
  }  
  if(!dir.exists(paste0(loc.wd,"/output/allratsoln"))){
    dir.create(paste0(loc.wd,"/output/allratsoln"))
  }
  if(!dir.exists(paste0(loc.wd,"/output/InVitro"))){
    dir.create(paste0(loc.wd,"/output/InVitro"))
  }  
  if(!dir.exists(paste0(loc.wd,"/output/ToxRef"))){
    dir.create(paste0(loc.wd,"/output/ToxRef"))
  }
  if(!dir.exists(paste0(loc.wd,"/output/toxval"))){
    dir.create(paste0(loc.wd,"/output/toxval"))
  }
  if(!dir.exists(paste0(loc.wd,"/output/tr_results"))){
    dir.create(paste0(loc.wd,"/output/tr_results"))
  }
  if(!dir.exists(paste0(loc.wd,"/output/trtc_array"))){
    dir.create(paste0(loc.wd,"/output/trtc_array"))
  }
  if(!dir.exists(paste0(loc.wd,"/output/trtc_orthogonal"))){
    dir.create(paste0(loc.wd,"/output/trtc_orthogonal"))
  }
  if(!dir.exists(paste0(loc.wd,"/output/trtc_orthogonal/prep"))){
    dir.create(paste0(loc.wd,"/output/trtc_orthogonal/prep"))
  }
  if(!dir.exists(paste0(loc.wd,"/output/trtc_orthogonal/results"))){
    dir.create(paste0(loc.wd,"/output/trtc_orthogonal/results"))
  }
  if(!dir.exists(paste0(loc.wd,"/output/figures"))){
    dir.create(paste0(loc.wd,"/output/figures"))
  }
}

#### compile input data ####
compile_invitrodb <- function(){
  loc.wd <- getwd()
  
  load(paste0(loc.wd,"/input/InVitro/invitroDBv2_summary.RData"))
  
  invitro <- invitro.init %>% 
    setnames(1,"code") %>%
    .[invitro.chems[,c("code","casn")],on = "code"]
  
  rowcasn <- invitro$casn
  
  invitro <- invitro[,c("code","casn"):=NULL] %>% 
    as.matrix()
  
  rownames(invitro) <- rowcasn
  invitro.matrix <- invitro
  invitro <- as.data.table(as.table(invitro)) %>% 
    setnames(1:3,c("casrn","aenm","ac50"))
  
  ############ Extract FBS information and add back ########################
  assay.media <- invitro.assays$reagent_reagent_name_value %>% 
    str_split("[|]",simplify = T)
  assay.type <- invitro.assays$reagent_culture_or_assay %>% 
    str_split("[|]",simplify = T)
  
  culture.num <- rowSums(assay.type == "culture",na.rm = T)
  assay.num <- rowSums(assay.type == "assay",na.rm = T)
  
  # build culture desc
  culture <- data.table(X = 1:length(assay.num), cult.desc = list(NA))
  for(k in 1:dim(assay.media)[1])
  {
    if(is.na(culture.num[k]) == F & culture.num[k] >= 1)
    {
      culture$cult.desc[k] <- list(assay.media[k,1:culture.num[k]])
    }
  }
  
  culture <- culture %>% 
    .[,tFBS := sapply(cult.desc,function(x) x[regexpr("FBS",x)!=-1])] %>% 
    .[,fracFBS := as.numeric(sapply(str_split(tFBS,"%"),function(x) x[1]))/100] %>% 
    .[,descFBS := sapply(str_split(tFBS," "),function(x) x[2])]
  
  
  # build assay.desc
  assay <- data.table(X = 1:length(assay.num), assay.desc = list(NA))
  for(k in 1:dim(assay.media)[1])
  {
    if(is.na(assay.num[k]) == F & assay.num[k] >= 1 & is.na(culture.num[k]) == F)
    {
      assay$assay.desc[k] <- list(assay.media[k,((culture.num[k]+1):(culture.num[k]+assay.num[k]))])
    }
  }
  
  assay[,tFBS := sapply(assay.desc,function(x) x[regexpr("FBS",x)!=-1])] %>% 
    .[,fracFBS := as.numeric(sapply(str_split(tFBS,"%"),function(x) x[1]))/100] %>% 
    .[,descFBS := sapply(str_split(tFBS," "),function(x) x[2])]
  
  # add back
  invitro.assays[,cult.FBSf := culture$fracFBS] %>% 
    .[,cult.FBSd := culture$descFBS] %>% 
    .[,assay.FBSf := assay$fracFBS] %>% 
    .[,assay.FBSd := assay$descFBS] %>% 
    .[is.na(cult.FBSf),cult.FBSf:=0] %>% 
    .[is.na(assay.FBSf),assay.FBSf:=0]
  
  invitro.assays[!is.na(assay_footprint),
                 well_number:=as.numeric(str_match(assay_footprint,"[ ](.*)[-]")[,2])] %>% 
    .[,media:=.(lapply(str_split(reagent_reagent_name_value,"[|]"),function(x) x[regexpr("RPMI",x)!=-1|
                                                                                   regexpr("media",x)!=-1|
                                                                                   regexpr("MEM",x)!=-1]))] %>% 
    .[,cult.media:=sapply(media,function(x) x[1])] %>% 
    .[,assay.media:=sapply(media,function(x) x[2])] %>% 
    .[,media:=NULL]
  


  invitro.assays[regexpr("ATG",assay_component_endpoint_name)!=-1,assay.FBSf:=0.01] %>% 
    .[regexpr("ATG",assay_component_endpoint_name)!=-1,assay.FBSd:="charcoal-stripped"] %>% 
    .[regexpr("ATG",assay_component_endpoint_name)!=-1,cult.FBSf:=0.10] %>% 
    .[regexpr("ATG",assay_component_endpoint_name)!=-1,cult.FBSd:="FBS"]
  
  invitro.assays[, FBSf:=assay.FBSf] %>% 
    .[, FBSd:=assay.FBSd]
  
  
  save("invitro",file = paste0(loc.wd,"/output/InVitro/ToxCast_Oct2015.RData"))
  save("invitro.assays",file = paste0(loc.wd,"/output/InVitro/ToxCast_Oct2015_assays.RData"))
  save("invitro.matrix",file = paste0(loc.wd,"/output/InVitro/ToxCast_Oct2015_matrix.RData"))
  
  setnames(invitro.flags,"casn","casrn")
  
  total.rat <- get_cheminfo(info="all",species = "Rat")
  
  flags.dt <- copy(invitro.flags)[casrn %in% total.rat$CAS,]
  flags.dt <- invitro.flags[,.(flags=list(flag),fnum=list(mc6_mthd_id)),.(casrn,aenm)]
  flags.dt[,flength:=length(unlist(flags)),.(casrn,aenm)]
  
  save(flags.dt,file=paste0(loc.wd,"/output/InVitro/ToxCast_Oct2015_flags.RData"))
  
  
}
compile_rattoxref <- function(){

  loc.wd <- getwd()
  
  time_unit <- c("day","GD","week","month","year")
  time_mult <- c(1,1,7,30,365)
  

  ########### TR17 ############
  # load all ToxRef2017 data
  load(paste0(loc.wd,"/input/ToxRef/tr_all.rda")) # from ToxRefDB v 1.3 pulled April 20 2017
  
  rat.casrn.all <- get_cheminfo(info="CAS",species="Rat")
  
  trCorrections <- function(tr){
    
    ## Remove studies that were entered twice
    rep <- c("3695", "3696","3681","3684","3688","3687", "3689", "3692", "3694") ##studies that were entered twice
    tr[study_id %in% rep, study_id := 0]
    tr <- tr[study_id != 0]
    
    ##Correcting Errors
    tr[study_year == "19987", study_year := 1987]
    tr[study_year == "9184", study_year := 1984]
    tr[substance_purity == "8805", substance_purity := 88.05]
    tr[substance_purity > 100, substance_purity := 100]
    
    ##Putting missing data under the same terminology
    tr[study_source == "unassigned", study_source := "unknown"]
    tr[is.na(strain_group), strain_group := "other"]
    
  }
  
  tr_all <- as.data.table(tr_all)
  
  # subset on rat
  tr17 <- tr_all[species == "rat"] %>% 
    .[!is.na(dose_level), dose_no := max(dose_level, na.rm=TRUE) , by = study_id] %>% 
    .[dose_adjusted > 0, log_dose_adjusted := round(log10(dose_adjusted), 1)] %>% 
    .[!is.na(log_dose_adjusted), ldt := min(log_dose_adjusted), by = study_id] %>% 
    .[!is.na(log_dose_adjusted), hdt := max(log_dose_adjusted), by = study_id] %>% 
    .[ , dose_spacing := (hdt-ldt) / (dose_no - 1)]
  
  # Subset on entry level, usability, status
  tr17 <- tr17[data_entry_level == 'all effects' &
                 data_usability == 'acceptable' &
                 data_entry_status == 'complete'&
                 dose_adjusted > 0 &
                 dose_adjusted_unit == 'mg/kg/day' & 
                 dose_level > 0 &
                 dose_no > 1 &
                 dose_end_unit != "generation"] %>% 
    .[!(study_type %in% c("MGR","DNT","REP","SAC","NEU"))] %>% 
    .[generation %in% c("F0","Fetal")] %>% 
    .[!(effect_category =="" | is.na(effect_category))] %>% 
    .[!(effect_type =="" | is.na(effect_type))] %>% 
    .[!(effect_target =="" | is.na(effect_target))]
  
  # Standarized data notations 
  tr17 <- tr17[ , chem := paste(chemical_id, chemical_casrn, chemical_name, sep = "|")] %>% 
    trCorrections() %>% 
    .[strain_group == "other", strain_group := species] %>%  ## All strain other ==> species
    .[admin_method == "[Not Specified]", admin_method := admin_route] %>%  ## All admin_method[Not Specified] to admin method
    .[is.na(study_year), study_year := 1992] %>% ## All NA values in study year and Sub purity given Mean Value 
    .[is.na(substance_purity), substance_purity := 94 ]
  
  
  tr17[chemical_casrn %in% rat.casrn.all,.N,.(gender)]
  # Mark treatment related and mixed gender studies 
  
  tr17 <- tr17[chemical_casrn %in% rat.casrn.all, list(chemical_casrn, 
                                                       chemical_id, 
                                                       chemical_name, 
                                                       study_id,
                                                       study_year,
                                                       study_source, 
                                                       study_type, 
                                                       species, 
                                                       strain_group, 
                                                       gender,
                                                       life_stage,
                                                       generation,
                                                       admin_route,
                                                       admin_method, 
                                                       log_dose_adjusted,
                                                       dose_duration,
                                                       dose_duration_unit,
                                                       dose_adjusted,
                                                       dose_adjusted_unit,
                                                       dose_start,
                                                       dose_start_unit,
                                                       dose_end,
                                                       dose_end_unit,
                                                       substance_purity, 
                                                       endpoint_id,
                                                       effect_id,
                                                       effect_category,
                                                       effect_type, 
                                                       effect_target, 
                                                       effect_target_class, 
                                                       target_site, 
                                                       effect_desc,
                                                       effect_comment,
                                                       direction,
                                                       dose_level, 
                                                       critical_effect,
                                                       treatment_related)]
  
  tr17[,epnm := paste(effect_category,effect_type,effect_target, sep = "|")] %>% 
    .[,study_epnm := paste(study_type,epnm,generation,sep="|")] %>% 
    .[,study_epnm_gender := paste(study_type,epnm,generation,gender,epnm,sep="|")]
  
  tr17[ , any_tr := max(treatment_related, na.rm = TRUE), by = study_id] %>%
    .[,all_gender := c(gender[1],"M,F")[which.max(c(0.5,all(c("M","F") %in% gender)))],.(chemical_casrn,study_id,generation,epnm)] %>% 
    .[all_gender == "MF", all_gender:="M,F"]
  
  tr17 <- tr17[,days:=(dose_end-dose_start)*time_mult[time_unit %in% dose_end_unit],.(dose_end_unit)]
  
  save(tr17,file=paste0(loc.wd,"/output/ToxRef/tr17_12Jun2017.RData"))
  
  
  
}
compile_rattoxval <- function(){

  loc.wd <- getwd()
  load(paste0(loc.wd,"/input/toxval/toxval_all_09Mar2018.RData")) # accessed from ToxVal DB 09 March 2018
  
  toxval.rat <- toxval.all[tolower(species) %in% c("rat","rats","black rat","norway rat","polynesian rat")]
  
  toxval.subrat <- copy(toxval.rat)
  toxval.subrat[,end.time:=as.numeric(NA)] %>% 
    .[!is.na(as.numeric(study_duration_value)),end.time:=as.numeric(study_duration_value)] %>% 
    .[,start.time:=0.000] %>% 
    .[regexpr("([0-9]-[0-9])",study_duration_value)!=-1,end.time:=as.numeric(sapply(str_split(study_duration_value," "),
                                                                                    function(x) str_split(x[regexpr("-",x)!=-1],"-",simplify=T)[2]))] %>% 
    .[regexpr("([0-9]-[0-9])",study_duration_value)!=-1,start.time:=as.numeric(sapply(str_split(study_duration_value," "),
                                                                                      function(x) str_split(x[regexpr("-",x)!=-1],"-",simplify=T)[1]))]
  
  toxval.subrat[regexpr("-",study_duration_units_original)==-1,end.unit:=study_duration_units_original] %>% 
    .[regexpr("-",study_duration_units_original)==-1,start.unit:=study_duration_units_original] %>% 
    .[study_duration_units_original=="day-day",end.unit:="days"] %>% 
    .[study_duration_units_original=="day-day",start.unit:="days"]
  
  toxval.subrat[end.unit=="NA",end.unit:=NA]
  
  rat.key <- fread(paste0(loc.wd,"/input/toxval/duration_key_09Mar2018.csv"))
  
  setnames(rat.key,c("start.time","end.time","start.unit","end.unit"),c("start.time2","end.time2","start.unit2","end.unit2"))
  toxval.subrat <- rat.key[toxval.subrat,on=list(study_duration_units,study_duration_units_original,study_duration_value,study_duration_value_original,study_duration_class,study_duration_class_original)]
  
  toxval.subrat[is.na(end.unit),end.unit:=end.unit2] %>% 
    .[is.na(end.unit),start.unit:=start.unit2] %>% 
    .[is.na(end.time)|end.time<=0,end.time:=as.numeric(end.time2)] %>% 
    .[is.na(end.time)|end.time<=0,start.time:=as.numeric(start.time2)]
  
  toxval.subrat[,c("end.unit2","start.unit2","end.time2","start.time2")] <- NULL
  
  toxval.subrat[end.unit%in% c("Not reported","NA"),c("end.unit","start.unit")] <- NA
  
  toxval.subrat[end.unit == "105 to 107 weeks", end.time:= 106] %>% 
    .[end.unit == "105 to 107 weeks",start.time:= 0] %>% 
    .[end.unit == "105 to 107 weeks",end.unit:="weeks"] %>% 
    .[end.unit == "105 to 107 weeks",start.unit:="weeks"]
  
  toxval.subrat[end.time <= 0, end.time:= NA]
  toxval.subrat[is.na(start.unit),start.unit:=end.unit]
  hold.toxval.subrat <- copy(toxval.subrat)
  toxval.subrat[end.unit=="mn",c("end.unit","start.unit")] <- "months"
  toxval.subrat[end.unit=="wk",c("end.unit","start.unit")] <- "weeks"
  toxval.subrat[end.unit=="d",c("end.unit","start.unit")] <- "days"
  toxval.subrat[end.unit=="y",c("end unit","start.unit")] <- "years"
  toxval.subrat[end.unit=="y",end.unit:="years"]
  
  rat.key2 <- fread(paste0(loc.wd,"/input/toxval/na_days_17Mar2018.csv"))
  toxval.subrat[,end.time:=as.numeric(end.time)] %>% 
    .[,start.time:=as.numeric(start.time)]
  toxval.subrat <- rat.key2[toxval.subrat,on= .(start.time,end.time,start.unit,end.unit,study_duration_units,study_duration_units_original,study_duration_value,study_duration_value_original)]
  toxval.subrat[,end.time:=as.numeric(end.time)] %>% 
    .[,start.time:=as.numeric(start.time)]
  
  toxval.subrat[is.na(end.time),end.time:=as.numeric(end.time2)] %>% 
    .[is.na(end.time),end.unit:=end.unit2] %>% 
    .[is.na(start.time),start.time:=as.numeric(start.time2)] %>% 
    .[is.na(start.time),start.unit:=start.unit2]
  
  toxval.subrat[regexpr("day",tolower(end.unit))!=-1 & regexpr("[0-9]+.*?",end.unit)==-1,days:=end.time-start.time] %>% 
    .[regexpr("week",tolower(end.unit))!=-1 & regexpr("[0-9]+.*?",end.unit)==-1,days:=7*(end.time-start.time)] %>% 
    .[regexpr("month",tolower(end.unit))!=-1 & regexpr("[0-9]+.*?",end.unit)==-1,days:=30*(end.time-start.time)] %>% 
    .[regexpr("year",tolower(end.unit))!=-1 & regexpr("[0-9]+.*?",end.unit)==-1,days:=365*(end.time-start.time)] %>% 
    .[regexpr("GD",end.unit)!=-1 & 
        regexpr("GD",start.unit)!=-1 & 
        regexpr("[0-9]+.*?",end.unit)==-1 &
        regexpr("[0-9]+.*?",start.unit)==-1,days:=(end.time-start.time)] %>% 
    .[regexpr("GD",end.unit)!=-1 & 
        regexpr("GD",start.unit)!=-1 & 
        start.time>0,days:=days+1] %>% 
    .[regexpr("PND",end.unit)!=-1 & 
        regexpr("PND",start.unit)!=-1 & 
        regexpr("[0-9]+.*?",end.unit)==-1 &
        regexpr("[0-9]+.*?",start.unit)==-1,days:=(end.time-start.time)] %>% 
    .[regexpr("hour",tolower(end.unit))!=-1 & regexpr("[0-9]+.*?",end.unit)==-1,days:=(end.time-start.time)/24]
  
  toxval.subrat[,study_type_old:=study_type] %>% 
    .[,study_type:=tolower(study_duration_class)] %>% 
    .[study_type=="sub-chronic",study_type:="subchronic"] %>% 
    .[study_type == "reproduction toxicity",study_type:="reproductive"] %>% 
    .[study_type == "acute toxicity", study_type:="acute"] %>% 
    .[study_type == "reproductive multigenerational",study_type:="multigenerational"] %>% 
    .[study_type == "reproductive developmental", study_type:= "developmental"]
  
  # casrn, days, dose, 
  toxval.subrat[tolower(exposure_route) %in% c("oral",
                                               "diet, unspecified",
                                               "food", "feed",
                                               "gavage",
                                               "drinking water",
                                               "oral via capsule"), admin_route:="oral"] %>% 
    .[,admin_method:=exposure_route] %>% 
    .[exposure_route %in% c("Intravenous","Intrapertioneal","direct","Injection, unspecified"),admin_route:="direct"] %>% 
    .[,iv.dose:=FALSE] %>% 
    .[admin_route=="direct",iv.dose:=TRUE]
  
  rat.MW <- as.data.table(get_cheminfo(info="all",species="Rat"))[,.(CAS,MW)] %>% 
    .[,CASRN:=CAS] %>% 
    .[,CAS:=NULL]
  
  toxval.subrat <- rat.MW[toxval.subrat,on="CASRN"]
  
  toxval.subrat[toxval_units=="ppm",toxval_numeric_old:=toxval_numeric] %>% 
    .[toxval_units=="ppm",toxval_units_old:="ppm"] %>% 
    .[toxval_units_old=="ppm",toxval_units:="mg/kg-day"] %>% 
    .[toxval_units_old=="ppm",toxval_numeric:=0.05*toxval_numeric] %>% 
    .[toxval_units=="(mg/kg-day)-1",toxval_units_old:=toxval_units] %>% 
    .[toxval_units=="(mg/kg-day)-1",toxval_numeric_old:=toxval_numeric] %>% 
    .[toxval_units_old=="(mg/kg-day)-1",toxval_units:="mg/kg-day"] %>% 
    .[toxval_units_old=="(mg/kg-day)-1",toxval_numeric:=1/toxval_numeric] %>% 
    .[toxval_units=="mmol/kg-day",toxval_units_old:=toxval_units] %>% 
    .[toxval_units=="mmol/kg-day",toxval_numeric_old:=toxval_numeric] %>% 
    .[toxval_units_old=="mmol/kg-day",toxval_units:="mg/kg-day"] %>% 
    .[toxval_units_old=="mmol/kg-day",toxval_numeric:=toxval_numeric*MW] 
  
  toxval.subrat <- toxval.subrat[admin_route%in%c("oral","direct") 
                                 & days > 0 
                                 & toxval_units == "mg/kg-day" 
                                 & !is.na(days)
                                 & toxval_numeric>0,]
  
  setnames(toxval.subrat,"CASRN","casrn")
  setnames(toxval.subrat,"source","source_id")

  toxval.subrat2 <- copy(toxval.subrat)
  toxval.subrat2 <- toxval.subrat2[toxval_type%in%c("LOEL","LOAEL"),]
  toxval.subrat2[,X:=1:length(casrn)]
  
  rat.key3 <- fread(paste0(loc.wd,"/input/toxval/check_class_17Mar2018.csv"))
  toxval.subrat2 <- rat.key3[toxval.subrat2,on=.(study_type,study_type_old,study_type_original,study_duration_class,study_duration_class_original,risk_assessment_class)]
  toxval.subrat2[study_class_new=="subcrhonic",study_class_new:="subchronic"]
  

  save(toxval.subrat2,file=paste0(loc.wd,"/output/toxval/toxval_subrat2_17Mar2018.RData"))
  
  
  
  
}


#### solution functions ####
trtcAllRat <- function(option.restrictive=FALSE){
  loc.wd <- getwd()
  all.rat <- get_cheminfo(info="CAS",species="Rat")
  
  xdnm <- c("time","Agutlumen","Cart","Cven","Clung","Cgut","Cliver","Ckidney","Crest","Ametabolized","Atubules","Cplasma","AUC")
  
  rat.soln <- array(dim=c(87301,13,length(all.rat)),
                    dimnames = list(c(1:87301),xdnm,all.rat))
  
  for(this.casrn in all.rat){
    rat.soln[,,this.casrn] <- solve_pbtk(chem.cas=this.casrn,
                                         doses.per.day=1,
                                         daily.dose = 1,
                                         days=900,
                                         restrictive.clearance = option.restrictive,
                                         species="rat",
                                         default.to.human=FALSE,
                                         iv.dose=FALSE)
  }
  
  
  return(rat.soln)  
  
  
}

trtcToxValx10v2 <- function(restrict = T,
                            QC = T,
                            rat.soln=NA,
                            option.random = NA,
                            option.sample = NA, # NA or all, NA preserves days and dose 
                            option.assay=F){
  
  loc.wd <- getwd()
  
  total.chem <- get_cheminfo(info="all",species="Rat")
  print(paste("Chemical list length:",length(total.chem$CAS),sep = " "))
  
  #### Read and Adjust ToxVal17 ####
  load(paste0(loc.wd,"/output/toxval/toxval_subrat2_17Mar2018.RData"))
  tox <- copy(toxval.subrat2)[study_class_new %in% c("chronic","subchronic","subacute")]
  tox <- as.data.table(tox)
  tox[,X:=1:length(casrn)] %>% 
    .[,lel_dose:=toxval_numeric]# Not an actual lel, just used for simplicity in other functions
  
  test.chems <- sort(unique(tox$casrn))
  if(QC==TRUE){
    all.rat <- get_cheminfo(info="CAS",species="Rat")
    load(paste0(loc.wd, "/input/NewData/eval_chemlist.RData"))
    chem.confirm <- copy(eval.chem)
    test.chems <- test.chems[test.chems %in% chem.confirm]
  }
  
  load(paste0(loc.wd,"/output/InVitro/ToxCast_Oct2015_assays.RData"))
  load(paste0(loc.wd,"/output/InVitro/ToxCast_Oct2015_flags.RData"))
  load(paste0(loc.wd,"/output/InVitro/ToxCast_Oct2015.RData"))
  tox[,epnm:=toxval_type] %>% 
    .[epnm%in%c("LOEL","LOAEL"),epnm:="LOEL-LOAEL"]
  
  if(option.assay == T){
    dt.invitro <- copy(invitro)[!is.na(ac50) &
                                  ac50 < 1e6 &
                                  (casrn %in% test.chems) &
                                  aenm %in% invitro.assays[assay.FBSf!=0,assay_component_endpoint_name]]
    dt.invitro <- flags.dt[,.(flength,casrn,aenm)][dt.invitro,on=.(casrn,aenm)]
    dt.invitro <- dt.invitro[is.na(flength)|flength==0,]
    test.chems <- test.chems[test.chems %in% unique(dt.invitro[,casrn])]
    tox <- tox[casrn %in% test.chems]
    tox.lim <- copy(tox)[epnm=="LOEL-LOAEL",]
    tox.com <- dt.invitro[tox.lim,on="casrn",allow.cartesian=T]
    tox.com[,comchem:=length(unique(casrn)),.(aenm,epnm)]
    tox <- tox.com[comchem>=5,]
    chem.dist <- tox.com[,.(casrn=casrn[which.min(lel_dose)]),.(casrn,aenm)][,casrn]
    
  }else{
    dt.invitro <- copy(invitro)[!is.na(ac50) &
                                  ac50 < 1e6 &
                                  casrn %in% test.chems,]
    dt.invitro <- flags.dt[,.(flength,casrn,aenm)][dt.invitro,on=.(casrn,aenm)]
    dt.invitro <- dt.invitro[is.na(flength)|flength==0,]
    test.chems <- test.chems[test.chems %in% unique(dt.invitro[,casrn])]
    tox <- tox[casrn %in% test.chems]
    tox.lim <- copy(tox)[epnm=="LOEL-LOAEL",]
    tox.com <- dt.invitro[tox.lim,on="casrn",allow.cartesian=T]
    tox.com[,comchem:=length(unique(casrn)),.(aenm,epnm)]
    tox <- tox.com[comchem>=5,]
    chem.dist <- tox.com[,.(casrn=casrn[which.min(lel_dose)]),.(casrn,aenm)][,casrn]
  }
  
  tox.length <- dim(tox)[1]
  
  
  if(is.na(option.random)){

    if(!is.na(option.sample)){
      tox[,sam_casrn1:=sample(chem.dist,tox.length,replace = T)] %>% 
        .[,sam_casrn2:=sample(chem.dist,tox.length,replace = T)] %>% 
        .[,sam_casrn3:=sample(chem.dist,tox.length,replace = T)] %>% 
        .[,sam_casrn4:=sample(chem.dist,tox.length,replace = T)] %>% 
        .[,sam_casrn5:=sample(chem.dist,tox.length,replace = T)] %>% 
        .[,sam_casrn6:=sample(chem.dist,tox.length,replace = T)] %>% 
        .[,sam_casrn7:=sample(chem.dist,tox.length,replace = T)] %>% 
        .[,sam_casrn8:=sample(chem.dist,tox.length,replace = T)] %>% 
        .[,sam_casrn9:=sample(chem.dist,tox.length,replace = T)] %>% 
        .[,sam_casrn10:=sample(chem.dist,tox.length,replace = T)]
    }else{
      temp <- unique(tox[,.(casrn, aenm)]) %>% 
        .[,sam_casrn1:=sample(chem.dist,1,replace = T),.(aenm,casrn)] %>%
        .[,sam_casrn2:=sample(chem.dist,1,replace = T),.(aenm,casrn)] %>%
        .[,sam_casrn3:=sample(chem.dist,1,replace = T),.(aenm,casrn)] %>%
        .[,sam_casrn4:=sample(chem.dist,1,replace = T),.(aenm,casrn)] %>%
        .[,sam_casrn5:=sample(chem.dist,1,replace = T),.(aenm,casrn)] %>%
        .[,sam_casrn6:=sample(chem.dist,1,replace = T),.(aenm,casrn)] %>%
        .[,sam_casrn7:=sample(chem.dist,1,replace = T),.(aenm,casrn)] %>%
        .[,sam_casrn8:=sample(chem.dist,1,replace = T),.(aenm,casrn)] %>%
        .[,sam_casrn9:=sample(chem.dist,1,replace = T),.(aenm,casrn)] %>%
        .[,sam_casrn10:=sample(chem.dist,1,replace = T),.(aenm,casrn)]
      
      tox <- temp[tox, on = c("casrn","aenm")]
      
      
    }
    
    

  }else{
    
    if(regexpr("nrest",option.random)!=-1){
      load(paste0(loc.wd,"/output/tr_results/",option.random,".RData"))
      tox <- cbind(tox,tv17x10_nrest[,.(sam_casrn1,
                                        sam_casrn2,
                                        sam_casrn3,
                                        sam_casrn4,
                                        sam_casrn5,
                                        sam_casrn6,
                                        sam_casrn7,
                                        sam_casrn8,
                                        sam_casrn9,
                                        sam_casrn10)])
    }else{
      load(paste0(loc.wd,"/output/tr_results/",option.random,".RData"))
      tox <- cbind(tox,tv17x10_rest[,.(sam_casrn1,
                                       sam_casrn2,
                                       sam_casrn3,
                                       sam_casrn4,
                                       sam_casrn5,
                                       sam_casrn6,
                                       sam_casrn7,
                                       sam_casrn8,
                                       sam_casrn9,
                                       sam_casrn10)])
    }
  }
  print(paste("ToxVal lel list length:",length(tox$casrn),sep = " "))
  
  #### Run ####
  
  cnames <- c("Cart","Cven","Clung","Cgut","Cliver","Ckidney","Crest","Cplasma","AUC")
  cdesc <- sapply(cnames,function(x) paste(c("cmax","cmean"),x,sep = "|"))[1:18]

  use.names <- paste0("c(",paste0(c("casrn",paste0("sam_casrn",1:10)), sep = "", collapse = ","),")")
  kappa.dt <- unique(tox[,.("casrn"=eval(parse(text=use.names))),.(days)])
  kappa.dt <- unique(tox[,.("casrn"=eval(parse(text=use.names))),.(days)])
  
  timev1 <- seq(0,900,by=1/96) # evenly distributed timepoints
  timev2 <- seq(0.00000001,900,by=1) # 'max' timepoints
  timev3 <- sort(c(timev1,timev2)) # all timepoints
  
  print(dim(unique((kappa.dt))))
  
  kappa.dt[,kappa0 := .(list(set_names(c(unlist(lapply(cnames,
                                                       function(x) c(max(rat.soln[timev3 <= days, x, casrn]),
                                                                     mean(rat.soln[(timev3 %in% timev1) & (timev3 <= days),x,casrn])))),
                                         last(rat.soln[timev3 <= days,"AUC",casrn])),c(cdesc,"last|AUC")))),.(casrn,days)]
  

  
  
  conc.dt <- copy(tox)
  setnames(kappa.dt,"casrn","xcasrn")
  use.names <- c("casrn",paste0("sam_casrn",1:10))
  conc.dt[,c("nkappa","skappa1","skappa2","skappa3","skappa4","skappa5",
             "skappa6","skappa7","skappa8","skappa9","skappa10"):=lapply(use.names,
                                                                         function(x) kappa.dt[conc.dt[,.("xcasrn"=eval(parse(text=x)),days)],
                                                                                              on=c("xcasrn","days")][,kappa0])]
  
  return(conc.dt)  
}

trtcToxRefx10v2 <- function(lel.depth = "study_type|epnm|generation",
                            rat.soln=NA,
                            option.random = NA, #file location
                            option.assay = F,
                            QC = T){
  
  loc.wd <- getwd()
  

  depth.list <- c("casrn","study_id",str_split(lel.depth,"[|]",simplify = T))
  
  total.chem <- get_cheminfo(info="all",species="Rat")
  print(paste("Chemical list length:",length(total.chem$CAS),sep = " "))
  
  #### Read and Adjust ToxRef17 ####
  
  load(paste0(loc.wd,"/output/ToxRef/tr17_12Jun2017.RData"))
  tox <- tr17
  tox <- as.data.table(tox) %>% 
    setnames("chemical_casrn","casrn") %>% 
    .[,X:=1:length(casrn)] %>% 
    .[casrn %in% total.chem$CAS] %>% 
    .[admin_route=="Oral"]
  
  temp <- tox[treatment_related==1, lel_dose := min(dose_adjusted),by=depth.list] %>% 
    .[,lel_dose := max(c(0,min(lel_dose, na.rm = T))),by=depth.list] %>% 
    # .[,nel_dose := max(c(0,dose_adjusted[dose_adjusted < lel_dose])),by=depth.list] %>% 
    .[,lel_depth := lel.depth] %>% 
    .[dose_adjusted==lel_dose & treatment_related==1,.(X=X[1],X_list=.(as.list(X)),desc_list=.(as.list(paste(effect_desc,gender,sep="|"))),crit_list = .(as.list(critical_effect)),dose_adjusted=dose_adjusted[1]),by=depth.list]
  
  tox <- tox[temp,on=c("X","dose_adjusted",depth.list)]
  
  

  tox <- tox[days>0]

  
  test.chems <- sort(unique(tox$casrn))
  if(QC==TRUE){
    all.rat <- get_cheminfo(info="CAS",species="Rat")
    load(paste0(loc.wd, "/input/NewData/eval_chemlist.RData"))
    chem.confirm <- copy(eval.chem)
    test.chems <- test.chems[test.chems %in% chem.confirm]
  }
  
  load(paste0(loc.wd,"/output/InVitro/ToxCast_Oct2015_assays.RData"))
  load(paste0(loc.wd,"/output/InVitro/ToxCast_Oct2015_flags.RData"))
  load(paste0(loc.wd,"/output/InVitro/ToxCast_Oct2015.RData"))
  
  if(option.assay == T){
    dt.invitro <- copy(invitro)[!is.na(ac50) &
                                  ac50 < 1e6 &
                                  (casrn %in% test.chems) &
                                  aenm %in% invitro.assays[assay.FBSf!=0,assay_component_endpoint_name]]
    dt.invitro <- flags.dt[,.(flength,casrn,aenm)][dt.invitro,on=.(casrn,aenm)] %>% 
                          .[is.na(flength)|flength==0,]
    test.chems <- test.chems[test.chems %in% unique(dt.invitro[,casrn])]
    tox.lim <- tox[casrn %in% test.chems]
    tox.lim[tolower(generation)=="fetal",epnm:=paste0(epnm,"_fetal")] %>% 
      .[,epnm:=paste0(epnm,"_",study_type)]
    tox.com <- dt.invitro[tox.lim,on="casrn",allow.cartesian=T]
    tox.com[,comchem:=length(unique(casrn)),.(aenm,epnm)]
    tox <- tox.com[comchem>=5,]
    chem.dist <- tox[,casrn]
    
  }else{
    dt.invitro <- copy(invitro)[!is.na(ac50) &
                                  ac50 < 1e6 &
                                  casrn %in% test.chems,]
    dt.invitro <- flags.dt[,.(flength,casrn,aenm)][dt.invitro,on=.(casrn,aenm)] %>% 
                          .[is.na(flength)|flength==0,]
    test.chems <- test.chems[test.chems %in% unique(dt.invitro[,casrn])]
    tox.lim <- tox[casrn %in% test.chems]
    tox.lim[tolower(generation)=="fetal",epnm:=paste0(epnm,"_fetal")] %>% 
      .[,epnm:=paste0(epnm,"_",study_type)]
    tox.com <- dt.invitro[tox.lim,on="casrn",allow.cartesian=T]
    tox.com[,comchem:=length(unique(casrn)),.(aenm,epnm)]
    tox <- tox.com[comchem>=5,]
    chem.dist <- tox[,casrn]
  }
  
  tox.length <- dim(tox)[1]
  
  
  if(is.na(option.random)){
    tox[,sam_casrn1:=sample(chem.dist,tox.length,replace=T)] %>% 
      .[,sam_casrn2:=sample(chem.dist,tox.length,replace=T)] %>% 
      .[,sam_casrn3:=sample(chem.dist,tox.length,replace=T)] %>% 
      .[,sam_casrn4:=sample(chem.dist,tox.length,replace=T)] %>% 
      .[,sam_casrn5:=sample(chem.dist,tox.length,replace=T)] %>% 
      .[,sam_casrn6:=sample(chem.dist,tox.length,replace=T)] %>% 
      .[,sam_casrn7:=sample(chem.dist,tox.length,replace=T)] %>% 
      .[,sam_casrn8:=sample(chem.dist,tox.length,replace=T)] %>% 
      .[,sam_casrn9:=sample(chem.dist,tox.length,replace=T)] %>% 
      .[,sam_casrn10:=sample(chem.dist,tox.length,replace=T)]
  }else{
    
    if(regexpr("nrest",option.random)!=-1){
      load(paste0(loc.wd,"/output/tr_results/",option.random,".RData"))
      tox <- cbind(tox,tr17x10_nrest[,.(sam_casrn1,
                                        sam_casrn2,
                                        sam_casrn3,
                                        sam_casrn4,
                                        sam_casrn5,
                                        sam_casrn6,
                                        sam_casrn7,
                                        sam_casrn8,
                                        sam_casrn9,
                                        sam_casrn10)])
    }else{
      load(paste0(loc.wd,"/output/tr_results/",option.random,".RData"))
      tox <- cbind(tox,tr17x10_rest[,.(sam_casrn1,
                                       sam_casrn2,
                                       sam_casrn3,
                                       sam_casrn4,
                                       sam_casrn5,
                                       sam_casrn6,
                                       sam_casrn7,
                                       sam_casrn8,
                                       sam_casrn9,
                                       sam_casrn10)])
    }
    
  }
  
  print(paste("ToxRef lel list length:",length(tox$casrn),sep = " "))
  
  #### Run ####
  
  cnames <- c("Cart","Cven","Clung","Cgut","Cliver","Ckidney","Crest","Cplasma","AUC")
  cdesc <- sapply(cnames,function(x) paste(c("cmax","cmean"),x,sep = "|"))[1:18]
  
  # conc.dt <- as.data.table(tox) %>% 
  #   .[,iv.dose := F] %>% 
  #   .[admin_method %in% c("Intraperitoneal","Intramuscular"),iv.dose:=T]
  use.names <- paste0("c(",paste0(c("casrn",paste0("sam_casrn",1:10)), sep = "", collapse = ","),")")
  kappa.dt <- unique(tox[,.("casrn"=eval(parse(text=use.names))),.(days)])

  
  timev1 <- seq(0,900,by=1/96) # evenly distributed timepoints
  timev2 <- seq(0.00000001,900,by=1) # 'max' timepoints
  timev3 <- sort(c(timev1,timev2)) # all timepoints
  
  print(dim(unique((kappa.dt))))
  
  kappa.dt[,kappa0 := .(list(set_names(c(unlist(lapply(cnames,
                                                       function(x) c(max(rat.soln[timev3 <= days, x, casrn]),
                                                                     mean(rat.soln[(timev3 %in% timev1) & (timev3 <= days),x,casrn])))),
                                         last(rat.soln[timev3 <= days,"AUC",casrn])),c(cdesc,"last|AUC")))),.(casrn,days)]

  conc.dt <- copy(tox)
  setnames(kappa.dt,"casrn","xcasrn")
  use.names <- c("casrn",paste0("sam_casrn",1:10))
  conc.dt[,c("nkappa","skappa1","skappa2","skappa3","skappa4","skappa5",
             "skappa6","skappa7","skappa8","skappa9","skappa10"):=lapply(use.names,
                  function(x) kappa.dt[conc.dt[,.("xcasrn"=eval(parse(text=x)),days)],
                  on=c("xcasrn","days")][,kappa0])]
  
  return(conc.dt)
 
}

trtcAll <- function(option.assay="all")
{
  loc.wd <- getwd()

  
  QC <- TRUE
  
  load(paste0(loc.wd,"/output/tr_results/tr17x10_rest-",option.assay,".RData"))
  load(paste0(loc.wd,"/output/tr_results/tr17x10_nrest-",option.assay,".RData"))
  load(paste0(loc.wd,"/output/InVitro/ToxCast_Oct2015_assays.RData"))

  dt.assays <- copy(as.data.table(invitro.assays))
  tr.rest <- copy(tr17x10_rest) %>% 
    .[tolower(admin_route) == "oral"] %>% 
    .[lel_dose > 0]
  tr.nrest <- copy(tr17x10_nrest) %>% 
    .[tolower(admin_route) == "oral"] %>% 
    .[lel_dose > 0]
  
  rm(list=c("tr17x10_rest","tr17x10_nrest"))
  gc()
  dt.assays[,aenm:=assay_component_endpoint_name]
    
  test.chems <- sort(unique(tr.rest$casrn))
  
  if(QC==TRUE){
    all.rat <- get_cheminfo(info="CAS",species="Rat")
    load(paste0(loc.wd, "/input/NewData/eval_chemlist.RData"))
    chem.confirm <- copy(eval.chem)
    test.chems <- test.chems[test.chems %in% chem.confirm]
  }
  

  tr.rest <- tr.rest[casrn%in%test.chems]
  tr.nrest<- tr.nrest[casrn%in%test.chems]

  tissue.list <- c("liver","kidney","lung","gut")
  
  tc.conc1 <- "cmean|Cplasma"
  tc.conc2 <- "cmax|Cplasma"
  
  dt.assays[,tc.conc3:="cmean|Crest"] %>% 
    .[tissue%in%tissue.list,tc.conc3:=paste0("cmean|C",tissue)] %>% 
    .[,tc.conc4:=paste0("cmax|Crest")] %>% 
    .[tissue%in%tissue.list,tc.conc4:=paste0("cmax|C",tissue)] 
  
  tr.rest <- dt.assays[tr.rest,on="aenm"]
  tr.nrest <- dt.assays[tr.nrest,on="aenm"]

  tr.rest[,X:=1:dim(tr.nrest)[1]]
  tr.nrest[,X:=1:dim(tr.nrest)[1]]

  gc()
  

  tr.rest[,c("rest_cmean_cp_nfup",
             "rest_cmax_cp_nfup",
             "rest_cmean_ct_nfup",
             "rest_cmax_ct_nfup"):=as.list(unlist(lapply(nkappa,function(x) c(x[tc.conc1],
                                                                        x[tc.conc2],
                                                                        x[tc.conc3],
                                                                        x[tc.conc4])))),.(X)]
  tr.rest_neat <- tr.rest[,list(casrn,admin_route,aenm,ac50,epnm,generation,dose_adjusted,lel_dose,study_type,study_id,tc.conc3,tc.conc4,
                                rest_cmean_cp_nfup,
                                rest_cmax_cp_nfup,
                                rest_cmean_ct_nfup,
                                rest_cmax_ct_nfup,
                                X)]
  
  tr.nrest[,c("nrest_cmean_cp_nfup",
              "nrest_cmax_cp_nfup",
              "nrest_cmean_ct_nfup",
              "nrest_cmax_ct_nfup"):=as.list(unlist(lapply(nkappa,function(x) c(x[tc.conc1],
                                                                          x[tc.conc2],
                                                                          x[tc.conc3],
                                                                          x[tc.conc4])))),.(X)]
  
  tr.nrest_neat <- tr.nrest[,list(casrn,aenm,ac50,epnm,generation,dose_adjusted,lel_dose,study_type,study_id,tc.conc3,tc.conc4,
                                  nrest_cmean_cp_nfup,
                                  nrest_cmax_cp_nfup,
                                  nrest_cmean_ct_nfup,
                                  nrest_cmax_ct_nfup,
                                  X)]
  
  dt.fup <- data.table("casrn" = unique(all.rat)) %>% 
    .[, fup := parameterize_steadystate(chem.cas = casrn, species = "Rat", default.to.human = FALSE)$Funbound.plasma,.(casrn)]
    
  tr.rest_neat <- dt.fup[tr.rest_neat,on="casrn"]
  tr.rest_neat[,c("rest_cmean_cp_xfup",
                  "rest_cmax_cp_xfup",
                  "rest_cmean_ct_xfup",
                  "rest_cmax_ct_xfup"):=lapply(list(rest_cmean_cp_nfup,
                                                    rest_cmax_cp_nfup,
                                                    rest_cmean_ct_nfup,
                                                    rest_cmax_ct_nfup),function(x) log10(x*fup))] %>% 
    .[,c("rest_cmean_cp_nfup",
         "rest_cmax_cp_nfup",
         "rest_cmean_ct_nfup",
         "rest_cmax_ct_nfup"):=lapply(list(rest_cmean_cp_nfup,
                                           rest_cmax_cp_nfup,
                                           rest_cmean_ct_nfup,
                                           rest_cmax_ct_nfup),function(x) log10(x))]
  
  
  #gc()
  tr.nrest_neat <- dt.fup[tr.nrest_neat,on="casrn"]
  tr.nrest_neat[,c("nrest_cmean_cp_xfup",
                   "nrest_cmax_cp_xfup",
                   "nrest_cmean_ct_xfup",
                   "nrest_cmax_ct_xfup"):=lapply(list(nrest_cmean_cp_nfup,
                                                      nrest_cmax_cp_nfup,
                                                      nrest_cmean_ct_nfup,
                                                      nrest_cmax_ct_nfup),function(x) log10(x*fup))] %>% 
    .[,c("nrest_cmean_cp_nfup",
         "nrest_cmax_cp_nfup",
         "nrest_cmean_ct_nfup",
         "nrest_cmax_ct_nfup"):=lapply(list(nrest_cmean_cp_nfup,
                                            nrest_cmax_cp_nfup,
                                            nrest_cmean_ct_nfup,
                                            nrest_cmax_ct_nfup),function(x) log10(x))]
  
  dt.sfup <- copy(dt.fup) %>% 
    setnames(c("casrn","fup"),c("sam_casrn","sfup"))
  
  test.vector <- c("rest_cmean_cp_nfup","rest_cmax_cp_nfup","rest_cmean_ct_nfup","rest_cmax_ct_nfup",
                   "rest_cmean_cp_xfup","rest_cmax_cp_xfup","rest_cmean_ct_xfup","rest_cmax_ct_xfup",
                   "nrest_cmean_cp_nfup","nrest_cmax_cp_nfup","nrest_cmean_ct_nfup","nrest_cmax_ct_nfup",
                   "nrest_cmean_cp_xfup","nrest_cmax_cp_xfup","nrest_cmean_ct_xfup","nrest_cmax_ct_xfup"
  )
  
  stest.vector <- paste0("s",test.vector)
  
  random.dt <-  as.data.table(matrix(list(),length(tr.rest_neat$X),length(stest.vector)+3,dimnames=list(1:length(tr.rest_neat$X),c("X_all","sam_casrn","sfup",stest.vector))))
  random.dt <- cbind(tr.rest_neat$X,random.dt)
  
  for(n in 1:10){
    print(n)
    
    zcol <- as.list(c(paste0(c("sam_casrn","skappa"),n)))
    names(zcol) <- c("sam_casrn","skappa")
    
    this.tr.rest <- cbind(tr.rest[,lapply(zcol,function(gamma) eval(parse(text=gamma)))],tr.rest[,.(X,tc.conc3,tc.conc4)])
    this.tr.nrest <- cbind(tr.nrest[,lapply(zcol,function(gamma) eval(parse(text=gamma)))],tr.rest[,.(X,tc.conc3,tc.conc4)])
    
    if(any(this.tr.nrest$sam_casrn!=this.tr.rest$sam_casrn)){
      print("sam_casrn not equal")
      break
    }
    
    this.tr.rest[,c("srest_cmean_cp_nfup",
                    "srest_cmax_cp_nfup",
                    "srest_cmean_ct_nfup",
                    "srest_cmax_ct_nfup"):=as.list(unlist(lapply(skappa,function(x) c(x[tc.conc1],
                                                                                 x[tc.conc2],
                                                                                 x[tc.conc3],
                                                                                 x[tc.conc4])))),.(X)]
    
    this.tr.rest <- this.tr.rest[,list(sam_casrn,
                                       srest_cmean_cp_nfup,
                                       srest_cmax_cp_nfup,
                                       srest_cmean_ct_nfup,
                                       srest_cmax_ct_nfup,
                                       X)]
    
    this.tr.nrest[,c("snrest_cmean_cp_nfup",
                     "snrest_cmax_cp_nfup",
                     "snrest_cmean_ct_nfup",
                     "snrest_cmax_ct_nfup"):=as.list(unlist(lapply(skappa,function(x) c(x[tc.conc1],
                                                                                   x[tc.conc2],
                                                                                   x[tc.conc3],
                                                                                   x[tc.conc4])))),.(X)]
    
    this.tr.nrest <- this.tr.nrest[,list(sam_casrn,
                                         snrest_cmean_cp_nfup,
                                         snrest_cmax_cp_nfup,
                                         snrest_cmean_ct_nfup,
                                         snrest_cmax_ct_nfup,
                                         X)]
    gc()
    this.tr.rest <- dt.sfup[this.tr.rest,on="sam_casrn"]
    this.tr.rest[,c("srest_cmean_cp_xfup",
                    "srest_cmax_cp_xfup",
                    "srest_cmean_ct_xfup",
                    "srest_cmax_ct_xfup"):=lapply(list(srest_cmean_cp_nfup,
                                                       srest_cmax_cp_nfup,
                                                       srest_cmean_ct_nfup,
                                                       srest_cmax_ct_nfup),function(x) log10(x*sfup))] %>% 
      .[,c("srest_cmean_cp_nfup",
           "srest_cmax_cp_nfup",
           "srest_cmean_ct_nfup",
           "srest_cmax_ct_nfup"):=lapply(list(srest_cmean_cp_nfup,
                                              srest_cmax_cp_nfup,
                                              srest_cmean_ct_nfup,
                                              srest_cmax_ct_nfup),function(x) log10(x))]
    
    this.tr.nrest <- dt.sfup[this.tr.nrest,on="sam_casrn"]
    this.tr.nrest[,c("snrest_cmean_cp_xfup",
                     "snrest_cmax_cp_xfup",
                     "snrest_cmean_ct_xfup",
                     "snrest_cmax_ct_xfup"):=lapply(list(snrest_cmean_cp_nfup,
                                                         snrest_cmax_cp_nfup,
                                                         snrest_cmean_ct_nfup,
                                                         snrest_cmax_ct_nfup),function(x) log10(x*sfup))] %>% 
      .[,c("snrest_cmean_cp_nfup",
           "snrest_cmax_cp_nfup",
           "snrest_cmean_ct_nfup",
           "snrest_cmax_ct_nfup"):=lapply(list(snrest_cmean_cp_nfup,
                                               snrest_cmax_cp_nfup,
                                               snrest_cmean_ct_nfup,
                                               snrest_cmax_ct_nfup),function(x) log10(x))]
    
    this.tr.nrest[,c("X","sam_casrn","sfup")] <- NULL
    
    this.tr <- cbind(this.tr.rest,this.tr.nrest) %>% 
      setnames(c("X","sam_casrn","sfup",stest.vector),paste0(c("X","sam_casrn","sfup",stest.vector),"_x"))
    
    random.dt <- cbind(random.dt,this.tr)
    
    random.dt[,c("sam_casrn",
                 "sfup",
                 "X_all",
                 "srest_cmean_cp_nfup",
                 "srest_cmax_cp_nfup",
                 "srest_cmean_ct_nfup",
                 "srest_cmax_ct_nfup",
                 "srest_cmean_cp_xfup",
                 "srest_cmax_cp_xfup",
                 "srest_cmean_ct_xfup",
                 "srest_cmax_ct_xfup",
                 
                 "snrest_cmean_cp_nfup",
                 "snrest_cmax_cp_nfup",
                 "snrest_cmean_ct_nfup",
                 "snrest_cmax_ct_nfup",
                 "snrest_cmean_cp_xfup",
                 "snrest_cmax_cp_xfup",
                 "snrest_cmean_ct_xfup",
                 "snrest_cmax_ct_xfup"
    ):=.(list(c(unlist(sam_casrn),sam_casrn_x)),
         list(c(unlist(sfup),sfup_x)),
         list(c(unlist(X_all),X_x)),
         list(c(unlist(srest_cmean_cp_nfup),srest_cmean_cp_nfup_x)),
         list(c(unlist(srest_cmax_cp_nfup),srest_cmax_cp_nfup_x)),
         list(c(unlist(srest_cmean_ct_nfup),srest_cmean_ct_nfup_x)),
         list(c(unlist(srest_cmax_ct_nfup),srest_cmax_ct_nfup_x)),                    
         list(c(unlist(srest_cmean_cp_xfup),srest_cmean_cp_nfup_x)),
         list(c(unlist(srest_cmax_cp_xfup),srest_cmax_cp_nfup_x)),
         list(c(unlist(srest_cmean_ct_xfup),srest_cmean_ct_nfup_x)),
         list(c(unlist(srest_cmax_ct_xfup),srest_cmax_ct_nfup_x)),
         
         list(c(unlist(snrest_cmean_cp_nfup),snrest_cmean_cp_nfup_x)),
         list(c(unlist(snrest_cmax_cp_nfup),snrest_cmax_cp_nfup_x)),
         list(c(unlist(snrest_cmean_ct_nfup),snrest_cmean_ct_nfup_x)),
         list(c(unlist(snrest_cmax_ct_nfup),snrest_cmax_ct_nfup_x)),
         list(c(unlist(snrest_cmean_cp_xfup),snrest_cmean_cp_nfup_x)),
         list(c(unlist(snrest_cmax_cp_xfup),snrest_cmax_cp_nfup_x)),
         list(c(unlist(snrest_cmean_ct_xfup),snrest_cmean_ct_nfup_x)),
         list(c(unlist(snrest_cmax_ct_xfup),snrest_cmax_ct_nfup_x))
         
    ),.(X_x)]
    
    random.dt[,c("X_x","sfup_x","sam_casrn_x",
                 "srest_cmean_cp_nfup_x","srest_cmax_cp_nfup_x","srest_cmean_ct_nfup_x","srest_cmax_ct_nfup_x",
                 "srest_cmean_cp_xfup_x","srest_cmax_cp_xfup_x","srest_cmean_ct_xfup_x","srest_cmax_ct_xfup_x",
                 "snrest_cmean_cp_nfup_x","snrest_cmax_cp_nfup_x","snrest_cmean_ct_nfup_x","snrest_cmax_ct_nfup_x",
                 "snrest_cmean_cp_xfup_x","snrest_cmax_cp_xfup_x","snrest_cmean_ct_xfup_x","snrest_cmax_ct_xfup_x")] <- NULL
    
    gc()
    
  }
  
  tr.nrest_neat[,c("X","casrn","fup","aenm","ac50","epnm","generation","dose_adjusted","lel_dose","study_type","study_id","tc.conc3","tc.conc4")] <- NULL
  
  trtc.all <- cbind(tr.rest_neat,tr.nrest_neat)
  
  trtc.all[,cnom_nfup:=log10(ac50)]
  
  comchem.dt <- trtc.all[,.(comchem=length(unique(casrn))),.(aenm,epnm)]
  
  trtc.all <- comchem.dt[trtc.all,on=c("aenm","epnm")]
  
  random.dt[,X_all:=NULL]
  random.dt[,V1:=NULL]
  trtc.all <- cbind(trtc.all,random.dt)
  #trtc.all <- trtc.all[comchem>=5,]
  return(trtc.all)

}

tvtcAll <- function(option.assay="all")
{
  loc.wd <- getwd()

  QC <- TRUE
  
  load(paste0(loc.wd,"/output/tr_results/tv17x10_rest-",option.assay,".RData"))
  load(paste0(loc.wd,"/output/tr_results/tv17x10_nrest-",option.assay,".RData"))
  load(paste0(loc.wd,"/output/InVitro/ToxCast_Oct2015_assays.RData"))

  dt.assays <- copy(as.data.table(invitro.assays))
  tr.rest <- copy(tv17x10_rest) %>% 
    .[tolower(admin_route) == "oral"] %>% 
    .[lel_dose > 0,]
  tr.nrest <- copy(tv17x10_nrest) %>% 
    .[tolower(admin_route) == "oral"] %>% 
    .[lel_dose > 0,]
  
  rm(list=c("tv17x10_rest","tv17x10_nrest"))
  gc()
  dt.assays[,aenm:=assay_component_endpoint_name]
  
  test.chems <- sort(unique(tr.rest$casrn))
  
  if(QC==TRUE){
    all.rat <- get_cheminfo(info="CAS",species="Rat")
    load(paste0(loc.wd, "/input/NewData/eval_chemlist.RData"))
    chem.confirm <- copy(eval.chem)
    test.chems <- test.chems[test.chems %in% chem.confirm]
  }
  
  tr.rest <- tr.rest[casrn%in%test.chems]
  tr.nrest<- tr.nrest[casrn%in%test.chems]
  
  
  tissue.list <- c("liver","kidney","lung","gut")
  
  tc.conc1 <- "cmean|Cplasma"
  tc.conc2 <- "cmax|Cplasma"
  
  dt.assays[,tc.conc3:="cmean|Crest"] %>% 
    .[tissue%in%tissue.list,tc.conc3:=paste0("cmean|C",tissue)] %>% 
    .[,tc.conc4:=paste0("cmax|Crest")] %>% 
    .[tissue%in%tissue.list,tc.conc4:=paste0("cmax|C",tissue)] 
  
  tr.rest <- dt.assays[tr.rest,on="aenm"]
  tr.nrest <- dt.assays[tr.nrest,on="aenm"]
  
  rm(list = c("dt.assays","invitro.assays"))

  tr.rest[,X:=1:dim(tr.nrest)[1]]
  tr.nrest[,X:=1:dim(tr.nrest)[1]]

  gc()
  ######  Extract correct concentration  #######
  tr.rest[,c("rest_cmean_cp_nfup",
             "rest_cmax_cp_nfup",
             "rest_cmean_ct_nfup",
             "rest_cmax_ct_nfup"):=as.list(unlist(lapply(nkappa,function(x) c(x[tc.conc1],
                                                                        x[tc.conc2],
                                                                        x[tc.conc3],
                                                                        x[tc.conc4])))),.(X)]
  
  tr.rest_neat <- tr.rest[,list(X,casrn,aenm,ac50,lel_dose,toxval_id,toxval_type,study_type,admin_route,iv.dose,source_id,end.unit,tc.conc3,tc.conc4,
                                rest_cmean_cp_nfup,
                                rest_cmax_cp_nfup,
                                rest_cmean_ct_nfup,
                                rest_cmax_ct_nfup)]
  
  tr.nrest[,c("nrest_cmean_cp_nfup",
              "nrest_cmax_cp_nfup",
              "nrest_cmean_ct_nfup",
              "nrest_cmax_ct_nfup"):=as.list(unlist(lapply(nkappa,function(x) c(x[tc.conc1],
                                                                          x[tc.conc2],
                                                                          x[tc.conc3],
                                                                          x[tc.conc4])))),.(X)]
  
  tr.nrest_neat <- tr.nrest[,list(casrn,
                                  nrest_cmean_cp_nfup,
                                  nrest_cmax_cp_nfup,
                                  nrest_cmean_ct_nfup,
                                  nrest_cmax_ct_nfup)]
  
  all(tr.nrest$sam_casrn==tr.rest$sam_casrn)
  
  dt.fup <- data.table("casrn" = unique(all.rat)) %>% 
    .[, fup := parameterize_steadystate(chem.cas = casrn, species = "Rat", default.to.human = FALSE)$Funbound.plasma,.(casrn)]
  
  tr.rest_neat <- dt.fup[tr.rest_neat,on="casrn"]
  tr.rest_neat[,c("rest_cmean_cp_xfup",
                  "rest_cmax_cp_xfup",
                  "rest_cmean_ct_xfup",
                  "rest_cmax_ct_xfup"):=lapply(list(rest_cmean_cp_nfup,
                                                    rest_cmax_cp_nfup,
                                                    rest_cmean_ct_nfup,
                                                    rest_cmax_ct_nfup),function(x) log10(x*fup))] %>% 
    .[,c("rest_cmean_cp_nfup",
         "rest_cmax_cp_nfup",
         "rest_cmean_ct_nfup",
         "rest_cmax_ct_nfup"):=lapply(list(rest_cmean_cp_nfup,
                                           rest_cmax_cp_nfup,
                                           rest_cmean_ct_nfup,
                                           rest_cmax_ct_nfup),function(x) log10(x))]
  
  
  tr.nrest_neat <- dt.fup[tr.nrest_neat,on="casrn"]
  tr.nrest_neat[,c("nrest_cmean_cp_xfup",
                   "nrest_cmax_cp_xfup",
                   "nrest_cmean_ct_xfup",
                   "nrest_cmax_ct_xfup"):=lapply(list(nrest_cmean_cp_nfup,
                                                      nrest_cmax_cp_nfup,
                                                      nrest_cmean_ct_nfup,
                                                      nrest_cmax_ct_nfup),function(x) log10(x*fup))] %>% 
    .[,c("nrest_cmean_cp_nfup",
         "nrest_cmax_cp_nfup",
         "nrest_cmean_ct_nfup",
         "nrest_cmax_ct_nfup"):=lapply(list(nrest_cmean_cp_nfup,
                                            nrest_cmax_cp_nfup,
                                            nrest_cmean_ct_nfup,
                                            nrest_cmax_ct_nfup),function(x) log10(x))]
  
  
  dt.sfup <- copy(dt.fup) %>% 
    setnames(c("casrn","fup"),c("sam_casrn","sfup"))
  
  test.vector <- c("rest_cmean_cp_nfup","rest_cmax_cp_nfup","rest_cmean_ct_nfup","rest_cmax_ct_nfup",
                   "rest_cmean_cp_xfup","rest_cmax_cp_xfup","rest_cmean_ct_xfup","rest_cmax_ct_xfup",
                   "nrest_cmean_cp_nfup","nrest_cmax_cp_nfup","nrest_cmean_ct_nfup","nrest_cmax_ct_nfup",
                   "nrest_cmean_cp_xfup","nrest_cmax_cp_xfup","nrest_cmean_ct_xfup","nrest_cmax_ct_xfup"
  )
  
  stest.vector <- paste0("s",test.vector)
  
  random.dt <-  as.data.table(matrix(list(),length(tr.rest_neat$X),length(stest.vector)+3,dimnames=list(1:length(tr.rest_neat$X),c("X_all","sam_casrn","sfup",stest.vector))))
  random.dt <- cbind(tr.rest_neat$X,random.dt)
  
  for(n in 1:10){
    
    print(n)
    
    zcol <- as.list(c(paste0(c("sam_casrn","skappa"),n)))
    names(zcol) <- c("sam_casrn","skappa")
    
    this.tr.rest <- cbind(tr.rest[,lapply(zcol,function(gamma) eval(parse(text=gamma)))],tr.rest[,.(X,tc.conc3,tc.conc4)])
    this.tr.nrest <- cbind(tr.nrest[,lapply(zcol,function(gamma) eval(parse(text=gamma)))],tr.rest[,.(X,tc.conc3,tc.conc4)])
    
    if(any(this.tr.nrest$sam_casrn!=this.tr.rest$sam_casrn)){
      print("sam_casrn not equal")
      break
    }
    
    this.tr.rest[,c("srest_cmean_cp_nfup",
                    "srest_cmax_cp_nfup",
                    "srest_cmean_ct_nfup",
                    "srest_cmax_ct_nfup"):=as.list(unlist(lapply(skappa,function(x) c(x[tc.conc1],
                                                                                 x[tc.conc2],
                                                                                 x[tc.conc3],
                                                                                 x[tc.conc4])))),.(X)]
    
    this.tr.rest <- this.tr.rest[,list(sam_casrn,
                                       srest_cmean_cp_nfup,
                                       srest_cmax_cp_nfup,
                                       srest_cmean_ct_nfup,
                                       srest_cmax_ct_nfup,
                                       X)]
    
    this.tr.nrest[,c("snrest_cmean_cp_nfup",
                     "snrest_cmax_cp_nfup",
                     "snrest_cmean_ct_nfup",
                     "snrest_cmax_ct_nfup"):=as.list(unlist(lapply(skappa,function(x) c(x[tc.conc1],
                                                                                   x[tc.conc2],
                                                                                   x[tc.conc3],
                                                                                   x[tc.conc4])))),.(X)]
    
    this.tr.nrest <- this.tr.nrest[,list(sam_casrn,
                                         snrest_cmean_cp_nfup,
                                         snrest_cmax_cp_nfup,
                                         snrest_cmean_ct_nfup,
                                         snrest_cmax_ct_nfup,
                                         X)]
    gc()
    this.tr.rest <- dt.sfup[this.tr.rest,on="sam_casrn"]
    this.tr.rest[,c("srest_cmean_cp_xfup",
                    "srest_cmax_cp_xfup",
                    "srest_cmean_ct_xfup",
                    "srest_cmax_ct_xfup"):=lapply(list(srest_cmean_cp_nfup,
                                                       srest_cmax_cp_nfup,
                                                       srest_cmean_ct_nfup,
                                                       srest_cmax_ct_nfup),function(x) log10(x*sfup))] %>% 
      .[,c("srest_cmean_cp_nfup",
           "srest_cmax_cp_nfup",
           "srest_cmean_ct_nfup",
           "srest_cmax_ct_nfup"):=lapply(list(srest_cmean_cp_nfup,
                                              srest_cmax_cp_nfup,
                                              srest_cmean_ct_nfup,
                                              srest_cmax_ct_nfup),function(x) log10(x))]
    
    this.tr.nrest <- dt.sfup[this.tr.nrest,on="sam_casrn"]
    this.tr.nrest[,c("snrest_cmean_cp_xfup",
                     "snrest_cmax_cp_xfup",
                     "snrest_cmean_ct_xfup",
                     "snrest_cmax_ct_xfup"):=lapply(list(snrest_cmean_cp_nfup,
                                                         snrest_cmax_cp_nfup,
                                                         snrest_cmean_ct_nfup,
                                                         snrest_cmax_ct_nfup),function(x) log10(x*sfup))] %>% 
      .[,c("snrest_cmean_cp_nfup",
           "snrest_cmax_cp_nfup",
           "snrest_cmean_ct_nfup",
           "snrest_cmax_ct_nfup"):=lapply(list(snrest_cmean_cp_nfup,
                                               snrest_cmax_cp_nfup,
                                               snrest_cmean_ct_nfup,
                                               snrest_cmax_ct_nfup),function(x) log10(x))]
    
    this.tr.nrest[,c("X","sam_casrn","sfup")] <- NULL
    
    this.tr <- cbind(this.tr.rest,this.tr.nrest) %>% 
      setnames(c("X","sam_casrn","sfup",stest.vector),paste0(c("X","sam_casrn","sfup",stest.vector),"_x"))
    
    random.dt <- cbind(random.dt,this.tr)
    
    random.dt[,c("sam_casrn",
                 "sfup",
                 "X_all",
                 "srest_cmean_cp_nfup",
                 "srest_cmax_cp_nfup",
                 "srest_cmean_ct_nfup",
                 "srest_cmax_ct_nfup",
                 "srest_cmean_cp_xfup",
                 "srest_cmax_cp_xfup",
                 "srest_cmean_ct_xfup",
                 "srest_cmax_ct_xfup",
                 
                 "snrest_cmean_cp_nfup",
                 "snrest_cmax_cp_nfup",
                 "snrest_cmean_ct_nfup",
                 "snrest_cmax_ct_nfup",
                 "snrest_cmean_cp_xfup",
                 "snrest_cmax_cp_xfup",
                 "snrest_cmean_ct_xfup",
                 "snrest_cmax_ct_xfup"
    ):=.(list(c(unlist(sam_casrn),sam_casrn_x)),
         list(c(unlist(sfup),sfup_x)),
         list(c(unlist(X_all),X_x)),
         list(c(unlist(srest_cmean_cp_nfup),srest_cmean_cp_nfup_x)),
         list(c(unlist(srest_cmax_cp_nfup),srest_cmax_cp_nfup_x)),
         list(c(unlist(srest_cmean_ct_nfup),srest_cmean_ct_nfup_x)),
         list(c(unlist(srest_cmax_ct_nfup),srest_cmax_ct_nfup_x)),                    
         list(c(unlist(srest_cmean_cp_xfup),srest_cmean_cp_nfup_x)),
         list(c(unlist(srest_cmax_cp_xfup),srest_cmax_cp_nfup_x)),
         list(c(unlist(srest_cmean_ct_xfup),srest_cmean_ct_nfup_x)),
         list(c(unlist(srest_cmax_ct_xfup),srest_cmax_ct_nfup_x)),
         
         list(c(unlist(snrest_cmean_cp_nfup),snrest_cmean_cp_nfup_x)),
         list(c(unlist(snrest_cmax_cp_nfup),snrest_cmax_cp_nfup_x)),
         list(c(unlist(snrest_cmean_ct_nfup),snrest_cmean_ct_nfup_x)),
         list(c(unlist(snrest_cmax_ct_nfup),snrest_cmax_ct_nfup_x)),
         list(c(unlist(snrest_cmean_cp_xfup),snrest_cmean_cp_nfup_x)),
         list(c(unlist(snrest_cmax_cp_xfup),snrest_cmax_cp_nfup_x)),
         list(c(unlist(snrest_cmean_ct_xfup),snrest_cmean_ct_nfup_x)),
         list(c(unlist(snrest_cmax_ct_xfup),snrest_cmax_ct_nfup_x))
         
    ),.(X_x)]
    
    random.dt[,c("X_x","sfup_x","sam_casrn_x",
                 "srest_cmean_cp_nfup_x","srest_cmax_cp_nfup_x","srest_cmean_ct_nfup_x","srest_cmax_ct_nfup_x",
                 "srest_cmean_cp_xfup_x","srest_cmax_cp_xfup_x","srest_cmean_ct_xfup_x","srest_cmax_ct_xfup_x",
                 "snrest_cmean_cp_nfup_x","snrest_cmax_cp_nfup_x","snrest_cmean_ct_nfup_x","snrest_cmax_ct_nfup_x",
                 "snrest_cmean_cp_xfup_x","snrest_cmax_cp_xfup_x","snrest_cmean_ct_xfup_x","snrest_cmax_ct_xfup_x")] <- NULL
    
    gc()
  }
  
  tr.nrest_neat[,c("casrn","fup")] <- NULL
  
  trtc.all <- cbind(tr.rest_neat,tr.nrest_neat)
  
  trtc.all[,cnom_nfup:=log10(ac50)]
  
  trtc.all[,epnm:=toxval_type] %>% 
    .[,dose_adjusted:=lel_dose] %>% 
    .[,study_id:=source_id]
  
  comchem.dt <- trtc.all[,.(comchem=length(unique(casrn))),.(aenm,epnm)]
  
  trtc.all <- comchem.dt[trtc.all,on=c("aenm","epnm")]
  
  random.dt[,X_all:=NULL]
  random.dt[,V1:=NULL]
  
  trtc.all <- cbind(trtc.all,random.dt)
  
  #trtc.all <- trtc.all[comchem>=5,]
  tvtc.all <- trtc.all
  return(tvtc.all)
}

#### Armitage subfunctions #####
run_armitagezdt <- function(dt.invitro,dt.assays){
  loc.wd <- getwd()
  
  dt.assays <- as.data.table(dt.assays)
  dt.assays[!is.na(assay_footprint),
            well_number:=as.numeric(str_match(assay_footprint,"[ ](.*)[-]")[,2])] %>% 
    .[,media:=.(lapply(str_split(reagent_reagent_name_value,"[|]"),function(x) x[regexpr("RPMI",x)!=-1|
                                                                                   regexpr("media",x)!=-1|
                                                                                   regexpr("MEM",x)!=-1]))] %>% 
    .[,cult.media:=sapply(media,function(x) x[1])] %>% 
    .[,assay.media:=sapply(media,function(x) x[2])] %>% 
    .[,media:=NULL] %>% 
    .[,FBSf:=assay.FBSf]
  
  load(paste0(loc.wd,"/input/NewData/allrat_chemprop_12Jul2018.RData"))
  allrat.chemprop <- as.data.table(allrat.chemprop)
  arm.chemprop <- allrat.chemprop[casrn %in% total.rat$CAS,list(casrn,Henry,MP,WaterSol,MolecularWeight,logP)] %>% 
    .[,gkaw:=log10(Henry/(298.15*8.2057338e-5))] %>% # log10 atm-m3/mol to (mol/m3)/(mol/m3)
    .[,gswat:=log10(WaterSol)] # log10 watersol mol/L
  
  # Henry's atm-m3/mole
  # watersol
  # arm.test <-as.data.table(read.csv(paste0(loc.wd,"/output/AssayModels/arm_test.csv"),stringsAsFactors = F)) %>% 
  #   .[1:7,]
  #  arm.test[,gswat:=log10((swat*1000)/MW)]
  #  arm.test[,well_number:=48]
  #  arm.test[,cult.FBSf:=0.1] %>% 
  #    .[,assay.FBSf:=0.1]
  #  
  # arm.testr <- armitage2z(arm.test)
  
  
  dt.invitro <- as.data.table(dt.invitro)
  dt.invitro <- dt.invitro[ac50<1e6] %>%
    na.omit(.)
  
  setnames(dt.assays,"assay_component_endpoint_name", "aenm")
  arm.input <- dt.assays[dt.invitro,on="aenm"]
  arm.input <- arm.chemprop[arm.input,on="casrn"][assay_format_type=="cell-based" & cell_format != "whole embryo",]
  
  arm.input[,gkow:=logP]
  
  arm.input2 <- armitage_estimate_sarea(tcdata=arm.input)
  arm.output <- armitage_eval(arm.input2)
  arm.input2[,ac50_corrected:=arm.output$cwat*1e6]
  
  invitro.armassay <- arm.input2[FBSf!=0,.(casrn,aenm,ac50_corrected)]
  setnames(invitro.armassay,"ac50_corrected","ac50")
  
  return(invitro.armassay)
  

  
  
}

run_armitagezdt_all <- function(dt.invitro,dt.assays){
  loc.wd <- getwd()
  
  dt.assays <- as.data.table(dt.assays)
  dt.assays[!is.na(assay_footprint),
            well_number:=as.numeric(str_match(assay_footprint,"[ ](.*)[-]")[,2])] %>% 
    .[,media:=.(lapply(str_split(reagent_reagent_name_value,"[|]"),function(x) x[regexpr("RPMI",x)!=-1|
                                                                                   regexpr("media",x)!=-1|
                                                                                   regexpr("MEM",x)!=-1]))] %>% 
    .[,cult.media:=sapply(media,function(x) x[1])] %>% 
    .[,assay.media:=sapply(media,function(x) x[2])] %>% 
    .[,media:=NULL] %>% 
    .[,FBSf:=assay.FBSf]
  
  load(paste0(loc.wd,"/input/NewData/allrat_chemprop_12Jul2018.RData"))
  allrat.chemprop <- as.data.table(allrat.chemprop)
  arm.chemprop <- allrat.chemprop[casrn %in% total.rat$CAS,list(casrn,Henry,MP,WaterSol,MolecularWeight,logP)] %>% 
    .[,gkaw:=log10(Henry/(298.15*8.2057338e-5))] %>% # log10 atm-m3/mol to (mol/m3)/(mol/m3)
    .[,gswat:=log10(WaterSol)] # log10 watersol mol/L
  
  # Henry's atm-m3/mole
  # watersol
  # arm.test <-as.data.table(read.csv(paste0(loc.wd,"/output/AssayModels/arm_test.csv"),stringsAsFactors = F)) %>% 
  #   .[1:7,]
  #  arm.test[,gswat:=log10((swat*1000)/MW)]
  #  arm.test[,well_number:=48]
  #  arm.test[,cult.FBSf:=0.1] %>% 
  #    .[,assay.FBSf:=0.1]
  #  
  # arm.testr <- armitage2z(arm.test)
  
  
  dt.invitro <- as.data.table(dt.invitro)
  dt.invitro <- dt.invitro[ac50<1e6] %>%
    na.omit(.)
  
  setnames(dt.assays,"assay_component_endpoint_name", "aenm")
  arm.input <- dt.assays[dt.invitro,on="aenm"]
  arm.input <- arm.chemprop[arm.input,on="casrn"]
  arm.input[is.na(assay_format_type) | assay_format_type == "biochemical", cell_yield := 0]
  arm.input[,gkow:=logP]
  arm.input[is.na(well_number),well_number:=1536]
  arm.input2 <- armitage_estimate_sarea(tcdata=arm.input)
  arm.output <- armitage_eval(arm.input2)
  arm.input2[,ac50_corrected:=arm.output$cwat*1e6]
  
  invitro.armassay <- arm.input2[,.(casrn,aenm,ac50_corrected)]
  setnames(invitro.armassay,"ac50_corrected","ac50")
  
  return(invitro.armassay)
  
  
  
  
}


# estimate geometry (surface area of plastic)
armitage_estimate_sarea <- function(tcdata # optionally supply columns v_working,sarea, option.bottom, and option.plastic
){
  
  if(!(all(c("option.bottom","option.plastic") %in% names(tcdata)))){
    tcdata[,c("option.bottom","option.plastic")[!(c("option.bottom","option.plastic")%in%names(tcdata))]] <- as.logical(NA)}
  
  if(!(all(c("sarea","cell_yield","v_working")%in%names(tcdata)))){
    tcdata[,c("sarea","cell_yield","v_working")[!(c("sarea","cell_yield","v_working")%in%names(tcdata))]] <- as.double(NA)}
  
  loc.wd <- getwd()
  load(paste0(loc.wd,"/input/AssayModels/well_param.RData")) # load well.param
  well.desc.list <- c("flat_bottom","standard","clear_flat_bottom")
  well.number.list <- c(6,12,24,48)
  well.param <- well.param[well_number %in% well.number.list |
                             well_desc %in% well.desc.list]
  
  setnames(well.param,c("cell_yield","v_working"),c("cell_yield_est","v_working_est"))
  
  
  tcdata <- well.param[tcdata,on=.(well_number)]
  
  tcdata[,radius:=diam/2] %>%  # mm
    .[is.na(v_working), v_working:=as.numeric(v_working_est)] %>% 
    .[sysID %in% c(7,9), height:= v_working/(diam^2)] %>%  #mm for square wells
    .[is.na(option.bottom),option.bottom:=T] %>% 
    .[option.bottom==T & (sysID %in% c(7,9)),sarea_c := 4*diam*height+diam^2] %>% #mm2
    .[option.bottom==F & (sysID %in% c(7,9)),sarea_c := 4*diam*height] %>% 
    .[!(sysID %in% c(7,9)),height:=v_working/(pi*radius^2)] %>% # for cylindrical wells
    .[option.bottom==T & !(sysID %in% c(7,9)), sarea_c := 2*pi*radius*height+pi*radius^2] %>%  #mm2
    .[option.bottom==F & !(sysID %in% c(7,9)), sarea_c := 2*pi*radius*height] %>% 
    .[is.na(option.plastic),option.plastic:=T] %>% 
    .[,sarea_c:=sarea_c/1e6] %>% #mm2 to m2
    .[option.plastic==F, sarea_c:=0] %>% 
    .[is.na(sarea),sarea:=sarea_c] %>% 
    .[is.na(cell_yield),cell_yield:=as.double(cell_yield_est)]
  
}

# evaluate the model, takes input as data table or single set of values
armitage_eval <- function(tcdata = NA, # a data.table with casrn, ac50, MP, gkow, gkaw, gswat, sarea, v_total, v_working
                          this.casrn,
                          this.ac50 = 10,
                          this.MP = NA,
                          this.gkow = NA,
                          this.gkaw = NA,
                          this.gswat = NA,
                          this.sarea = NA,
                          this.v_total = NA,
                          this.v_working = NA,
                          this.cell_yield = NA,
                          this.Tsys = 37,
                          this.Tref = 298.15,
                          this.option.kbsa2 = F,
                          this.option.swat2 = F,
                          this.FBSf = 0.1,
                          this.pseudooct = 0.01, # storage lipid content of cells
                          this.memblip = 0.04, # membrane lipid content of cells
                          this.nlom = 0.20, # structural protein content of cells
                          this.P_nlom = 0.035, # proportionality constant to octanol structural protein
                          this.P_dom = 0.05,# proportionality constant to octanol dom
                          this.P_cells = 1,# proportionality constant to octanol storage-liqid 
                          this.csalt = 0.15, # ionic strength of buffer, mol/L
                          this.celldensity=1, # kg/L g/mL  mg/uL
                          this.cellmass = 3, #ng/cell
                          this.f_oc = 1 # everything assumed to be like proteins
){ 
  # this.Tsys <- 37
  # this.Tref <- 298.15
  # this.option.kbsa2 <- F
  # this.option.swat2 <- F
  # this.FBSf <- 0.1
  # 
  # this.memblip <- 0.04 # membrane lipid content of cells
  # this.nlom <- 0.20 # structural protein content of cells
  # this.P_nlom <- 0.035 # proportionality constant to octanol structural protein
  # this.P_dom <- 0.05 # proportionality constant to octanol dom
  # this.P_cells <- 1 # proportionality constant to octanol storage-liqid 
  # this.csalt <- 0.15 # ionic strength of buffer, mol/L
  # this.celldensity<-1 # kg/L g/mL  mg/uL
  # this.cellmass <- 3 #ng/cell
  # this.f_oc <- 1 # everything assumed to be like proteins
  
  
  if(all(is.na(tcdata))){
    tcdata <- data.table(casrn=this.casrn,
                         ac50=this.ac50,
                         MP=this.MP,
                         gkow=this.gkow,
                         gkaw=this.gkaw,
                         gswat=this.gswat,
                         sarea=this.sarea,
                         v_total=this.v_total,
                         v_working=this.v_working,
                         cell_yield=this.cell_yield)
  }
  
  if(any(is.na(tcdata[,.(casrn,ac50,MP,gkow,gkaw,gswat,
                         sarea,v_total,v_working,cell_yield)]))){
    print("casrn, ac50, MP, gkow, gkaw, gswat, sarea, v_total, v_working, or cell_yield undefined")
  }
  
  
  manual.input.list <- list(Tsys=this.Tsys, Tref=this.Tref,
                            option.kbsa2=this.option.kbsa2, option.swat2=this.option.swat2,
                            FBSf=this.FBSf, pseudooct=this.pseudooct, memblip=this.memblip,
                            nlom=this.nlom, P_nlom=this.P_nlom, P_dom=this.P_dom, P_cells=this.P_cells,
                            csalt=this.csalt, celldensity=this.celldensity, cellmass=this.cellmass, f_oc=this.f_oc)
  
  check.list <- c("dsm","duow","duaw","dumw",
                  "gkmw","gkcw","gkbsa","gkpl","ksalt")
  
  req.list <- c("Tsys","Tref","option.kbsa2","option.swat2",
                "FBSf","pseudooct","memblip","nlom","P_nlom","P_dom","P_cells",
                "csalt","celldensity","cellmass","f_oc")
  if(!all(check.list%in%names(tcdata))){
    tcdata[,check.list[!(check.list %in% names(tcdata))]] <- as.double(NA)}
  
  if(!all(req.list%in%names(tcdata))){
    tcdata[,req.list[!(req.list %in% names(tcdata))]] <- manual.input.list[!(names(manual.input.list) %in% names(tcdata))]
    print(paste(unlist(manual.input.list[!(names(manual.input.list) %in% names(tcdata))]), collapse = ", "))
  }
  
  R <- 8.3144
  
  tcdata[,cellwat := 1-(pseudooct+memblip+nlom)] %>% 
    .[,Tsys:=Tsys+273.15] %>% 
    .[,Tcor:=((1/Tsys)-(1/Tref))/(2.303*R)]
  
  
  tcdata[,Vm:=v_working/1e6] %>% # uL to L
    .[,Vwell:=v_total/1e6] %>% # uL to L
    .[,Vair:=Vwell-Vm] %>% 
    .[,Vcells:=cell_yield*(cellmass/1e6)/celldensity/1e6] %>% # cell*(ng/cell)*(1mg/1e6ng)/(mg/uL)*(1uL/L)
    .[,Valb:=Vm*FBSf*0.733*24/1000] %>% 
    .[,Vslip:=Vm*FBSf*1.9/1000] %>% 
    .[,Vdom:=0]
  
  tcdata[is.na(dsm),dsm:=56.5] %>%
    .[is.na(duow),duow:=-20000] %>%
    .[is.na(duaw),duaw:=60000] %>%  
    .[is.na(dumw),dumw:=duow] %>%
    .[,MP:= MP+273.15] %>%
    .[,F_ratio:=exp(-(dsm/R)*(MP/Tsys))] %>% #Walden's rule
    .[MP<=Tsys,F_ratio:=1]
  
  tcdata[,gs1.GSE:=0.5-gkow] %>%
    .[,gs1.GSE:=gs1.GSE-(-1*duow)*Tcor] %>% 
    .[,s1.GSE:=10^gs1.GSE] %>% 
    .[MP>298.15,gss.GSE:=0.5-0.01*((MP-273.15)-25)-gkow] %>%
    .[MP>298.15,gss.GSE:=gss.GSE-(-1*duow)*Tcor] %>% 
    .[MP>298.15,ss.GSE:=10^gss.GSE] %>% 
    .[is.na(gkmw),gkmw:=1.01*gkow + 0.12] %>%
    .[,gkmw:=gkmw-dumw*Tcor] %>%
    .[,kmw:=10^gkmw] %>%
    .[,gkow:=gkow-duow*Tcor] %>% # check this
    .[,kow:=10^gkow] %>%
    .[,gkaw:=gkaw-duaw*Tcor] %>% 
    .[,kaw := 10^gkaw] %>% 
    .[,gswat:=gswat-(-1*duow)*Tcor] %>% 
    .[,swat:=10^gswat]
  
  tcdata[is.na(gkpl),gkpl:=0.97*gkow-6.94] %>% 
    .[,kpl:=10^gkpl] %>% 
    .[!(is.na(gkcw)),gkcw:=gkcw-duow*Tcor] %>% 
    .[is.na(gkcw),gkcw:=log10(P_cells*pseudooct*kow + memblip*kmw +
                                P_nlom*nlom*kow + cellwat)] %>% 
    .[,kcw:=10^gkcw]
  
  tcdata[!(is.na(gkbsa)),gkbsa:=gkbsa-duow*Tcor] %>% 
    .[!(is.na(gkbsa)),kbsa:=10^gkbsa]
  
  tcdata[option.kbsa2==T & is.na(gkbsa) & gkaw<4.5, kbsa:=10^(1.08*gkow-0.7)] %>% 
    .[option.kbsa2==T & is.na(gkbsa) & gkaw>=4.5, kbsa:=10^(0.37*gkow+2.56)]
  
  tcdata[option.kbsa2==F & is.na(gkbsa),kbsa:=10^(0.71*gkow+0.42)]
  
  tcdata[is.na(ksalt),ksalt:=0.04*gkow+0.114] %>% 
    .[,swat:=swat*10^(-1*ksalt*csalt)] %>% 
    .[,s1.GSE:=s1.GSE*10^(-1*ksalt*csalt)] %>% 
    .[MP>298.15,ss.GSE:=ss.GSE*10^(-1*ksalt*csalt)] %>% 
    .[,swat_L:=swat/F_ratio] %>% 
    .[,kow:=kow/(10^(-1*ksalt*csalt))] %>% 
    .[,kaw:=kaw/(10^(-1*ksalt*csalt))] %>% 
    .[,kcw:=kcw/(10^(-1*ksalt*csalt))] %>% 
    .[,kbsa:=kbsa/(10^(-1*ksalt*csalt))]
  
  tcdata[option.swat2==T & MP>298.15,swat:=ss.GSE] %>% 
    .[option.swat2==T & MP>298.15,swat_L:=s1.GSE] %>%  # double check this
    .[option.swat2==T & MP<=298.15,swat:=s1.GSE] %>% 
    .[option.swat2==T & MP<=298.15,swat_L:=s1.GSE]
  
  tcdata[,soct_L:=kow*swat_L] %>% 
    .[,scell_L:=kcw*swat_L]
  
  tcdata[,ac50:=ac50/1e6] %>% # umol/L to mol/L
    .[,cinit:=ac50] %>% 
    .[,mtot:=ac50*Vm] %>% # total moles
    .[,cwat:=mtot/(kaw*Vair + Vm + kbsa*Valb +
                     P_cells*kow*Vslip + P_dom*f_oc*Vdom + kcw*Vcells +
                     1000*kpl*sarea)] %>%
    .[cwat>swat,cwat_s:=swat] %>% 
    .[cwat>swat,csat:=1] %>% 
    .[cwat<=swat,cwat_s:=cwat] %>% 
    .[cwat<=swat,csat:=0] %>% 
    .[,activity:=cwat_s/swat_L]
  
  tcdata[,c("cair","calb","cslip","cdom","ccells")] <- 0
  
  tcdata[Vair>0,cair:=kaw*cwat_s] %>% 
    .[Valb>0,calb:=kbsa*cwat_s] %>% 
    .[Vslip>0,cslip:=kow*cwat_s*P_cells] %>% 
    .[Vdom>0,cdom:=kow*cwat_s*P_dom*f_oc] %>% 
    .[Vcells>0,ccells:=kcw*cwat_s] %>% 
    .[,cplastic:=kpl*cwat_s*1000] %>% 
    .[,mwat_s:=cwat_s*Vm] %>% 
    .[,mair:=cair*Vair] %>% 
    .[,mbsa:=calb*Valb] %>% 
    .[,mslip:=cslip*Vslip] %>% 
    .[,mdom:=cdom*Vdom] %>% 
    .[,mcells:=ccells*Vcells] %>% 
    .[,mplastic:=cplastic*sarea] %>% 
    .[,mprecip:=0] %>% 
    .[cwat>swat,mprecip:=mtot-(mwat_s+mair+mbsa+mslip+mdom+mcells+mplastic)] %>% 
    .[,xwat_s:=mwat_s/mtot] %>% 
    .[,xair:=mair/mtot] %>% 
    .[,xbsa:=mbsa/mtot] %>% 
    .[,xslip:=mslip/mtot] %>% 
    .[,xdom:=mdom/mtot] %>% 
    .[,xcells:=mcells/mtot] %>% 
    .[,xplastic:=mplastic/mtot] %>% 
    .[,xprecip:=mprecip/mtot]
  
  return(tcdata)
  #output concentrations in mol/L
  #output mass (mwat_s etc.) in mols
  #output mol fraction xbsa etc.
}

#### Comparison functions ####
trtcRMSE_runprep <- function(){
  
  
  ##### trtc.vector #####
  trtc.vector <- c("rest_cmean_cp_nfup-all",
                   "rest_cmax_cp_nfup-all",
                   "rest_cmean_ct_nfup-all",
                   "rest_cmax_ct_nfup-all",
                   "rest_cmean_cp_xfup-all",
                   "rest_cmax_cp_xfup-all",
                   
                   "nrest_cmean_cp_nfup-all",
                   "nrest_cmax_cp_nfup-all",
                   "nrest_cmean_ct_nfup-all",
                   "nrest_cmax_ct_nfup-all",
                   "nrest_cmean_cp_xfup-all",
                   "nrest_cmax_cp_xfup-all",
                   
                   "rest_cmean_cp_nfup_arm-all",
                   "rest_cmax_cp_nfup_arm-all",
                   "rest_cmean_ct_nfup_arm-all",
                   "rest_cmax_ct_nfup_arm-all",
                   "rest_cmean_cp_xfup_arm-all",
                   "rest_cmax_cp_xfup_arm-all",
                   
                   "nrest_cmean_cp_nfup_arm-all",
                   "nrest_cmax_cp_nfup_arm-all",
                   "nrest_cmean_ct_nfup_arm-all",
                   "nrest_cmax_ct_nfup_arm-all",
                   "nrest_cmean_cp_xfup_arm-all",
                   "nrest_cmax_cp_xfup_arm-all")
  
  
  ##### initialization #####
  loc.wd <- getwd()
  
  load(paste0(loc.wd,"/output/trtc_array/tvtcx10-all_29Nov2018.RData"))
  load(paste0(loc.wd,"/output/trtc_array/trtc_devx10-all_29Nov2018.RData"))
  
  load(paste0(loc.wd,"/output/InVitro/ToxCast_Oct2015_flags.RData"))
  dt.assays[is.na(well_number)]
  
  
  ##### for loop #####
  
  for(option.test in trtc.vector){
    print(option.test)
    temp.trtc <- unlist(str_split(option.test,"-"))
    
    if(temp.trtc[2]=="all"){
      trtc.init <- copy(trtc.all)
    }
    
    
    this.trtc <- trtcRMSE_prep(invivo.source="toxref",
                                   option.tv_srcid=NA,
                                   option.min="none",
                                   option.tc_filter = TRUE,
                                   option.tr_lel = FALSE,
                                   option.tc=temp.trtc[2],
                                   option.tr=temp.trtc[1],
                                   invitro.type="invitro",
                                   QC=TRUE,
                                   option.MW=FALSE,
                                   trtc.init=trtc.init,
                                   tc.flags=copy(flags.dt))
    save(this.trtc,file=paste0(loc.wd,"/output/trtc_orthogonal/prep/trtc_16APR19_flag_",option.test,".RData"))
    this.trtc <- NULL
    
  }
  
  for(option.test in trtc.vector){
    temp.trtc <- str_split(option.test,"-",simplify=T)
    print(option.test)
    
    if(temp.trtc[2]=="all"){
      trtc.init <- copy(tvtc.all)
    }
    
    
    
    this.trtc <- trtcRMSE_prep(invivo.source="toxval",
                                   option.tvtc="LOEL-LOAEL",
                                   option.tv_srcid=NA,
                                   option.min="min",
                                   option.tc_filter = TRUE,
                                   option.tc=temp.trtc[2],
                                   option.tr=temp.trtc[1],
                                   invitro.type="invitro",
                                   QC=TRUE,
                                   option.MW=FALSE,
                                   trtc.init=trtc.init,
                                   tc.flags=copy(flags.dt))
    
    save(this.trtc,file=paste0(loc.wd,"/output/trtc_orthogonal/prep/tvtc_16APR19_flag_",option.test,".RData"))
    this.trtc <- NULL
  }
  
}


trtcRMSE_prep <- function(invivo.source="toxref",
                              option.tvtc="LOEL-LOAEL", # filter by toxval POD type
                              option.tv_srcid = NA, # filter by toxval source_id
                              option.min = "none", # may be equal to 'min' select minimum values
                              option.tc_filter = TRUE, # filter flagged values in ToxCast
                              option.tr_lel=FALSE, # works with option.min = T, sets all epnm == "LEL"
                              option.tc="all",
                              option.tr,
                              invitro.type="invitro",
                              option.MW=FALSE,
                              QC=TRUE,
                              trtc.init=NA,
                              tc.flags=NA){
  print(option.min[1])
  tr.desc <- unlist(str_split(option.tr,"_"))
  tr.base <- paste(tr.desc[1:4],collapse = "_")
  
  loc.wd <- getwd()
  
  if(tolower(invivo.source)=="toxval"){
    tvtc.all <- trtc.init
    tvtc.all <- tvtc.all[toxval_type%in%unlist(str_split(option.tvtc,"-"))]
    tvtc.all[,epnm:=option.tvtc] %>% 
      .[,comchem:=NULL]
    
    tvtc.all[,comchem:=length(unique(casrn)),.(aenm,epnm)]
    
    if(!is.na(option.tv_srcid)){
      tvtc.all <- tvtc.all[source_id==option.tv_srcid,]
    }
    
    trtc.all <- copy(tvtc.all)
  }
  
  if(tolower(invivo.source)=="toxref"){
    trtc.all <- trtc.init
    
  }
  
  trtc.all <- trtc.all[lel_dose > 0 & comchem >= 5,]
  
  
  
  if(option.tc_filter==TRUE){
    trtc.all <- tc.flags[,.(flength,casrn,aenm)][trtc.all,on=.(casrn,aenm)]
    trtc.all <- trtc.all[is.na(flength)|flength==0,]
  }
  
  
  trtc.all[,comchem:=length(unique(casrn)),.(aenm,epnm)]
  trtc.all <- trtc.all[lel_dose > 0 & comchem >= 5,]
  
  
  
  ###### options ######
  if(option.MW == TRUE){
    rat.MW <- as.data.table(get_cheminfo(info="all",species="Rat"))[,.(CAS,MW)] %>% 
      .[,casrn:=CAS] %>% 
      .[,CAS:=NULL]
    trtc.all <- rat.MW[trtc.all,on="casrn"]
    trtc.all[,dose_lel:=log10(lel_dose/MW)]
  }else{
    trtc.all[,dose_lel:=log10(lel_dose)]
  }
  
  
  if(regexpr("arm",option.tr)!=-1){
    
    load(paste0(loc.wd,"/output/InVitro/ToxCast_Oct2015_assays.RData"))
    dt.assays <- copy(invitro.assays)[,aenm:=assay_component_endpoint_name]
    dt.assays[!is.na(assay_footprint),
              well_number:=as.numeric(str_match(assay_footprint,"[ ](.*)[-]")[,2])] %>% 
      .[,media:=.(lapply(str_split(reagent_reagent_name_value,"[|]"),function(x) x[regexpr("RPMI",x)!=-1|
                                                                                     regexpr("media",x)!=-1|
                                                                                     regexpr("MEM",x)!=-1]))] %>% 
      .[,cult.media:=sapply(media,function(x) x[1])] %>% 
      .[,assay.media:=sapply(media,function(x) x[2])] %>% 
      .[,media:=NULL]
    
    all.assays <- dt.assays[!is.na(well_number), aenm]
    
    trtc.all <- trtc.all[aenm%in%all.assays,]
    dt.cellmodels <- trtc.all[,list(casrn,aenm,ac50)]
    
    
    total.rat <<- get_cheminfo(info="all",species="Rat")
    
    if(length(tr.desc)>4){
      
      if(tr.desc[5]=="arm"){
        arm.result <- run_armitagezdt_all(dt.cellmodels,dt.assays)
        cfree <- arm.result[,ac50]
      }
      
      trtc.all <- cbind(trtc.all,cfree)
      trtc.all[,nfree:=cfree/ac50]
      
      setnames(trtc.all,c(tr.base,paste0("s",tr.base)),c("neat_base","shook_base"))
      trtc.all[,neat_lel:=neat_base-log10(nfree)]
      
      sdt.cellmodels <- copy(trtc.all[,list(sam_casrn,aenm,ac50)])
      
      for(n in 1:10){
        print(n)
        trtc.all[,this.shook_base:=unlist(lapply(shook_base,function(x) x[n]))]
        sdt.cellmodels[,casrn:=unlist(lapply(sam_casrn,function(x) x[n]))]
        
        if(tr.desc[5]=="arm"){
          sarm.result <- run_armitagezdt_all(sdt.cellmodels,dt.assays)
          this.scfree <- sarm.result[,ac50]
        }
        
        trtc.all[,scfree:=this.scfree] %>% 
          .[,snfree:=scfree/ac50] %>% 
          .[,shook_lel:=this.shook_base-log10(snfree)] %>% 
          .[,this.sam_casrn:=sdt.cellmodels$casrn]
        setnames(trtc.all,c("shook_lel","this.sam_casrn"),paste0(c("shook_lel","sam_casrn"),n))
        
      } 
    }else{
      setnames(trtc.all,option.tr,"neat_lel")
      setnames(trtc.all,paste0("s",tr.base),"shook_base")
      for(n in 1:10){
        trtc.all[,this.shook_base:=unlist(lapply(shook_base,function(x) x[n]))] %>% 
          .[,this.sam_casrn:=unlist(lapply(sam_casrn,function(x) x[n]))]
        setnames(trtc.all,c("this.shook_base","this.sam_casrn"),paste0(c("shook_lel","sam_casrn"),n))
      }
      
    }
  }
  
  if(regexpr("arm",option.tr)==-1){
    setnames(trtc.all,option.tr,"neat_lel")
    setnames(trtc.all,paste0("s",tr.base),"shook_base")
    for(n in 1:10){
      trtc.all[,this.shook_base:=unlist(lapply(shook_base,function(x) x[n]))] %>% 
        .[,this.sam_casrn:=unlist(lapply(sam_casrn,function(x) x[n]))]
      setnames(trtc.all,c("this.shook_base","this.sam_casrn"),paste0(c("shook_lel","sam_casrn"),n))
    }
  }
  trtc.all[,tac50:=log10(ac50)] 
  
  trtc.all[,dose_lel:=log10(dose_adjusted)]
  
  # use kappa to predict aed
  trtc.all[,neat_aed:=tac50-neat_lel] %>%
    .[,shook_aed1:=tac50-shook_lel1] %>%
    .[,shook_aed2:=tac50-shook_lel2] %>%
    .[,shook_aed3:=tac50-shook_lel3] %>%
    .[,shook_aed4:=tac50-shook_lel4] %>%
    .[,shook_aed5:=tac50-shook_lel5] %>%
    .[,shook_aed6:=tac50-shook_lel6] %>%
    .[,shook_aed7:=tac50-shook_lel7] %>%
    .[,shook_aed8:=tac50-shook_lel8] %>%
    .[,shook_aed9:=tac50-shook_lel9] %>%
    .[,shook_aed10:=tac50-shook_lel10] %>%
    .[,meas.kappa:=tac50-dose_lel]
  
  # replace kappa with concentrations
  trtc.all[,neat_lel:=dose_lel+neat_lel] %>%
    .[,shook_lel1:=dose_lel+shook_lel1] %>%
    .[,shook_lel2:=dose_lel+shook_lel2] %>%
    .[,shook_lel3:=dose_lel+shook_lel3] %>%
    .[,shook_lel4:=dose_lel+shook_lel4] %>%
    .[,shook_lel5:=dose_lel+shook_lel5] %>%
    .[,shook_lel6:=dose_lel+shook_lel6] %>%
    .[,shook_lel7:=dose_lel+shook_lel7] %>%
    .[,shook_lel8:=dose_lel+shook_lel8] %>%
    .[,shook_lel9:=dose_lel+shook_lel9] %>%
    .[,shook_lel10:=dose_lel+shook_lel10]
  
  print(option.min)
  if(option.min == "min"){
    
    if(option.tr_lel==TRUE){
      trtc.all[,epnm:="LEL"]
    }
    # dose_min
    trtc.all[,min.dose.pos:=which.min(dose_lel),.(casrn,epnm,aenm)] %>% 
      .[,xpos := 1:length(X),.(casrn,epnm,aenm)]
    trtc.all <- trtc.all[xpos == min.dose.pos]
    # .[,sam_casrn_aedmin9:=sam_casrn9[which.min(shook_aed9)],.(casrn,epnm,aenm)] %>% 
    # .[,shook_aedmin10:=min(shook_aed10),.(casrn,epnm,aenm)] %>% 
    # .[,sam_casrn_aedmin10:=sam_casrn10[which.min(shook_aed10)],.(casrn,epnm,aenm)] %>% 
    
    # .[,shook_aedmin1:=min(shook_aed1[dose_lel %in% min(dose_lel)]),.(casrn,epnm,aenm)] %>% 
    #   .[,sam_casrn_aedmin1:=sam_casrn1[which.min(dose_lel)],.(casrn,epnm,aenm)] %>% 
    #   .[,shook_aedmin2:=min(shook_aed2[dose_lel %in% min(dose_lel)]),.(casrn,epnm,aenm)] %>% 
    #   .[,sam_casrn_aedmin2:=sam_casrn2[which.min(dose_lel)],.(casrn,epnm,aenm)] %>% 
    #   .[,shook_aedmin3:=min(shook_aed3[dose_lel %in% min(dose_lel)]),.(casrn,epnm,aenm)] %>% 
    #   .[,sam_casrn_aedmin3:=sam_casrn3[which.min(dose_lel)],.(casrn,epnm,aenm)] %>% 
    #   .[,shook_aedmin4:=min(shook_aed4[dose_lel %in% min(dose_lel)]),.(casrn,epnm,aenm)] %>% 
    #   .[,sam_casrn_aedmin4:=sam_casrn4[which.min(dose_lel)],.(casrn,epnm,aenm)] %>% 
    #   .[,shook_aedmin5:=min(shook_aed5[dose_lel %in% min(dose_lel)]),.(casrn,epnm,aenm)] %>% 
    #   .[,sam_casrn_aedmin5:=sam_casrn5[which.min(dose_lel)],.(casrn,epnm,aenm)] %>% 
    #   .[,shook_aedmin6:=min(shook_aed6[dose_lel %in% min(dose_lel)]),.(casrn,epnm,aenm)] %>% 
    #   .[,sam_casrn_aedmin6:=sam_casrn6[which.min(dose_lel)],.(casrn,epnm,aenm)] %>% 
    #   .[,shook_aedmin7:=min(shook_aed7[dose_lel %in% min(dose_lel)]),.(casrn,epnm,aenm)] %>% 
    #   .[,sam_casrn_aedmin7:=sam_casrn7[which.min(dose_lel)],.(casrn,epnm,aenm)] %>% 
    #   .[,shook_aedmin8:=min(shook_aed8[dose_lel %in% min(dose_lel)]),.(casrn,epnm,aenm)] %>% 
    #   .[,sam_casrn_aedmin8:=sam_casrn8[which.min(dose_lel)],.(casrn,epnm,aenm)] %>% 
    #   .[,shook_aedmin9:=min(shook_aed9[dose_lel %in% min(dose_lel)]),.(casrn,epnm,aenm)] %>% 
    #   .[,sam_casrn_aedmin9:=sam_casrn9[which.min(dose_lel)],.(casrn,epnm,aenm)] %>% 
    #   .[,shook_aedmin10:=min(shook_aed10[dose_lel %in% min(dose_lel)]),.(casrn,epnm,aenm)] %>% 
    #   .[,sam_casrn_aedmin10:=sam_casrn10[which.min(dose_lel)],.(casrn,epnm,aenm)] %>% 
    
  }
  
  if(option.min == "q5"){
    
    trtc.all <- trtc.all[,.(neat_lel=quantile(neat_lel,0.05),
                            dose_lel=quantile(dose_lel,0.05),
                            neat_aed=quantile(neat_aed,0.05),
                            tac50=tac50[1],
                            shook_lel1=quantile(shook_lel1,0.05),
                            shook_lel2=quantile(shook_lel2,0.05),
                            shook_lel3=quantile(shook_lel3,0.05),
                            shook_lel4=quantile(shook_lel4,0.05),
                            shook_lel5=quantile(shook_lel5,0.05),
                            shook_lel6=quantile(shook_lel6,0.05),
                            shook_lel7=quantile(shook_lel7,0.05),
                            shook_lel8=quantile(shook_lel8,0.05),
                            shook_lel9=quantile(shook_lel9,0.05),
                            shook_lel10=quantile(shook_lel10,0.05),
                            shook_aed1=quantile(shook_aed1,0.05),
                            shook_aed2=quantile(shook_aed2,0.05),
                            shook_aed3=quantile(shook_aed3,0.05),
                            shook_aed4=quantile(shook_aed4,0.05),
                            shook_aed5=quantile(shook_aed5,0.05),
                            shook_aed6=quantile(shook_aed6,0.05),
                            shook_aed7=quantile(shook_aed7,0.05),
                            shook_aed8=quantile(shook_aed8,0.05),
                            shook_aed9=quantile(shook_aed9,0.05),
                            shook_aed10=quantile(shook_aed10,0.05)),.(casrn,aenm,epnm)]
    
  }
  
  trtc.all[,comchem:=length(unique(casrn)),.(aenm,epnm)]
  trtc.all <- trtc.all[comchem>=5,]
  
  
  return(trtc.all)
  
  
}

trtcRMSE_orthoeval <- function(option.trtv = "toxref",
                                   option.residual = "ortho",
                                   option.MW = FALSE){
  ##### trtc.vector #####
  trtc.vector <- c("rest_cmean_cp_nfup-all",
                   "rest_cmax_cp_nfup-all",
                   "rest_cmean_ct_nfup-all",
                   "rest_cmax_ct_nfup-all",
                   "rest_cmean_cp_xfup-all",
                   "rest_cmax_cp_xfup-all",
                   
                   "nrest_cmean_cp_nfup-all",
                   "nrest_cmax_cp_nfup-all",
                   "nrest_cmean_ct_nfup-all",
                   "nrest_cmax_ct_nfup-all",
                   "nrest_cmean_cp_xfup-all",
                   "nrest_cmax_cp_xfup-all",
                   
                   "rest_cmean_cp_nfup_arm-all",
                   "rest_cmax_cp_nfup_arm-all",
                   "rest_cmean_ct_nfup_arm-all",
                   "rest_cmax_ct_nfup_arm-all",
                   "rest_cmean_cp_xfup_arm-all",
                   "rest_cmax_cp_xfup_arm-all",
                   
                   "nrest_cmean_cp_nfup_arm-all",
                   "nrest_cmax_cp_nfup_arm-all",
                   "nrest_cmean_ct_nfup_arm-all",
                   "nrest_cmax_ct_nfup_arm-all",
                   "nrest_cmean_cp_xfup_arm-all",
                   "nrest_cmax_cp_xfup_arm-all")
  
  
  ##### initialization #####
  MW.dt <- as.data.table(get_cheminfo(info="all",species="Rat"))[,.(casrn=CAS,MW)]
  loc.wd <- getwd()
  # option.trtv <- "toxval"
  # trtc.vector <- trtc.vector[13:36]
  if(option.trtv == "toxref"){file.lead <- "trtc_16APR19_flag_"}else{file.lead <- "tvtc_16APR19_flag_"}
  print(file.lead)
  k <- 1L
  collected.res <- data.table(this.test=trtc.vector,matrix(data=as.numeric(NA),nrow=length(trtc.vector),ncol=36))
  setnames(collected.res,2:37,c("cc5_fi_yd_n","cc5_fi_yd_s","cc5_fi_yd_d",
                                "cc5_fi_ya_n","cc5_fi_ya_s","cc5_fi_ya_d",
                                "cc5_fi_yd_n_sd","cc5_fi_yd_s_sd","cc5_fi_yd_d_sd",
                                "cc5_fi_ya_n_sd","cc5_fi_ya_s_sd","cc5_fi_ya_d_sd",
                                "cc10_fi_yd_n","cc10_fi_yd_s","cc10_fi_yd_d",
                                "cc10_fi_ya_n","cc10_fi_ya_s","cc10_fi_ya_d",
                                "cc10_fi_yd_n_sd","cc10_fi_yd_s_sd","cc10_fi_yd_d_sd",
                                "cc10_fi_ya_n_sd","cc10_fi_ya_s_sd","cc10_fi_ya_d_sd",
                                "cc20_fi_yd_n","cc20_fi_yd_s","cc20_fi_yd_d",
                                "cc20_fi_ya_n","cc20_fi_ya_s","cc20_fi_ya_d",
                                "cc20_fi_yd_n_sd","cc20_fi_yd_s_sd","cc20_fi_yd_d_sd",
                                "cc20_fi_ya_n_sd","cc20_fi_ya_s_sd","cc20_fi_ya_d_sd"))
  
  
  for(option.test in trtc.vector){
    print(option.test)
    load(file=paste0(loc.wd,"/output/trtc_orthogonal/prep/",file.lead,option.test,".RData"))
    
    this.trtc <- MW.dt[this.trtc,on="casrn"]
    
    if(option.residual == "ortho"){
      
      this.trtc[,paste0("eyd_",c("tac50","neat_aed","shook_aed1","shook_aed2",                                           
                                 "shook_aed3","shook_aed4","shook_aed5","shook_aed6",
                                 "shook_aed7","shook_aed8","shook_aed9","shook_aed10")):=lapply(
                                   list(tac50,neat_aed,shook_aed1,shook_aed2,shook_aed3,shook_aed4,
                                        shook_aed5,shook_aed6,shook_aed7,shook_aed8,shook_aed9,shook_aed10),
                                   function(zeta) prcomp(cbind(zeta,dose_lel),scale.=TRUE)$x[,2]),.(aenm,epnm)] %>% 
        .[,paste0("eya_",c("dose_lel","neat_lel","shook_lel1","shook_lel2",                                           
                           "shook_lel3","shook_lel4","shook_lel5","shook_lel6",
                           "shook_lel7","shook_lel8","shook_lel9","shook_lel10")):=lapply(
                             list(dose_lel,neat_lel,shook_lel1,shook_lel2,shook_lel3,shook_lel4,
                                  shook_lel5,shook_lel6,shook_lel7,shook_lel8,shook_lel9,shook_lel10),
                             function(zeta) prcomp(cbind(zeta,tac50),scale.=TRUE)$x[,2]),.(aenm,epnm)]
    }
    if(option.residual == "log10"){
      this.trtc[,paste0("eyd_",c("neat_aed","shook_aed1","shook_aed2",                                           
                                 "shook_aed3","shook_aed4","shook_aed5","shook_aed6",
                                 "shook_aed7","shook_aed8","shook_aed9","shook_aed10")):=lapply(
                                   list(tac50,neat_aed,shook_aed1,shook_aed2,shook_aed3,shook_aed4,
                                        shook_aed5,shook_aed6,shook_aed7,shook_aed8,shook_aed9,shook_aed10),
                                   function(zeta) dose_lel-zeta),.(aenm,epnm)] %>% 
        .[,paste0("eya_",c("neat_lel","shook_lel1","shook_lel2",                                           
                           "shook_lel3","shook_lel4","shook_lel5","shook_lel6",
                           "shook_lel7","shook_lel8","shook_lel9","shook_lel10")):=lapply(
                             list(dose_lel,neat_lel,shook_lel1,shook_lel2,shook_lel3,shook_lel4,
                                  shook_lel5,shook_lel6,shook_lel7,shook_lel8,shook_lel9,shook_lel10),
                             function(zeta) tac50-zeta),.(aenm,epnm)]
      if(option.MW == TRUE){
        this.trtc[,eyd_tac50 := dose_lel-log10(MW)-tac50,.(aenm,epnm)] %>% 
          .[,eya_dose_lel:=tac50+log10(MW)-dose_lel,.(aenm,epnm)]
      }else{
        this.trtc[,eyd_tac50:=dose_lel-log10(MW)-tac50,.(aenm,epnm)] %>% 
          .[,eya_dose_lel:=tac50+log10(MW)-dose_lel,.(aenm,epnm)]
      }
      
      
      
      
      
    }
    
    
    
    this.res <- this.trtc[,lapply(list(eyd_tac50,eyd_neat_aed,eyd_shook_aed1,eyd_shook_aed2,
                                       eyd_shook_aed3,eyd_shook_aed4,eyd_shook_aed5,eyd_shook_aed6,
                                       eyd_shook_aed7,eyd_shook_aed8,eyd_shook_aed9,eyd_shook_aed10,
                                       eya_dose_lel,eya_neat_lel,eya_shook_lel1,eya_shook_lel2,
                                       eya_shook_lel3,eya_shook_lel4,eya_shook_lel5,eya_shook_lel6,
                                       eya_shook_lel7,eya_shook_lel8,eya_shook_lel9,eya_shook_lel10),function(zeta) sqrt(mean(zeta^2))),.(aenm,epnm)]
    
    setnames(this.res,3:26,c(paste0("rmseyd_",unlist(str_split("tac50,neat_aed,shook_aed1,shook_aed2,shook_aed3,shook_aed4,shook_aed5,shook_aed6,shook_aed7,shook_aed8,shook_aed9,shook_aed10",","))),
                             paste0("rmseya_",unlist(str_split("dose_lel,neat_lel,shook_lel1,shook_lel2,shook_lel3,shook_lel4,shook_lel5,shook_lel6,shook_lel7,shook_lel8,shook_lel9,shook_lel10",",")))))
    
    this.res <- this.res[this.res[,.(sval=1:10),.(aenm,epnm)],on=.(aenm,epnm)] %>% 
      .[,c("rmseyd_shook_aed","rmseya_shook_lel"):=list(eval(parse(text=paste0("rmseyd_shook_aed",sval))),eval(parse(text=paste0("rmseya_shook_lel",sval)))),.(sval)]
    
    comchem.dt <- this.trtc[,.(comchem=length(unique(casrn))),.(aenm,epnm)]
    this.res <- comchem.dt[this.res,on=.(aenm,epnm)]    
    this.res <- this.res[,.(aenm,epnm,comchem,sval,rmseyd_neat_aed,rmseyd_tac50,rmseyd_shook_aed,
                            rmseya_neat_lel,rmseya_dose_lel,rmseya_shook_lel)]
    
    this.res[,c("n.wi_yd","s.wi_yd","d.wi_yd"):=as.list(1:3 %in% which.min(c(rmseyd_neat_aed,rmseyd_shook_aed,rmseyd_tac50))),.(aenm,epnm,sval)] %>% 
      .[,c("n.wi_ya","s.wi_ya","d.wi_ya"):=as.list(1:3 %in% which.min(c(rmseya_neat_lel,rmseya_shook_lel,rmseya_dose_lel))),.(aenm,epnm,sval)]
    
    set(collected.res,k,c("cc5_fi_yd_n","cc5_fi_yd_s","cc5_fi_yd_d",
                          "cc5_fi_ya_n","cc5_fi_ya_s","cc5_fi_ya_d",
                          "cc5_fi_yd_n_sd","cc5_fi_yd_s_sd","cc5_fi_yd_d_sd",
                          "cc5_fi_ya_n_sd","cc5_fi_ya_s_sd","cc5_fi_ya_d_sd"),value=  this.res[comchem>=5,.(sum(n.wi_yd),sum(s.wi_yd),sum(d.wi_yd),  
                                                                                                            sum(n.wi_ya),sum(s.wi_ya),sum(d.wi_ya)),.(sval)][,.(mean(V1),mean(V2),mean(V3),
                                                                                                                                                                mean(V4),mean(V5),mean(V6),
                                                                                                                                                                sd(V1),sd(V2),sd(V3),
                                                                                                                                                                sd(V4),sd(V5),sd(V6))])
    
    set(collected.res,k,c("cc10_fi_yd_n","cc10_fi_yd_s","cc10_fi_yd_d",
                          "cc10_fi_ya_n","cc10_fi_ya_s","cc10_fi_ya_d",
                          "cc10_fi_yd_n_sd","cc10_fi_yd_s_sd","cc10_fi_yd_d_sd",
                          "cc10_fi_ya_n_sd","cc10_fi_ya_s_sd","cc10_fi_ya_d_sd"),value=  this.res[comchem>=10,.(sum(n.wi_yd),sum(s.wi_yd),sum(d.wi_yd),  
                                                                                                                sum(n.wi_ya),sum(s.wi_ya),sum(d.wi_ya)),.(sval)][,.(mean(V1),mean(V2),mean(V3),
                                                                                                                                                                    mean(V4),mean(V5),mean(V6),
                                                                                                                                                                    sd(V1),sd(V2),sd(V3),
                                                                                                                                                                    sd(V4),sd(V5),sd(V6))])
    
    
    set(collected.res,k,c("cc20_fi_yd_n","cc20_fi_yd_s","cc20_fi_yd_d",
                          "cc20_fi_ya_n","cc20_fi_ya_s","cc20_fi_ya_d",
                          "cc20_fi_yd_n_sd","cc20_fi_yd_s_sd","cc20_fi_yd_d_sd",
                          "cc20_fi_ya_n_sd","cc20_fi_ya_s_sd","cc20_fi_ya_d_sd"),value = this.res[comchem>=20,.(sum(n.wi_yd),sum(s.wi_yd),sum(d.wi_yd),  
                                                                                                                sum(n.wi_ya),sum(s.wi_ya),sum(d.wi_ya)),.(sval)][,.(mean(V1),mean(V2),mean(V3),
                                                                                                                                                                    mean(V4),mean(V5),mean(V6),
                                                                                                                                                                    sd(V1),sd(V2),sd(V3),
                                                                                                                                                                    sd(V4),sd(V5),sd(V6))])
    trtc.res <- list(this.res,this.trtc)
    save(trtc.res,file=paste0(loc.wd,"/output/trtc_orthogonal/results/",file.lead,option.residual,"_",option.test,".RData"))
    
    k <- k+1L
    
  }
  save(collected.res,file=paste0(loc.wd,"/output/trtc_orthogonal/results/",option.trtv,"_",option.residual,"_collected_res.RData"))
  
}


trtcRMSE_orthoeval_study_type <- function(option.residual = "ortho"){
  ##### trtc.vector #####
  trtc.vector <- c("rest_cmean_cp_nfup-all",
                   "rest_cmax_cp_nfup-all",
                   "rest_cmean_ct_nfup-all",
                   "rest_cmax_ct_nfup-all",
                   "rest_cmean_cp_xfup-all",
                   "rest_cmax_cp_xfup-all",
                   
                   "nrest_cmean_cp_nfup-all",
                   "nrest_cmax_cp_nfup-all",
                   "nrest_cmean_ct_nfup-all",
                   "nrest_cmax_ct_nfup-all",
                   "nrest_cmean_cp_xfup-all",
                   "nrest_cmax_cp_xfup-all",
                   
                   "rest_cmean_cp_nfup_arm-all",
                   "rest_cmax_cp_nfup_arm-all",
                   "rest_cmean_ct_nfup_arm-all",
                   "rest_cmax_ct_nfup_arm-all",
                   "rest_cmean_cp_xfup_arm-all",
                   "rest_cmax_cp_xfup_arm-all",
                   
                   "nrest_cmean_cp_nfup_arm-all",
                   "nrest_cmax_cp_nfup_arm-all",
                   "nrest_cmean_ct_nfup_arm-all",
                   "nrest_cmax_ct_nfup_arm-all",
                   "nrest_cmean_cp_xfup_arm-all",
                   "nrest_cmax_cp_xfup_arm-all")
  
  
  
  ##### initialization #####
  
  loc.wd <- getwd()
  option.trtv <- "toxref"
  #trtc.vector <- trtc.vector[13:36]
  if(option.trtv == "toxref"){file.lead <- "trtc_16APR19_flag_"}else{file.lead <- "tvtc_16APR19_flag_"}
  print(file.lead)
  collected.res <- data.table(this.test=trtc.vector,matrix(data=as.numeric(NA),nrow=length(trtc.vector),ncol=36))
  setnames(collected.res,2:37,c("cc5_fi_yd_n","cc5_fi_yd_s","cc5_fi_yd_d",
                                "cc5_fi_ya_n","cc5_fi_ya_s","cc5_fi_ya_d",
                                "cc5_fi_yd_n_sd","cc5_fi_yd_s_sd","cc5_fi_yd_d_sd",
                                "cc5_fi_ya_n_sd","cc5_fi_ya_s_sd","cc5_fi_ya_d_sd",
                                "cc10_fi_yd_n","cc10_fi_yd_s","cc10_fi_yd_d",
                                "cc10_fi_ya_n","cc10_fi_ya_s","cc10_fi_ya_d",
                                "cc10_fi_yd_n_sd","cc10_fi_yd_s_sd","cc10_fi_yd_d_sd",
                                "cc10_fi_ya_n_sd","cc10_fi_ya_s_sd","cc10_fi_ya_d_sd",
                                "cc20_fi_yd_n","cc20_fi_yd_s","cc20_fi_yd_d",
                                "cc20_fi_ya_n","cc20_fi_ya_s","cc20_fi_ya_d",
                                "cc20_fi_yd_n_sd","cc20_fi_yd_s_sd","cc20_fi_yd_d_sd",
                                "cc20_fi_ya_n_sd","cc20_fi_ya_s_sd","cc20_fi_ya_d_sd"))
  collected.res[,c("cc5_st","cc10_st","cc20_st"):=as.character(NA)]
  collected.res <- rbind(copy(collected.res)[,study_type:="CHR"],
                         copy(collected.res)[,study_type:="DEV"],
                         copy(collected.res)[,study_type:="SUB"])
  
  
  for(option.test in trtc.vector){
    print(option.test)
    load(file=paste0(loc.wd,"/output/trtc_orthogonal/results/",file.lead,option.residual,"_",option.test,".RData"))
    this.res <- trtc.res[[1]]
    this.res[,study_type:=last(unlist(str_split(epnm,"_"))),.(epnm)]
    kvector <- which(collected.res$this.test %in% option.test)
    
    
    set(collected.res,kvector,c("cc5_st","cc5_fi_yd_n","cc5_fi_yd_s","cc5_fi_yd_d",
                                "cc5_fi_ya_n","cc5_fi_ya_s","cc5_fi_ya_d",
                                "cc5_fi_yd_n_sd","cc5_fi_yd_s_sd","cc5_fi_yd_d_sd",
                                "cc5_fi_ya_n_sd","cc5_fi_ya_s_sd","cc5_fi_ya_d_sd"),
        value=setorder(this.res[comchem>=5,.(sum(n.wi_yd),sum(s.wi_yd),sum(d.wi_yd),  
                                             sum(n.wi_ya),sum(s.wi_ya),sum(d.wi_ya)),.(sval,study_type)][,.(mean(V1),mean(V2),mean(V3),
                                                                                                            mean(V4),mean(V5),mean(V6),
                                                                                                            sd(V1),sd(V2),sd(V3),
                                                                                                            sd(V4),sd(V5),sd(V6)),.(study_type)],study_type))
    
    set(collected.res,kvector,c("cc10_st","cc10_fi_yd_n","cc10_fi_yd_s","cc10_fi_yd_d",
                                "cc10_fi_ya_n","cc10_fi_ya_s","cc10_fi_ya_d",
                                "cc10_fi_yd_n_sd","cc10_fi_yd_s_sd","cc10_fi_yd_d_sd",
                                "cc10_fi_ya_n_sd","cc10_fi_ya_s_sd","cc10_fi_ya_d_sd"),
        value=setorder(this.res[comchem>=10,.(sum(n.wi_yd),sum(s.wi_yd),sum(d.wi_yd),  
                                              sum(n.wi_ya),sum(s.wi_ya),sum(d.wi_ya)),.(sval,study_type)][,.(mean(V1),mean(V2),mean(V3),
                                                                                                             mean(V4),mean(V5),mean(V6),
                                                                                                             sd(V1),sd(V2),sd(V3),
                                                                                                             sd(V4),sd(V5),sd(V6)),.(study_type)],study_type))
    
    set(collected.res,kvector,c("cc20_st","cc20_fi_yd_n","cc20_fi_yd_s","cc20_fi_yd_d",
                                "cc20_fi_ya_n","cc20_fi_ya_s","cc20_fi_ya_d",
                                "cc20_fi_yd_n_sd","cc20_fi_yd_s_sd","cc20_fi_yd_d_sd",
                                "cc20_fi_ya_n_sd","cc20_fi_ya_s_sd","cc20_fi_ya_d_sd"),
        value =setorder(this.res[comchem>=20,.(sum(n.wi_yd),sum(s.wi_yd),sum(d.wi_yd),  
                                               sum(n.wi_ya),sum(s.wi_ya),sum(d.wi_ya)),.(sval,study_type)][,.(mean(V1),mean(V2),mean(V3),
                                                                                                              mean(V4),mean(V5),mean(V6),
                                                                                                              sd(V1),sd(V2),sd(V3),
                                                                                                              sd(V4),sd(V5),sd(V6)),.(study_type)],study_type))
    
    
    
    
  }
  save(collected.res,file=paste0(loc.wd,"/output/trtc_orthogonal/results/toxref_",option.residual,"_collected_res_st.RData"))
  
}


#### graphing functions ####
trtcRMSE_ortho_sumfigs <- function(option.residual = "ortho"){
  loc.wd <- getwd()
  
  trtc.vector <- c("rest_cmean_cp_nfup-all",
                   "rest_cmax_cp_nfup-all",
                   "rest_cmean_ct_nfup-all",
                   "rest_cmax_ct_nfup-all",
                   "rest_cmean_cp_xfup-all",
                   "rest_cmax_cp_xfup-all",
                   "rest_cmean_cp_nfup_arm-all",
                   "rest_cmean_cp_xfup_arm-all",
                   "nrest_cmean_cp_nfup-all",
                   "nrest_cmax_cp_nfup-all",
                   "nrest_cmean_ct_nfup-all",
                   "nrest_cmax_ct_nfup-all",
                   "nrest_cmean_cp_xfup-all",
                   "nrest_cmax_cp_xfup-all",
                   "nrest_cmean_cp_nfup_arm-all",
                   "nrest_cmean_cp_xfup_arm-all")
  
  load(paste0(loc.wd,"/output/trtc_orthogonal/results/toxval_",option.residual,"_collected_res.RData"))
  tv.colres <- copy(collected.res)
  
  load(paste0(loc.wd,"/output/trtc_orthogonal/results/toxref_",option.residual,"_collected_res.RData"))
  tr.colres <- copy(collected.res)
  
  toxref.dt <- copy(tv.colres)[this.test %in% trtc.vector,]
  toxref.dt[, this.test := factor(this.test, levels = trtc.vector)]
  setorder(toxref.dt, this.test)
  toxref.dt[,xpos:=as.numeric(1:16)]
  trya.fig <- rbind(copy(toxref.dt)[,c("y","ysd","xtype","ztype"):=list(cc20_fi_ya_n,cc20_fi_ya_n_sd,"PBTK","cc20")][,.(this.test,xtype,ztype,xpos,y,ysd)],
                    copy(toxref.dt)[,c("y","ysd","xtype","ztype"):=list(cc20_fi_ya_s,cc20_fi_ya_s_sd,"Random","cc20")][,.(this.test,xtype,ztype,xpos,y,ysd)],
                    copy(toxref.dt)[,c("y","ysd","xtype","ztype"):=list(cc20_fi_ya_d,cc20_fi_ya_d_sd,"Dose","cc20")][,.(this.test,xtype,ztype,xpos,y,ysd)],
                    copy(toxref.dt)[,c("y","ysd","xtype","ztype"):=list(cc5_fi_ya_n,cc5_fi_ya_n_sd,"PBTK","cc5")][,.(this.test,xtype,ztype,xpos,y,ysd)],
                    copy(toxref.dt)[,c("y","ysd","xtype","ztype"):=list(cc5_fi_ya_s,cc5_fi_ya_s_sd,"Random","cc5")][,.(this.test,xtype,ztype,xpos,y,ysd)],
                    copy(toxref.dt)[,c("y","ysd","xtype","ztype"):=list(cc5_fi_ya_d,cc5_fi_ya_d_sd,"Dose","cc5")][,.(this.test,xtype,ztype,xpos,y,ysd)])
  tryd.fig <- rbind(copy(toxref.dt)[,c("y","ysd","xtype","ztype"):=list(cc20_fi_yd_n,cc20_fi_yd_n_sd,"PBTK","cc20")][,.(this.test,xtype,ztype,xpos,y,ysd)],
                    copy(toxref.dt)[,c("y","ysd","xtype","ztype"):=list(cc20_fi_yd_s,cc20_fi_yd_s_sd,"Random","cc20")][,.(this.test,xtype,ztype,xpos,y,ysd)],
                    copy(toxref.dt)[,c("y","ysd","xtype","ztype"):=list(cc20_fi_yd_d,cc20_fi_yd_d_sd,"AC50","cc20")][,.(this.test,xtype,ztype,xpos,y,ysd)],
                    copy(toxref.dt)[,c("y","ysd","xtype","ztype"):=list(cc5_fi_yd_n,cc5_fi_yd_n_sd,"PBTK","cc5")][,.(this.test,xtype,ztype,xpos,y,ysd)],
                    copy(toxref.dt)[,c("y","ysd","xtype","ztype"):=list(cc5_fi_yd_s,cc5_fi_yd_s_sd,"Random","cc5")][,.(this.test,xtype,ztype,xpos,y,ysd)],
                    copy(toxref.dt)[,c("y","ysd","xtype","ztype"):=list(cc5_fi_yd_d,cc5_fi_yd_d_sd,"AC50","cc5")][,.(this.test,xtype,ztype,xpos,y,ysd)])
  trya.fig[xtype=="PBTK",xpos:=xpos-0.2] %>% 
    .[xtype=="Dose",xpos:=xpos+0.2]
  tryd.fig[xtype=="PBTK",xpos:=xpos-0.2] %>% 
    .[xtype=="AC50",xpos:=xpos+0.2]
  trya.fig[,xtype:=factor(xtype,levels=c("PBTK","Random","Dose"))]
  tryd.fig[,xtype:=factor(xtype,levels=c("PBTK","Random","AC50"))]
  tvya.fig <- copy(trya.fig)
  tvyd.fig <- copy(tryd.fig)
  
  toxref.dt <- copy(tr.colres)[this.test %in% trtc.vector,]
  toxref.dt[, this.test := factor(this.test, levels = trtc.vector)]
  setorder(toxref.dt, this.test)
  toxref.dt[,xpos:=as.numeric(1:16)]
  trya.fig <- rbind(copy(toxref.dt)[,c("y","ysd","xtype","ztype"):=list(cc20_fi_ya_n,cc20_fi_ya_n_sd,"PBTK","cc20")][,.(this.test,xtype,ztype,xpos,y,ysd)],
                    copy(toxref.dt)[,c("y","ysd","xtype","ztype"):=list(cc20_fi_ya_s,cc20_fi_ya_s_sd,"Random","cc20")][,.(this.test,xtype,ztype,xpos,y,ysd)],
                    copy(toxref.dt)[,c("y","ysd","xtype","ztype"):=list(cc20_fi_ya_d,cc20_fi_ya_d_sd,"Dose","cc20")][,.(this.test,xtype,ztype,xpos,y,ysd)],
                    copy(toxref.dt)[,c("y","ysd","xtype","ztype"):=list(cc5_fi_ya_n,cc5_fi_ya_n_sd,"PBTK","cc5")][,.(this.test,xtype,ztype,xpos,y,ysd)],
                    copy(toxref.dt)[,c("y","ysd","xtype","ztype"):=list(cc5_fi_ya_s,cc5_fi_ya_s_sd,"Random","cc5")][,.(this.test,xtype,ztype,xpos,y,ysd)],
                    copy(toxref.dt)[,c("y","ysd","xtype","ztype"):=list(cc5_fi_ya_d,cc5_fi_ya_d_sd,"Dose","cc5")][,.(this.test,xtype,ztype,xpos,y,ysd)])
  tryd.fig <- rbind(copy(toxref.dt)[,c("y","ysd","xtype","ztype"):=list(cc20_fi_yd_n,cc20_fi_yd_n_sd,"PBTK","cc20")][,.(this.test,xtype,ztype,xpos,y,ysd)],
                    copy(toxref.dt)[,c("y","ysd","xtype","ztype"):=list(cc20_fi_yd_s,cc20_fi_yd_s_sd,"Random","cc20")][,.(this.test,xtype,ztype,xpos,y,ysd)],
                    copy(toxref.dt)[,c("y","ysd","xtype","ztype"):=list(cc20_fi_yd_d,cc20_fi_yd_d_sd,"AC50","cc20")][,.(this.test,xtype,ztype,xpos,y,ysd)],
                    copy(toxref.dt)[,c("y","ysd","xtype","ztype"):=list(cc5_fi_yd_n,cc5_fi_yd_n_sd,"PBTK","cc5")][,.(this.test,xtype,ztype,xpos,y,ysd)],
                    copy(toxref.dt)[,c("y","ysd","xtype","ztype"):=list(cc5_fi_yd_s,cc5_fi_yd_s_sd,"Random","cc5")][,.(this.test,xtype,ztype,xpos,y,ysd)],
                    copy(toxref.dt)[,c("y","ysd","xtype","ztype"):=list(cc5_fi_yd_d,cc5_fi_yd_d_sd,"AC50","cc5")][,.(this.test,xtype,ztype,xpos,y,ysd)])
  trya.fig[xtype=="PBTK",xpos:=xpos-0.2] %>% 
    .[xtype=="Dose",xpos:=xpos+0.2]
  tryd.fig[xtype=="PBTK",xpos:=xpos-0.2] %>% 
    .[xtype=="AC50",xpos:=xpos+0.2]
  trya.fig[,xtype:=factor(xtype,levels=c("PBTK","Random","Dose"))]
  tryd.fig[,xtype:=factor(xtype,levels=c("PBTK","Random","AC50"))]
  
  gtheme <- theme(axis.title = element_text(size=10,color="black",face="bold"),
                  axis.text.y = element_text(size=8, color = "black",face="bold"),
                  legend.text = element_text(size = 8),
                  legend.title = element_text(size = 8),
                  legend.key.size = unit(8, "points"),
                  panel.background = element_rect(fill="white"),
                  axis.line = element_line(color="black"),
                  axis.ticks.y = element_line(color="black"),
                  legend.position = "top",
                  plot.margin = margin(4, 48, 4, 48, "pt"),
                  axis.line.x=element_line(color="white"),
                  axis.ticks.x=element_line(color="white"),
                  axis.text.x = element_text(size = 8,angle = 90,hjust=1,vjust=0,face="bold",color="black"),
                  plot.title = element_text(hjust=0.5,size=12,face="bold"))
  
  xvlab <- c("res.-tot.-vein-mean -",
             "res.-tot.-vein-max -",
             "res.-tot.-tis.-mean -",
             "res.-tot.-tis.-max -",
             "res.-free-vein-mean -",
             "res.-free-vein-max -",
             "res.-tot.-vein-mean-Armitage -",
             "res.-free-vein-mean-Armitage -",
             "nres.-tot.-vein-mean -",
             "nres.-tot.-vein-max -",
             "nres.-tot.-tis.-mean -",
             "nres.-tot.-tis.-max -",
             "nres.-free-vein-mean -",
             "nres.-free-vein-max -",
             "nres.-tot.-vein-mean-Armitage -",
             "nres.-free-vein-mean-Armitage -")
  
  dt.lab <- data.table(xvlab=xvlab,x=1:16,y=1)
  
  g1a <- ggplot(trya.fig[ztype=="cc5",])+
    geom_bar(mapping=aes(x=xpos,y=y,fill=xtype),stat="identity")+
    scale_x_continuous(lim=c(0.5,16.5),breaks=1:16,labels=NULL,expand=c(0,0))+
    scale_fill_manual(values=  viridis(10,option = "magma")[c(5,7,9)])+
    geom_errorbar(mapping=aes(ymin=y-2*ysd, ymax=y+2*ysd,x=xpos), colour="black", width=.1)+
    labs(x=NULL,y=NULL,fill=NULL)+
    geom_hline(yintercept = 0)+
    gtheme+
    theme(legend.position = "none",
          plot.margin = margin(4,18,0,18))
  
  g1leg <- ggplot(trya.fig[ztype=="cc5",])+
    geom_bar(mapping=aes(x=xpos,y=y,fill=xtype),stat="identity")+
    scale_x_continuous(lim=c(0.5,16.5),breaks=1:16,labels=NULL,expand=c(0,0))+
    scale_fill_manual(values=  viridis(10,option = "magma")[c(5,7,9)])+
    geom_errorbar(mapping=aes(ymin=y-2*ysd, ymax=y+2*ysd,x=xpos), colour="black", width=.1)+
    labs(x=NULL,y=NULL,fill=NULL)+
    geom_hline(yintercept = 0)+
    gtheme+
    theme(legend.position = "bottom")
  g1leg <- g_legend(g1leg)
  
  g1legAC50 <- ggplot(trya.fig[ztype=="cc5",])+
    geom_bar(mapping=aes(x=xpos,y=y,fill=xtype),stat="identity")+
    scale_x_continuous(lim=c(0.5,16.5),breaks=1:16,labels=NULL,expand=c(0,0))+
    scale_fill_manual(labels=c("PBTK","Random",expression("AC"["50"])),values=  viridis(10,option = "magma")[c(5,7,9)])+
    geom_errorbar(mapping=aes(ymin=y-2*ysd, ymax=y+2*ysd,x=xpos), colour="black", width=.1)+
    labs(x=NULL,y=NULL,fill=NULL)+
    geom_hline(yintercept = 0)+
    gtheme+
    theme(legend.position = "bottom")
  g1legAC50 <- g_legend(g1legAC50)
  
  g1b <- ggplot(tvya.fig[ztype=="cc5",])+
    geom_bar(mapping=aes(x=xpos,y=y,fill=xtype),stat="identity")+
    scale_x_continuous(lim=c(0.5,16.5),breaks=1:16,labels=NULL,expand=c(0,0))+
    scale_fill_manual(values=viridis(10,option = "magma")[c(5,7,9)])+
    geom_errorbar(mapping=aes(ymin=y-2*ysd, ymax=y+2*ysd,x=xpos), colour="black", width=.1)+
    labs(x=NULL,y=NULL,fill=NULL)+
    geom_hline(yintercept = 0)+
    gtheme+
    theme(legend.position = "none",
          plot.margin = margin(0,18,2,22.5))
  
  glab1 <- ggplot(dt.lab)+
    geom_text(aes(x=x,y=y,label=xvlab),angle=90,hjust=1,vjust=0.2,size=3.5)+
    scale_x_continuous(labels=NULL,lim=c(0.5,16.5),breaks=1:16,expand=c(0,0))+
    scale_y_continuous(breaks=0,labels="1000",lim=c(-0.5,1.01))+
    labs(x=NULL,y=NULL)+
    gtheme+
    theme(panel.background = element_rect(fill=NA),
          axis.line.x = element_line(color=NA),
          axis.line.y = element_line(color="white"),
          axis.ticks.x = element_line(color=NA),
          axis.ticks.y = element_line(color="white"),
          axis.text.y = element_text(color="white"),
          axis.title = element_text(color="white"),
          plot.margin = margin(-8,18,0,18,unit="pt"))
  
  plab1 <- glab1+annotation_custom(grob=textGrob(expression(bold("Count of Times Selected as Best Model")),gp=gpar(fontsize=12),rot=90),xmin=-0.6,xmax=-0.6,ymin=2.5,ymax=2.5)+
    annotation_custom(grob=textGrob(expression(bold("Endpoint Level")),gp=gpar(fontsize=12),rot=270),xmin=16.75,xmax=16.75,ymin=3.5,ymax=3.5)+
    annotation_custom(grob=textGrob(expression(bold("POD Level")),gp=gpar(fontsize=12),rot=270),xmin=16.75,xmax=16.75,ymin=1.75,ymax=1.75)+
    annotation_custom(grob=textGrob(expression("("*italic("httk")~"v1.8 default)"),gp=gpar(fontsize=8.5,col="grey30"),rot=90,hjust = 1),xmin=1.4,xmax=1.4,ymin=0.8,ymax=0.8)
  
  gtlab1 <- ggplot_gtable(ggplot_build(plab1))
  gtlab1$layout$clip[gtlab1$layout$name == "panel"] <- "off"
  
  g1 <- marrangeGrob(grobs=list(g1leg,g1a,g1b,gtlab1),nrow=4,ncol=1,top=NULL,heights=c(1,3,3,3))
  ggsave(g1,file=paste0(loc.wd,"/output/figures/S1_Fig.tiff"),dpi=600, compression="lzw",width=7,height = 6.75, units="in")
  
  
  
  g1a <- ggplot(trya.fig[ztype=="cc20",])+
    geom_bar(mapping=aes(x=xpos,y=y,fill=xtype),stat="identity")+
    scale_x_continuous(lim=c(0.5,16.5),breaks=1:16,labels=NULL,expand=c(0,0))+
    scale_fill_manual(values=viridis(10,option = "magma")[c(5,7,9)])+
    geom_errorbar(mapping=aes(ymin=y-2*ysd, ymax=y+2*ysd,x=xpos), colour="black", width=.1)+
    labs(x=NULL,y=NULL,fill=NULL)+
    geom_hline(yintercept = 0)+
    gtheme+
    theme(legend.position = "none",
          plot.margin = margin(4,18,4,18))
  
  g1b <- ggplot(tvya.fig[ztype=="cc20",])+
    geom_bar(mapping=aes(x=xpos,y=y,fill=xtype),stat="identity")+
    scale_x_continuous(lim=c(0.5,16.5),breaks=1:16,labels=NULL,expand=c(0,0))+
    scale_fill_manual(values=viridis(10,option = "magma")[c(5,7,9)])+
    geom_errorbar(mapping=aes(ymin=y-2*ysd, ymax=y+2*ysd,x=xpos), colour="black", width=.1)+
    labs(x=NULL,y=NULL,fill=NULL)+
    geom_hline(yintercept = 0)+
    gtheme+
    theme(legend.position = "none",
          plot.margin = margin(0,18,2,18))
  
  glab1 <- ggplot(dt.lab)+
    geom_text(aes(x=x,y=y,label=xvlab),angle=90,hjust=1,vjust=0.2,size=3.5)+
    scale_x_continuous(labels=NULL,lim=c(0.5,16.5),breaks=1:16,expand=c(0,0))+
    scale_y_continuous(breaks=0,labels="00",lim=c(-0.5,1.01))+
    labs(x=NULL,y=NULL)+
    gtheme+
    theme(panel.background = element_rect(fill=NA),
          axis.line.x = element_line(color=NA),
          axis.line.y = element_line(color="white"),
          axis.ticks.x = element_line(color=NA),
          axis.ticks.y = element_line(color="white"),
          axis.text.y = element_text(color="white"),
          axis.title = element_text(color="white"),
          plot.margin = margin(-8,18,0,18,unit="pt"))
  
  plab1 <- glab1+annotation_custom(grob=textGrob(expression(bold("Count of Times Selected as Best Model")),gp=gpar(fontsize=12),rot=90),xmin=-0.4,xmax=-0.4,ymin=2.5,ymax=2.5)+
    annotation_custom(grob=textGrob(expression(bold("Endpoint Level")),gp=gpar(fontsize=12),rot=270),xmin=16.6,xmax=16.5,ymin=3.5,ymax=3.5)+
    annotation_custom(grob=textGrob(expression(bold("POD Level")),gp=gpar(fontsize=12),rot=270),xmin=16.6,xmax=16.6,ymin=1.75,ymax=1.75)+
    annotation_custom(grob=textGrob(expression("("*italic("httk")~"v1.8 default)"),gp=gpar(fontsize=8.5,col="grey30"),rot=90,hjust = 1),xmin=1.4,xmax=1.4,ymin=0.8,ymax=0.8)
  
  gtlab1 <- ggplot_gtable(ggplot_build(plab1))
  gtlab1$layout$clip[gtlab1$layout$name == "panel"] <- "off"
  
  g1 <- marrangeGrob(grobs=list(g1leg,g1a,g1b,gtlab1),nrow=4,ncol=1,top=NULL,heights=c(1,3,3,3))
  ggsave(g1,file=paste0(loc.wd,"/output/figures/Fig6.tiff"),dpi=600, compression="lzw",width=7,height = 6.75,units="in")
  
  g1a <- ggplot(tryd.fig[ztype=="cc20",])+
    geom_bar(mapping=aes(x=xpos,y=y,fill=xtype),stat="identity")+
    scale_x_continuous(lim=c(0.5,16.5),breaks=1:16,labels=NULL,expand=c(0,0))+
    scale_fill_manual(values=viridis(10,option = "magma")[c(5,7,9)])+
    geom_errorbar(mapping=aes(ymin=y-2*ysd, ymax=y+2*ysd,x=xpos), colour="black", width=.1)+
    labs(x=NULL,y=NULL,fill=NULL)+
    geom_hline(yintercept = 0)+
    gtheme+
    theme(legend.position = "none",
          plot.margin = margin(4,18,4,18))
  
  g1b <- ggplot(tvyd.fig[ztype=="cc20",])+
    geom_bar(mapping=aes(x=xpos,y=y,fill=xtype),stat="identity")+
    scale_x_continuous(lim=c(0.5,16.5),breaks=1:16,labels=NULL,expand=c(0,0))+
    scale_fill_manual(values=viridis(10,option = "magma")[c(5,7,9)])+
    geom_errorbar(mapping=aes(ymin=y-2*ysd, ymax=y+2*ysd,x=xpos), colour="black", width=.1)+
    labs(x=NULL,y=NULL,fill=NULL)+
    geom_hline(yintercept = 0)+
    gtheme+
    theme(legend.position = "none",
          plot.margin = margin(0,18,2,18))
  
  glab1 <- ggplot(dt.lab)+
    geom_text(aes(x=x,y=y,label=xvlab),angle=90,hjust=1,vjust=0.2,size=3.5)+
    scale_x_continuous(labels=NULL,lim=c(0.5,16.5),breaks=1:16,expand=c(0,0))+
    scale_y_continuous(breaks=0,labels="00",lim=c(-0.5,1.01))+
    labs(x=NULL,y=NULL)+
    gtheme+
    theme(panel.background = element_rect(fill=NA),
          axis.line.x = element_line(color=NA),
          axis.line.y = element_line(color="white"),
          axis.ticks.x = element_line(color=NA),
          axis.ticks.y = element_line(color="white"),
          axis.text.y = element_text(color="white"),
          axis.title = element_text(color="white"),
          plot.margin = margin(-8,18,0,18,unit="pt"))
  
  plab1 <- glab1+annotation_custom(grob=textGrob(expression(bold("Count of Times Selected as Best Model")),gp=gpar(fontsize=12),rot=90),xmin=-0.4,xmax=-0.4,ymin=2.5,ymax=2.5)+
    annotation_custom(grob=textGrob(expression(bold("Endpoint Level")),gp=gpar(fontsize=12),rot=270),xmin=16.75,xmax=16.75,ymin=3.5,ymax=3.5)+
    annotation_custom(grob=textGrob(expression(bold("POD Level")),gp=gpar(fontsize=12),rot=270),xmin=16.75,xmax=16.75,ymin=1.75,ymax=1.75)+
    annotation_custom(grob=textGrob(expression("("*italic("httk")~"v1.8 default)"),gp=gpar(fontsize=8.5,col="grey30"),rot=90,hjust = 1),xmin=1.4,xmax=1.4,ymin=0.8,ymax=0.8)
  
  gtlab1 <- ggplot_gtable(ggplot_build(plab1))
  gtlab1$layout$clip[gtlab1$layout$name == "panel"] <- "off"
  
  g1 <- marrangeGrob(grobs=list(g1legAC50,g1a,g1b,gtlab1),nrow=4,ncol=1,top=NULL,heights=c(1,3,3,3))
  ggsave(g1,file=paste0(loc.wd,"/output/figures/Fig7.tiff"),dpi=600, compression="lzw",width=7,height = 6.75,units="in")
  
  
  g1a <- ggplot(tryd.fig[ztype=="cc5",])+
    geom_bar(mapping=aes(x=xpos,y=y,fill=xtype),stat="identity")+
    scale_x_continuous(lim=c(0.5,16.5),breaks=1:16,labels=NULL,expand=c(0,0))+
    scale_fill_manual(values=viridis(10,option = "magma")[c(5,7,9)])+
    geom_errorbar(mapping=aes(ymin=y-2*ysd, ymax=y+2*ysd,x=xpos), colour="black", width=.1)+
    labs(x=NULL,y=NULL,fill=NULL)+
    geom_hline(yintercept = 0)+
    gtheme+
    theme(legend.position = "none",
          plot.margin = margin(4,18,4,18))
  
  g1b <- ggplot(tvyd.fig[ztype=="cc5",])+
    geom_bar(mapping=aes(x=xpos,y=y,fill=xtype),stat="identity")+
    scale_x_continuous(lim=c(0.5,16.5),breaks=1:16,labels=NULL,expand=c(0,0))+
    scale_fill_manual(values=viridis(10,option = "magma")[c(5,7,9)])+
    geom_errorbar(mapping=aes(ymin=y-2*ysd, ymax=y+2*ysd,x=xpos), colour="black", width=.1)+
    labs(x=NULL,y=NULL,fill=NULL)+
    geom_hline(yintercept = 0)+
    gtheme+
    theme(legend.position = "none",
          plot.margin = margin(0,18,2,18))
  
  glab1 <- ggplot(dt.lab)+
    geom_text(aes(x=x,y=y,label=xvlab),angle=90,hjust=1,vjust=0.2,size=3.5)+
    scale_x_continuous(labels=NULL,lim=c(0.5,16.5),breaks=1:16,expand=c(0,0))+
    scale_y_continuous(breaks=0,labels="1000",lim=c(-0.5,1.01))+
    labs(x=NULL,y=NULL)+
    gtheme+
    theme(panel.background = element_rect(fill=NA),
          axis.line.x = element_line(color=NA),
          axis.line.y = element_line(color="white"),
          axis.ticks.x = element_line(color=NA),
          axis.ticks.y = element_line(color="white"),
          axis.text.y = element_text(color="white"),
          axis.title = element_text(color="white"),
          plot.margin = margin(-8,18,0,18,unit="pt"))
  
  plab1 <- glab1+annotation_custom(grob=textGrob(expression(bold("Count of Times Selected as Best Model")),gp=gpar(fontsize=12),rot=90),xmin=-0.5,xmax=-0.5,ymin=2.5,ymax=2.5)+
    annotation_custom(grob=textGrob(expression(bold("Endpoint Level")),gp=gpar(fontsize=12),rot=270),xmin=16.75,xmax=16.75,ymin=3.5,ymax=3.5)+
    annotation_custom(grob=textGrob(expression(bold("POD Level")),gp=gpar(fontsize=12),rot=270),xmin=16.75,xmax=16.75,ymin=1.75,ymax=1.75)+
    annotation_custom(grob=textGrob(expression("("*italic("httk")~"v1.8 default)"),gp=gpar(fontsize=8.5,col="grey30"),rot=90,hjust = 1),xmin=1.4,xmax=1.4,ymin=0.8,ymax=0.8)
  
  gtlab1 <- ggplot_gtable(ggplot_build(plab1))
  gtlab1$layout$clip[gtlab1$layout$name == "panel"] <- "off"
  
  g1 <- marrangeGrob(grobs=list(g1legAC50,g1a,g1b,gtlab1),nrow=4,ncol=1,top=NULL,heights=c(1,3,3,3))
  ggsave(g1,file=paste0(loc.wd,"/output/figures/S2_Fig.tiff"),dpi=600, compression="lzw",width=7,height = 6.75,units="in")
  
}
trtcRMSE_ortho_heat <- function(option.residual = "ortho"){
  option.residual <- "ortho"
  loc.wd <- getwd()
  ##### trtc.vector #####
  trtc.allvec <- c("rest_cmean_cp_nfup-all",
                   "rest_cmax_cp_nfup-all",
                   "rest_cmean_ct_nfup-all",
                   "rest_cmax_ct_nfup-all",
                   "rest_cmean_cp_xfup-all",
                   "rest_cmax_cp_xfup-all",
                   "rest_cmean_cp_nfup_arm-all",
                   "rest_cmean_cp_xfup_arm-all",
                   "nrest_cmean_cp_nfup-all",
                   "nrest_cmax_cp_nfup-all",
                   "nrest_cmean_ct_nfup-all",
                   "nrest_cmax_ct_nfup-all",
                   "nrest_cmean_cp_xfup-all",
                   "nrest_cmax_cp_xfup-all",
                   "nrest_cmean_cp_nfup_arm-all",
                   "nrest_cmean_cp_xfup_arm-all")
  trtc.vector <- copy(trtc.allvec)
  #### initialization ####
  xvlab <- c("res.-tot.-vein-mean",
             "res.-tot.-vein-max",
             "res.-tot.-tis.-mean",
             "res.-tot.-tis.-max",
             "res.-free-vein-mean",
             "res.-free-vein-max",
             "res.-tot.-vein-mean-Armitage",
             "res.-free-vein-mean-Armitage",
             "nres.-tot.-vein-mean",
             "nres.-tot.-vein-max",
             "nres.-tot.-tis.-mean",
             "nres.-tot.-tis.-max",
             "nres.-free-vein-mean",
             "nres.-free-vein-max",
             "nres.-tot.-vein-mean-Armitage",
             "nres.-free-vein-mean-Armitage")
  
  load(paste0(loc.wd,"/output/trtc_orthogonal/results/toxval_",option.residual,"_collected_res.RData"))
  tv.colres <- copy(collected.res)[this.test %in% trtc.vector,]
  tv.colres[, this.test := factor(this.test, levels = trtc.vector)]
  tv.colres[, cc20_fi_ya_tot := cc20_fi_ya_n + cc20_fi_ya_d + cc20_fi_ya_s] %>% 
    .[, cc20_fi_yd_tot := cc20_fi_yd_n + cc20_fi_yd_d + cc20_fi_yd_s] %>% 
    .[, c("cc20_fi_ya_fn",
          "cc20_fi_ya_fd",
          "cc20_fi_ya_fs") := lapply(list(cc20_fi_ya_n,
                                          cc20_fi_ya_d,
                                          cc20_fi_ya_s), function(x) x/cc20_fi_ya_tot)] %>% 
    .[, c("cc20_fi_yd_fn",
          "cc20_fi_yd_fd",
          "cc20_fi_yd_fs") := lapply(list(cc20_fi_yd_n,
                                          cc20_fi_yd_d,
                                          cc20_fi_yd_s), function(x) x/cc20_fi_yd_tot)]
  toxval.dt2 <- tv.colres[,.(this.test,
                             cc20_fi_ya_fn, cc20_fi_ya_fs, cc20_fi_ya_fd,
                             cc20_fi_yd_fn, cc20_fi_yd_fs, cc20_fi_yd_fd)] %>% 
    melt(.,id.vars = "this.test", value.name = "this.fraction", variable.name = "this.subset")
  
  
  load(paste0(loc.wd,"/output/trtc_orthogonal/results/toxref_",option.residual,"_collected_res.RData"))
  tr.colres <- copy(collected.res)[this.test %in% trtc.vector,]
  tr.colres[, this.test := factor(this.test, levels = trtc.vector)]
  tr.colres[, cc20_fi_ya_tot := cc20_fi_ya_n + cc20_fi_ya_d + cc20_fi_ya_s] %>% 
    .[, cc20_fi_yd_tot := cc20_fi_yd_n + cc20_fi_yd_d + cc20_fi_yd_s] %>% 
    .[, c("cc20_fi_ya_fn",
          "cc20_fi_ya_fd",
          "cc20_fi_ya_fs") := lapply(list(cc20_fi_ya_n,
                                          cc20_fi_ya_d,
                                          cc20_fi_ya_s), function(x) x/cc20_fi_ya_tot)] %>% 
    .[, c("cc20_fi_yd_fn",
          "cc20_fi_yd_fd",
          "cc20_fi_yd_fs") := lapply(list(cc20_fi_yd_n,
                                          cc20_fi_yd_d,
                                          cc20_fi_yd_s), function(x) x/cc20_fi_yd_tot)]
  toxref.dt2 <- tr.colres[,.(this.test,
                             cc20_fi_ya_fn, cc20_fi_ya_fs, cc20_fi_ya_fd,
                             cc20_fi_yd_fn, cc20_fi_yd_fs, cc20_fi_yd_fd)] %>% 
    melt(.,id.vars = "this.test", value.name = "this.fraction", variable.name = "this.subset")
  
  trtv.dt <- rbind(copy(toxref.dt2)[,"endpointlevel" := "Endpoint"],
                   copy(toxval.dt2)[,"endpointlevel" := "POD"])
  trtv.dt[, this.set := paste(endpointlevel,this.subset,sep = "-"), .(endpointlevel, this.subset)] %>% 
    .[, this.set := factor(this.set, levels = unique(this.set))] %>% 
    .[, this.test := factor(this.test, levels = unique(this.test))]
  trtv.dt2 <- trtv.dt[this.subset %in% c("cc20_fi_ya_fn","cc20_fi_yd_fn") &
                        regexpr("all", this.test) != -1,]
  
  myval <- c(0.3,0.4,0.5,0.6,0.7)  
  myvalc <- formatC(signif(myval,digits=1), digits=1,format="f")
  mylabl <- c("< 0.3", 
              paste(myvalc[1:(length(myvalc)-1)],myvalc[2:length(myvalc)], sep = "-"), 
              "> 0.7")
  
  myanalyses <- c("POD-cc20_fi_yd_fn",
                  "Endpoint-cc20_fi_yd_fn",
                  "POD-cc20_fi_ya_fn",
                  "Endpoint-cc20_fi_fn")
  myanalyses.labl <- c("Reverse Dosimetry\nPOD Level",
                       "Reverse Dosimetry\nEndpoint Level",
                       "Forward Dosimetry\nPOD Level",
                       "Forward Dosimetry\nEndpoint Level")
  
  trtv.dt2[, nbin := as.integer(NA)] %>% 
    .[this.fraction <= 0.3, nbin := 1] %>% 
    .[this.fraction >= 0.7, nbin := 6] %>% 
    .[, nbin := 1L+which(this.fraction < myval[2:5] & this.fraction >= myval[1:4]), .(this.fraction)] %>% 
    .[, nbin := factor(nbin, levels = c(1:6))] %>% 
    .[, this.test := factor(this.test, levels = trtc.allvec)] %>% 
    .[, this.set := factor(this.set, levels = myanalyses)]
  
  mytheme <- theme(strip.text.x = element_text(size=10, face = "bold"),
                   strip.text.y = element_text(size=10, face="bold"),
                   strip.background =element_rect(fill="white"),
                   axis.ticks.x = element_line(color = "black"),
                   axis.ticks.y = element_line(color = "black"),
                   axis.title = element_text(size=11,color="black",face="bold"),
                   axis.text.y = element_text(size=10, color = "black",vjust=0.5),
                   axis.text.x = element_text(size=10, color = "black", angle = 90, hjust = 1,vjust=0.3),
                   legend.text = element_text(size = 10, angle = 90),
                   legend.title = element_text(size = 10),
                   legend.position = "bottom",
                   legend.direction = "horizontal",
                   legend.box = "horizontal",
                   legend.key.size = unit(12, "points"),
                   panel.background = element_rect(fill = NA),
                   plot.background = element_rect(fill = NA),
                   #panel.grid = element_line(color = "black"),
                   plot.title = element_text(size=12,face="bold",hjust=0.5))
  mypal1 <- viridis(n=12,option="viridis",begin=0,end=1)[c(1,5,7,10,11,12)]
  
  g1 <- ggplot(trtv.dt2)+
    geom_tile(mapping = aes(x=this.test,y=this.set,fill=nbin), color = "grey", size = 0.5) +
    scale_fill_manual(values = mypal1, limits = as.factor(1:6), labels = mylabl)+
    scale_x_discrete(labels = xvlab, expand = c(0,0))+
    scale_y_discrete(labels = myanalyses.labl, expand = c(0,0))+
    labs(fill = "Fraction\nPBTK\nSelected",
         y = NULL,
         x = NULL)+
    mytheme+
    guides(fill = guide_legend(title.position = "left", 
                               title.hjust = 0,
                               label.hjust = 1,
                               label.vjust = 0.5,
                               label.position = "bottom",
                               nrow = 1))
  p1 <- g1+annotation_custom(grob=textGrob(expression("("*italic("httk")~"v1.8 default)"),gp=gpar(fontsize=8.5,col="grey30"),rot=90,hjust = 1),xmin=1.45,xmax=1.45,ymin=-0.05,ymax=-0.05)
  gt1 <- ggplot_gtable(ggplot_build(p1))
  gt1$layout$clip[gt1$layout$name == "panel"] <- "off"
  
  ggsave(gt1,file=paste0(loc.wd,"/output/figures/Fig10.tiff"),dpi=600, compression="lzw",width=5.2,height = 4.75,units="in")
  
  
  
}


trtcRMSE_ortho_stfigs <- function(option.residual="ortho"){
  ##### trtc.vector #####
  trtc.allvec <- c("rest_cmean_cp_nfup-all",
                   "rest_cmax_cp_nfup-all",
                   "rest_cmean_ct_nfup-all",
                   "rest_cmax_ct_nfup-all",
                   "rest_cmean_cp_xfup-all",
                   "rest_cmax_cp_xfup-all",
                   "rest_cmean_cp_nfup_arm-all",
                   "rest_cmean_cp_xfup_arm-all",
                   "nrest_cmean_cp_nfup-all",
                   "nrest_cmax_cp_nfup-all",
                   "nrest_cmean_ct_nfup-all",
                   "nrest_cmax_ct_nfup-all",
                   "nrest_cmean_cp_xfup-all",
                   "nrest_cmax_cp_xfup-all",
                   "nrest_cmean_cp_nfup_arm-all",
                   "nrest_cmean_cp_xfup_arm-all")
  
  #### initialization ####
  xvlab <- c("res.-tot.-vein-mean -",
             "res.-tot.-vein-max -",
             "res.-tot.-tis.-mean -",
             "res.-tot.-tis.-max -",
             "res.-free-vein-mean -",
             "res.-free-vein-max -",
             "res.-tot.-vein-mean-Armitage -",
             "res.-free-vein-mean-Armitage -",
             "nres.-tot.-vein-mean -",
             "nres.-tot.-vein-max -",
             "nres.-tot.-tis.-mean -",
             "nres.-tot.-tis.-max -",
             "nres.-free-vein-mean -",
             "nres.-free-vein-max -",
             "nres.-tot.-vein-mean-Armitage -",
             "nres.-free-vein-mean-Armitage -")
  
  loc.wd <- getwd()
  load(paste0(loc.wd,"/output/trtc_orthogonal/results/toxref_",option.residual,"_collected_res_st.RData"))
  
  toxref.dt <- copy(collected.res)[this.test %in% trtc.allvec,]
  toxref.dt[, study_type := factor(study_type, levels = c("CHR","SUB","DEV"))] %>% 
    .[,this.test := factor(this.test, levels = trtc.allvec)] %>% 
    setorder(.,study_type,this.test)
  toxref.dt[,xpos:=as.numeric(1:16)]
  
  
  trya.fig <- rbind(copy(toxref.dt)[,c("y","ysd","xtype","ztype"):=list(cc20_fi_ya_n,cc20_fi_ya_n_sd,"PBTK","cc20")][,.(this.test,xtype,ztype,xpos,y,ysd, study_type)],
                    copy(toxref.dt)[,c("y","ysd","xtype","ztype"):=list(cc20_fi_ya_s,cc20_fi_ya_s_sd,"Random","cc20")][,.(this.test,xtype,ztype,xpos,y,ysd, study_type)],
                    copy(toxref.dt)[,c("y","ysd","xtype","ztype"):=list(cc20_fi_ya_d,cc20_fi_ya_d_sd,"Dose","cc20")][,.(this.test,xtype,ztype,xpos,y,ysd, study_type)],
                    copy(toxref.dt)[,c("y","ysd","xtype","ztype"):=list(cc5_fi_ya_n,cc5_fi_ya_n_sd,"PBTK","cc5")][,.(this.test,xtype,ztype,xpos,y,ysd, study_type)],
                    copy(toxref.dt)[,c("y","ysd","xtype","ztype"):=list(cc5_fi_ya_s,cc5_fi_ya_s_sd,"Random","cc5")][,.(this.test,xtype,ztype,xpos,y,ysd, study_type)],
                    copy(toxref.dt)[,c("y","ysd","xtype","ztype"):=list(cc5_fi_ya_d,cc5_fi_ya_d_sd,"Dose","cc5")][,.(this.test,xtype,ztype,xpos,y,ysd, study_type)])
  
  tryd.fig <- rbind(copy(toxref.dt)[,c("y","ysd","xtype","ztype"):=list(cc20_fi_yd_n,cc20_fi_yd_n_sd,"PBTK","cc20")][,.(this.test,xtype,ztype,xpos,y,ysd, study_type)],
                    copy(toxref.dt)[,c("y","ysd","xtype","ztype"):=list(cc20_fi_yd_s,cc20_fi_yd_s_sd,"Random","cc20")][,.(this.test,xtype,ztype,xpos,y,ysd, study_type)],
                    copy(toxref.dt)[,c("y","ysd","xtype","ztype"):=list(cc20_fi_yd_d,cc20_fi_yd_d_sd,"AC50","cc20")][,.(this.test,xtype,ztype,xpos,y,ysd, study_type)],
                    copy(toxref.dt)[,c("y","ysd","xtype","ztype"):=list(cc5_fi_yd_n,cc5_fi_yd_n_sd,"PBTK","cc5")][,.(this.test,xtype,ztype,xpos,y,ysd, study_type)],
                    copy(toxref.dt)[,c("y","ysd","xtype","ztype"):=list(cc5_fi_yd_s,cc5_fi_yd_s_sd,"Random","cc5")][,.(this.test,xtype,ztype,xpos,y,ysd, study_type)],
                    copy(toxref.dt)[,c("y","ysd","xtype","ztype"):=list(cc5_fi_yd_d,cc5_fi_yd_d_sd,"AC50","cc5")][,.(this.test,xtype,ztype,xpos,y,ysd, study_type)])
  
  trya.fig[xtype=="PBTK",xpos:=xpos-0.2] %>% 
    .[xtype=="Dose",xpos:=xpos+0.2]
  
  tryd.fig[xtype=="PBTK",xpos:=xpos-0.2] %>% 
    .[xtype=="AC50",xpos:=xpos+0.2]
  
  trya.fig[,xtype:=factor(xtype,levels=c("PBTK","Random","Dose"))]
  tryd.fig[,xtype:=factor(xtype,levels=c("PBTK","Random","AC50"))]
  
  
  gtheme <- theme(axis.title = element_text(size=10,color="black",face="bold"),
                  axis.text.y = element_text(size=8, color = "black",face="bold"),
                  axis.ticks.y = element_line(color="black"),
                  legend.text = element_text(size = 8),
                  legend.title = element_text(size = 8),
                  legend.key.size = unit(8, "points"),
                  panel.background = element_rect(fill="white"),
                  axis.line = element_line(color="black"),
                  legend.position = "top",
                  plot.margin = margin(4, 18, 4, 18, "pt"),
                  axis.line.x=element_line(color="white"),
                  axis.ticks.x=element_line(color="white"),
                  axis.text.x = element_text(size = 8,angle = 90,hjust=1,vjust=0,face="bold",color="black"),
                  plot.title = element_text(hjust=0.5,size=12,face="bold"))
  
  
  
  dt.lab <- data.table(xvlab=xvlab,x=1:16,y=1)
  
  g1leg <- ggplot(trya.fig[ztype=="cc5",])+
    geom_bar(mapping=aes(x=xpos,y=y,fill=xtype),stat="identity")+
    scale_x_continuous(lim=c(0.5,16.5),breaks=1:16,labels=NULL,expand=c(0,0))+
    scale_fill_manual(values=  viridis(10,option = "magma")[c(5,7,9)])+
    geom_errorbar(mapping=aes(ymin=y-2*ysd, ymax=y+2*ysd,x=xpos), colour="black", width=.1)+
    labs(x=NULL,y=NULL,fill=NULL)+
    geom_hline(yintercept = 0)+
    gtheme+
    theme(legend.position = "bottom")
  g1leg <- g_legend(g1leg)
  g1legAC50 <- ggplot(trya.fig[ztype=="cc5",])+
    geom_bar(mapping=aes(x=xpos,y=y,fill=xtype),stat="identity")+
    scale_x_continuous(lim=c(0.5,16.5),breaks=1:16,labels=NULL,expand=c(0,0))+
    scale_fill_manual(labels=c("PBTK","Random",expression("AC"["50"])),values=  viridis(10,option = "magma")[c(5,7,9)])+
    geom_errorbar(mapping=aes(ymin=y-2*ysd, ymax=y+2*ysd,x=xpos), colour="black", width=.1)+
    labs(x=NULL,y=NULL,fill=NULL)+
    geom_hline(yintercept = 0)+
    gtheme+
    theme(legend.position = "bottom")
  g1legAC50 <- g_legend(g1legAC50)
  
  #### all ####
  g1a <- ggplot(tryd.fig[ztype=="cc20" & study_type=="CHR",])+
    geom_bar(mapping=aes(x=xpos,y=y,fill=xtype),stat="identity")+
    scale_x_continuous(lim=c(0.5,16.5),breaks=1:16,labels=NULL,expand=c(0,0))+
    scale_fill_manual(values=  viridis(10,option = "magma")[c(5,7,9)])+
    geom_errorbar(mapping=aes(ymin=y-2*ysd, ymax=y+2*ysd,x=xpos), colour="black", width=.1)+
    labs(x=NULL,y=NULL,fill=NULL)+
    geom_hline(yintercept = 0,
               plot.margin = margin(4,18,4,18))+
    gtheme+
    theme(legend.position = "none")
  g1b <- ggplot(tryd.fig[ztype=="cc20" & study_type=="SUB",])+
    geom_bar(mapping=aes(x=xpos,y=y,fill=xtype),stat="identity")+
    scale_x_continuous(lim=c(0.5,16.5),breaks=1:16,labels=NULL,expand=c(0,0))+
    scale_y_continuous(breaks=c(0,5,10))+
    scale_fill_manual(values=  viridis(10,option = "magma")[c(5,7,9)])+
    geom_errorbar(mapping=aes(ymin=y-2*ysd, ymax=y+2*ysd,x=xpos), colour="black", width=.1)+
    labs(x=NULL,y=NULL,fill=NULL)+
    geom_hline(yintercept = 0)+
    gtheme+
    theme(legend.position = "none",
          plot.margin = margin(0,18,4,18))
  g1c <- ggplot(tryd.fig[ztype=="cc20" & study_type=="DEV",])+
    geom_bar(mapping=aes(x=xpos,y=y,fill=xtype),stat="identity")+
    scale_x_continuous(lim=c(0.5,16.5),breaks=1:16,labels=NULL,expand=c(0,0))+
    scale_fill_manual(values=  viridis(10,option = "magma")[c(5,7,9)])+
    geom_errorbar(mapping=aes(ymin=y-2*ysd, ymax=y+2*ysd,x=xpos), colour="black", width=.1)+
    labs(x=NULL,y=NULL,fill=NULL)+
    geom_hline(yintercept = 0)+
    gtheme+
    theme(legend.position = "none",
          plot.margin = margin(0,18,2,22.5))
  glab1 <- ggplot(dt.lab)+
    geom_text(aes(x=x,y=y,label=xvlab),angle=90,hjust=1,vjust=0.2,size=3.5)+
    scale_x_continuous(labels=NULL,lim=c(0.5,16.5),breaks=1:16,expand=c(0,0))+
    scale_y_continuous(breaks=0,labels="00",lim=c(-0.5,1.01))+
    labs(x=NULL,y=NULL)+
    gtheme+
    theme(panel.background = element_rect(fill=NA),
          axis.line.x = element_line(color=NA),
          axis.line.y = element_line(color="white"),
          axis.ticks.x = element_line(color=NA),
          axis.ticks.y = element_line(color="white"),
          axis.text.y = element_text(color="white"),
          axis.title = element_text(color="white"),
          plot.margin = margin(-8,18,0,18,unit="pt"))
  plab1 <- glab1+annotation_custom(grob=textGrob(expression(bold("Count of Times Selected as Best Model")),gp=gpar(fontsize=12),rot=90),xmin=-0.3,xmax=-0.3,ymin=3.5,ymax=3.5)+
    annotation_custom(grob=textGrob(expression(bold("CHR")),gp=gpar(fontsize=12),rot=270),xmin=16.75,xmax=16.75,ymin=5,ymax=5)+
    annotation_custom(grob=textGrob(expression(bold("SUB")),gp=gpar(fontsize=12),rot=270),xmin=16.75,xmax=16.75,ymin=3.5,ymax=3.5)+
    annotation_custom(grob=textGrob(expression(bold("DEV")),gp=gpar(fontsize=12),rot=270),xmin=16.75,xmax=16.75,ymin=1.75,ymax=1.75)+
    annotation_custom(grob=textGrob(expression("("*italic("httk")~"v1.8 default)"),gp=gpar(fontsize=8.5,col="grey30"),rot=90,hjust = 1),xmin=1.4,xmax=1.4,ymin=0.8,ymax=0.8)
  
  gtlab1 <- ggplot_gtable(ggplot_build(plab1))
  gtlab1$layout$clip[gtlab1$layout$name == "panel"] <- "off"
  g1 <- marrangeGrob(grobs=list(g1legAC50,g1a,g1b,g1c,gtlab1),nrow=5,ncol=1,top=NULL,heights=c(1,3,3,3,3))
  ggsave(g1,file=paste0(loc.wd,"/output/figures/S6_Fig.tiff"),dpi=600, compression="lzw",width=7,height = 8.5,units="in")
  
  g1a <- ggplot(trya.fig[ztype=="cc20" & study_type=="CHR",])+
    geom_bar(mapping=aes(x=xpos,y=y,fill=xtype),stat="identity")+
    scale_x_continuous(lim=c(0.5,16.5),breaks=1:16,labels=NULL,expand=c(0,0))+
    scale_fill_manual(values=  viridis(10,option = "magma")[c(5,7,9)])+
    geom_errorbar(mapping=aes(ymin=y-2*ysd, ymax=y+2*ysd,x=xpos), colour="black", width=.1)+
    labs(x=NULL,y=NULL,fill=NULL)+
    geom_hline(yintercept = 0,
               plot.margin = margin(4,18,4,18))+
    gtheme+
    theme(legend.position = "none")
  g1b <- ggplot(trya.fig[ztype=="cc20" & study_type=="SUB",])+
    geom_bar(mapping=aes(x=xpos,y=y,fill=xtype),stat="identity")+
    scale_x_continuous(lim=c(0.5,16.5),breaks=1:16,labels=NULL,expand=c(0,0))+
    scale_y_continuous(breaks=c(0,5,10))+
    scale_fill_manual(values=  viridis(10,option = "magma")[c(5,7,9)])+
    geom_errorbar(mapping=aes(ymin=y-2*ysd, ymax=y+2*ysd,x=xpos), colour="black", width=.1)+
    labs(x=NULL,y=NULL,fill=NULL)+
    geom_hline(yintercept = 0)+
    gtheme+
    theme(legend.position = "none",
          plot.margin = margin(0,18,4,18))
  g1c <- ggplot(trya.fig[ztype=="cc20" & study_type=="DEV",])+
    geom_bar(mapping=aes(x=xpos,y=y,fill=xtype),stat="identity")+
    scale_x_continuous(lim=c(0.5,16.5),breaks=1:16,labels=NULL,expand=c(0,0))+
    scale_fill_manual(values=  viridis(10,option = "magma")[c(5,7,9)])+
    geom_errorbar(mapping=aes(ymin=y-2*ysd, ymax=y+2*ysd,x=xpos), colour="black", width=.1)+
    labs(x=NULL,y=NULL,fill=NULL)+
    geom_hline(yintercept = 0)+
    gtheme+
    theme(legend.position = "none",
          plot.margin = margin(0,18,2,22.5))
  glab1 <- ggplot(dt.lab)+
    geom_text(aes(x=x,y=y,label=xvlab),angle=90,hjust=1,vjust=0.2,size=3.5)+
    scale_x_continuous(labels=NULL,lim=c(0.5,16.5),breaks=1:16,expand=c(0,0))+
    scale_y_continuous(breaks=0,labels="00",lim=c(-0.5,1.01))+
    labs(x=NULL,y=NULL)+
    gtheme+
    theme(panel.background = element_rect(fill=NA),
          axis.line.x = element_line(color=NA),
          axis.line.y = element_line(color="white"),
          axis.ticks.x = element_line(color=NA),
          axis.ticks.y = element_line(color="white"),
          axis.text.y = element_text(color="white"),
          axis.title = element_text(color="white"),
          plot.margin = margin(-8,18,0,18,unit="pt"))
  plab1 <- glab1+annotation_custom(grob=textGrob(expression(bold("Count of Times Selected as Best Model")),gp=gpar(fontsize=12),rot=90),xmin=-0.3,xmax=-0.3,ymin=3.5,ymax=3.5)+
    annotation_custom(grob=textGrob(expression(bold("CHR")),gp=gpar(fontsize=12),rot=270),xmin=16.75,xmax=16.75,ymin=5,ymax=5)+
    annotation_custom(grob=textGrob(expression(bold("SUB")),gp=gpar(fontsize=12),rot=270),xmin=16.75,xmax=16.75,ymin=3.5,ymax=3.5)+
    annotation_custom(grob=textGrob(expression(bold("DEV")),gp=gpar(fontsize=12),rot=270),xmin=16.75,xmax=16.75,ymin=1.75,ymax=1.75)+
    annotation_custom(grob=textGrob(expression("("*italic("httk")~"v1.8 default)"),gp=gpar(fontsize=8.5,col="grey30"),rot=90,hjust = 1),xmin=1.4,xmax=1.4,ymin=0.8,ymax=0.8)
  
  gtlab1 <- ggplot_gtable(ggplot_build(plab1))
  gtlab1$layout$clip[gtlab1$layout$name == "panel"] <- "off"
  g1 <- marrangeGrob(grobs=list(g1leg,g1a,g1b,g1c,gtlab1),nrow=5,ncol=1,top=NULL,heights=c(1,3,3,3,3))
  ggsave(g1,file=paste0(loc.wd,"/output/figures/S5_Fig.tiff"),dpi=600, compression="lzw",width=7,height = 8.5,units="in")
  
  g1a <- ggplot(tryd.fig[ztype=="cc5" & study_type=="CHR",])+
    geom_bar(mapping=aes(x=xpos,y=y,fill=xtype),stat="identity")+
    scale_x_continuous(lim=c(0.5,16.5),breaks=1:16,labels=NULL,expand=c(0,0))+
    scale_fill_manual(values=viridis(10,option = "magma")[c(5,7,9)])+
    geom_errorbar(mapping=aes(ymin=y-2*ysd, ymax=y+2*ysd,x=xpos), colour="black", width=.1)+
    labs(x=NULL,y=NULL,fill=NULL)+
    geom_hline(yintercept = 0)+
    gtheme+
    theme(legend.position = "none")
  g1b <- ggplot(tryd.fig[ztype=="cc5" & study_type=="SUB",])+
    geom_bar(mapping=aes(x=xpos,y=y,fill=xtype),stat="identity")+
    scale_x_continuous(lim=c(0.5,16.5),breaks=1:16,labels=NULL,expand=c(0,0))+
    scale_fill_manual(values=viridis(10,option = "magma")[c(5,7,9)])+
    geom_errorbar(mapping=aes(ymin=y-2*ysd, ymax=y+2*ysd,x=xpos), colour="black", width=.1)+
    labs(x=NULL,y=NULL,fill=NULL)+
    geom_hline(yintercept = 0)+
    gtheme+
    theme(legend.position = "none",
          plot.margin = margin(0,18,4,18))
  g1c <- ggplot(tryd.fig[ztype=="cc5" & study_type=="DEV",])+
    geom_bar(mapping=aes(x=xpos,y=y,fill=xtype),stat="identity")+
    scale_x_continuous(lim=c(0.5,16.5),breaks=1:16,labels=NULL,expand=c(0,0))+
    scale_fill_manual(values=viridis(10,option = "magma")[c(5,7,9)])+
    geom_errorbar(mapping=aes(ymin=y-2*ysd, ymax=y+2*ysd,x=xpos), colour="black", width=.1)+
    labs(x=NULL,y=NULL,fill=NULL)+
    geom_hline(yintercept = 0)+
    gtheme+
    theme(legend.position = "none",
          plot.margin = margin(0,18,2,18))
  glab1 <- ggplot(dt.lab)+
    geom_text(aes(x=x,y=y,label=xvlab),angle=90,hjust=1,vjust=0.2,size=3.5)+
    scale_x_continuous(labels=NULL,lim=c(0.5,16.5),breaks=1:16,expand=c(0,0))+
    scale_y_continuous(breaks=0,labels="000",lim=c(-0.5,1.01))+
    labs(x=NULL,y=NULL)+
    gtheme+
    theme(panel.background = element_rect(fill=NA),
          axis.line.x = element_line(color=NA),
          axis.line.y = element_line(color="white"),
          axis.ticks.x = element_line(color=NA),
          axis.ticks.y = element_line(color="white"),
          axis.text.y = element_text(color="white"),
          axis.title = element_text(color="white"),
          plot.margin = margin(-8,18,0,18,unit="pt"))
  plab1 <- glab1+annotation_custom(grob=textGrob(expression(bold("Count of Times Selected as Best Model")),gp=gpar(fontsize=12),rot=90),xmin=-0.6,xmax=-0.6,ymin=3.5,ymax=3.5)+
    annotation_custom(grob=textGrob(expression(bold("CHR")),gp=gpar(fontsize=12),rot=270),xmin=16.75,xmax=16.75,ymin=5,ymax=5)+
    annotation_custom(grob=textGrob(expression(bold("SUB")),gp=gpar(fontsize=12),rot=270),xmin=16.75,xmax=16.75,ymin=3.5,ymax=3.5)+
    annotation_custom(grob=textGrob(expression(bold("DEV")),gp=gpar(fontsize=12),rot=270),xmin=16.75,xmax=16.75,ymin=1.75,ymax=1.75)+
    annotation_custom(grob=textGrob(expression("("*italic("httk")~"v1.8 default)"),gp=gpar(fontsize=8.5,col="grey30"),rot=90,hjust = 1),xmin=1.4,xmax=1.4,ymin=0.8,ymax=0.8)
  
  gtlab1 <- ggplot_gtable(ggplot_build(plab1))
  gtlab1$layout$clip[gtlab1$layout$name == "panel"] <- "off"
  g1 <- marrangeGrob(grobs=list(g1legAC50,g1a,g1b,g1c,gtlab1),nrow=5,ncol=1,top=NULL,heights=c(1,3,3,3,3))
  ggsave(g1,file=paste0(loc.wd,"/output/figures/S4_Fig.tiff"),dpi=600, compression="lzw",width=7,height = 8.5,units="in")
  
  g1a <- ggplot(trya.fig[ztype=="cc5" & study_type=="CHR",])+
    geom_bar(mapping=aes(x=xpos,y=y,fill=xtype),stat="identity")+
    scale_x_continuous(lim=c(0.5,16.5),breaks=1:16,labels=NULL,expand=c(0,0))+
    scale_fill_manual(values=viridis(10,option = "magma")[c(5,7,9)])+
    geom_errorbar(mapping=aes(ymin=y-2*ysd, ymax=y+2*ysd,x=xpos), colour="black", width=.1)+
    labs(x=NULL,y=NULL,fill=NULL)+
    geom_hline(yintercept = 0)+
    gtheme+
    theme(legend.position = "none",
          plot.margin = margin(4,18,4,18))
  g1b <- ggplot(trya.fig[ztype=="cc5" & study_type=="SUB",])+
    geom_bar(mapping=aes(x=xpos,y=y,fill=xtype),stat="identity")+
    scale_x_continuous(lim=c(0.5,16.5),breaks=1:16,labels=NULL,expand=c(0,0))+
    scale_fill_manual(values=viridis(10,option = "magma")[c(5,7,9)])+
    geom_errorbar(mapping=aes(ymin=y-2*ysd, ymax=y+2*ysd,x=xpos), colour="black", width=.1)+
    labs(x=NULL,y=NULL,fill=NULL)+
    geom_hline(yintercept = 0)+
    gtheme+
    theme(legend.position = "none",
          plot.margin = margin(0,18,4,18))
  g1c <- ggplot(trya.fig[ztype=="cc5" & study_type=="DEV",])+
    geom_bar(mapping=aes(x=xpos,y=y,fill=xtype),stat="identity")+
    scale_x_continuous(lim=c(0.5,16.5),breaks=1:16,labels=NULL,expand=c(0,0))+
    scale_fill_manual(values=viridis(10,option = "magma")[c(5,7,9)])+
    geom_errorbar(mapping=aes(ymin=y-2*ysd, ymax=y+2*ysd,x=xpos), colour="black", width=.1)+
    labs(x=NULL,y=NULL,fill=NULL)+
    geom_hline(yintercept = 0)+
    gtheme+
    theme(legend.position = "none",
          plot.margin = margin(0,18,2,18))
  glab1 <- ggplot(dt.lab)+
    geom_text(aes(x=x,y=y,label=xvlab),angle=90,hjust=1,vjust=0.2,size=3.5)+
    scale_x_continuous(labels=NULL,lim=c(0.5,16.5),breaks=1:16,expand=c(0,0))+
    scale_y_continuous(breaks=0,labels="000",lim=c(-0.5,1.01))+
    labs(x=NULL,y=NULL)+
    gtheme+
    theme(panel.background = element_rect(fill=NA),
          axis.line.x = element_line(color=NA),
          axis.line.y = element_line(color="white"),
          axis.ticks.x = element_line(color=NA),
          axis.ticks.y = element_line(color="white"),
          axis.text.y = element_text(color="white"),
          axis.title = element_text(color="white"),
          plot.margin = margin(-8,18,0,18,unit="pt"))
  plab1 <- glab1+annotation_custom(grob=textGrob(expression(bold("Count of Times Selected as Best Model")),gp=gpar(fontsize=12),rot=90),xmin=-0.6,xmax=-0.6,ymin=3.5,ymax=3.5)+
    annotation_custom(grob=textGrob(expression(bold("CHR")),gp=gpar(fontsize=12),rot=270),xmin=16.75,xmax=16.75,ymin=5,ymax=5)+
    annotation_custom(grob=textGrob(expression(bold("SUB")),gp=gpar(fontsize=12),rot=270),xmin=16.75,xmax=16.75,ymin=3.5,ymax=3.5)+
    annotation_custom(grob=textGrob(expression(bold("DEV")),gp=gpar(fontsize=12),rot=270),xmin=16.75,xmax=16.75,ymin=1.75,ymax=1.75)+
    annotation_custom(grob=textGrob(expression("("*italic("httk")~"v1.8 default)"),gp=gpar(fontsize=8.5,col="grey30"),rot=90,hjust = 1),xmin=1.4,xmax=1.4,ymin=0.8,ymax=0.8)
  
  gtlab1 <- ggplot_gtable(ggplot_build(plab1))
  gtlab1$layout$clip[gtlab1$layout$name == "panel"] <- "off"
  g1 <- marrangeGrob(grobs=list(g1leg,g1a,g1b,g1c,gtlab1),nrow=5,ncol=1,top=NULL,heights=c(1,3,3,3,3))
  ggsave(g1,file=paste0(loc.wd,"/output/figures/S3_Fig.tiff"),dpi=600, compression="lzw",width=7,height = 8.5,units="in")
  
  
  
  
}

ortho_histo_ex <- function(option.residual = "ortho"){
  loc.wd <- getwd()
  
  ##### ORMSE histogram ######
  
  
  load(paste0(loc.wd,"/output/trtc_orthogonal/results/trtc_29NOV18_flag_",option.residual,"_nrest_cmean_cp_nfup-all.RData"))
  this.res <- trtc.res[[1]]
  
  this.res[,chemrange:= c("5:10","10:20","\u2265 20")[unlist(lapply(list(c(5,10),
                                                                           c(10,20),
                                                                           c(20,100)), function(x) comchem>=x[1] & comchem < x[2]))],.(comchem)]
  
  
  # dose.med <- rbind(this.res[sval==1,.(x=rmseyd_neat_aed,chemrange,aenm,epnm)][,xtype:="bold(PBTK)"],
  #                   this.res[sval==1,.(x=rmseyd_shook_aed,chemrange,aenm,epnm)][,xtype:="bold(Random)"],
  #                   this.res[sval==1,.(x=rmseyd_tac50,chemrange,aenm,epnm)][,xtype:="bold(Dose~'or'~AC['50'])"])  
  
  dose.med <- rbind(this.res[,.(x=median(rmseyd_neat_aed)),.(chemrange,aenm,epnm)][,xtype:="bold(PBTK)"],
                    this.res[,.(x=median(rmseyd_shook_aed)),.(chemrange,aenm,epnm)][,xtype:="bold(Random)"],
                    this.res[,.(x=median(rmseyd_tac50)),.(chemrange,aenm,epnm)][,xtype:="bold(Dose~'or'~AC['50'])"])
  dose.med[,xtype:=factor(xtype,levels=c("bold(PBTK)","bold(Random)","bold(Dose~'or'~AC['50'])"))]
  dose.med[,chemrange:=factor(chemrange,levels=c("5:10","10:20","\u2265 20"))]
  
  this.res[comchem >= 20, .(rcpred=median(rmseya_neat_lel),raed=median(rmseyd_neat_aed))]
  this.res[comchem >= 20, .(rcpred=median(rmseya_shook_lel),raed=median(rmseyd_shook_aed))]
  this.res[comchem >= 20, .(rcpred=median(rmseya_dose_lel),raed=median(rmseyd_tac50))]
  
  # ac50.med <- rbind(this.res[sval==1,.(x=rmseya_neat_lel,chemrange,aenm,epnm)][,xtype:="bold(PBTK)"],
  #                   this.res[sval==1,.(x=rmseya_shook_lel,chemrange,aenm,epnm)][,xtype:="bold(Random)"],
  #                   this.res[sval==1,.(x=rmseya_dose_lel,chemrange,aenm,epnm)][,xtype:="bold(Dose~'or'~AC['50'])"])  
  ac50.med <- rbind(this.res[,.(x=median(rmseya_neat_lel)),.(chemrange,aenm,epnm)][,xtype:="bold(PBTK)"],
                    this.res[,.(x=median(rmseya_shook_lel)),.(chemrange,aenm,epnm)][,xtype:="bold(Random)"],
                    this.res[,.(x=median(rmseya_dose_lel)),.(chemrange,aenm,epnm)][,xtype:="bold(Dose~'or'~AC['50'])"])
  ac50.med[,xtype:=factor(xtype,levels=c("bold(PBTK)","bold(Random)","bold(Dose~'or'~AC['50'])"))]
  ac50.med[,chemrange:=factor(chemrange,levels=c("5:10","10:20","\u2265 20"))]
  
  txtlab.dt <- data.table(vlab=c("a)","b)","c)","d)","e)","f)"),
                          xtype=c("bold(PBTK)","bold(Random)","bold(Dose~'or'~AC['50'])","bold(PBTK)","bold(Random)","bold(Dose~'or'~AC['50'])"),
                          ytype=c("bold(Forward)","bold(Forward)","bold(Forward)","bold(Reverse)","bold(Reverse)","bold(Reverse)")
  )
  txtlab.dt[,xtype:=factor(xtype,levels=c("bold(PBTK)","bold(Random)","bold(Dose~'or'~AC['50'])"))] %>% 
    .[,ytype:=factor(ytype,levels=c("bold(Forward)","bold(Reverse)"))]
  gtheme <- theme(axis.title = element_text(size=10,color="black",face="bold"),
                  axis.text.y = element_text(size=8, face = "bold", color = "black"),
                  axis.text.x = element_text(size=8, face = "bold", color = "black"),
                  axis.ticks.x = element_line(color = "black"),
                  axis.ticks.y = element_line(color = "black"),
                  legend.text = element_text(size = 8),
                  legend.title = element_text(size = 8),
                  legend.key.size = unit(8, "points"),
                  panel.background = element_rect(fill="white"),
                  axis.line = element_line(color="black"),
                  strip.background = element_rect(fill="white"),
                  strip.text = element_text(size = 11,face="bold"),
                  panel.grid.major = element_line(color="grey90"),
                  axis.ticks.length = unit(4,"pt"),
                  plot.title = element_text(size=12,color="black",face="bold",hjust=-0.075,vjust=0))
  
  all.med <- rbind(ac50.med[,ytype:="bold(Forward)"],
                   dose.med[,ytype:="bold(Reverse)"])[,ytype:=factor(ytype,c("bold(Forward)","bold(Reverse)"))]
  
  g1 <- ggplot(all.med)+
    geom_histogram(aes(x=x,fill=chemrange))+
    facet_grid(ytype~xtype,labeller=label_parsed)+
    scale_x_continuous(limits=c(0,1.1),breaks=c(0,0.5,1),labels=c("0","0.5","1"),expand=c(0,0))+
    scale_y_continuous(limits=c(0,550),expand=c(0,0))+
    geom_vline(xintercept = 0)+
    geom_hline(yintercept = 0)+
    scale_fill_manual(values=viridis(8,direction=-1,begin=0,end=0.85)[c(1,3,8)])+
    labs(y="Count",x="ORMSE",fill="Number of Chemicals")+
    geom_text(data=txtlab.dt,mapping=aes(x=0.2,y=450,label=vlab),size=5,fontface="bold")+
    gtheme+
    theme(legend.position = "bottom")
  #print(g1)
  ggsave(g1,file=paste0(loc.wd,"/output/figures/Fig4.tiff"),dpi=600, compression="lzw",width=5.2,height=4,units="in")
  
  load(paste0(loc.wd,"/output/trtc_orthogonal/results/tvtc_29NOV18_flag_",option.residual,"_nrest_cmean_cp_nfup-all.RData"))
  this.res <- trtc.res[[1]]
  
  this.res[,chemrange:= c("5:10","10:20","\u2265 20")[unlist(lapply(list(c(5,10),
                                                                           c(10,20),
                                                                           c(20,100)), function(x) comchem>=x[1] & comchem < x[2]))],.(comchem)]
  
  this.res[comchem >= 20, .(rcpred=median(rmseya_neat_lel),raed=median(rmseyd_neat_aed))]
  this.res[comchem >= 20, .(rcpred=median(rmseya_shook_lel),raed=median(rmseyd_shook_aed))]
  this.res[comchem >= 20, .(rcpred=median(rmseya_dose_lel),raed=median(rmseyd_tac50))]
  
  dose.med <- rbind(this.res[,.(x=median(rmseyd_neat_aed)),.(chemrange,aenm,epnm)][,xtype:="bold(PBTK)"],
                    this.res[,.(x=median(rmseyd_shook_aed)),.(chemrange,aenm,epnm)][,xtype:="bold(Random)"],
                    this.res[,.(x=median(rmseyd_tac50)),.(chemrange,aenm,epnm)][,xtype:="bold(Dose~'or'~AC['50'])"])
  dose.med[,xtype:=factor(xtype,levels=c("bold(PBTK)","bold(Random)","bold(Dose~'or'~AC['50'])"))]
  dose.med[,chemrange:=factor(chemrange,levels=c("5:10","10:20","\u2265 20"))]
  
  
  
  ac50.med <- rbind(this.res[,.(x=median(rmseya_neat_lel)),.(chemrange,aenm,epnm)][,xtype:="bold(PBTK)"],
                    this.res[,.(x=median(rmseya_shook_lel)),.(chemrange,aenm,epnm)][,xtype:="bold(Random)"],
                    this.res[,.(x=median(rmseya_dose_lel)),.(chemrange,aenm,epnm)][,xtype:="bold(Dose~'or'~AC['50'])"])
  ac50.med[,xtype:=factor(xtype,levels=c("bold(PBTK)","bold(Random)","bold(Dose~'or'~AC['50'])"))]
  ac50.med[,chemrange:=factor(chemrange,levels=c("5:10","10:20","\u2265 20"))]
  all.med <- rbind(ac50.med[,ytype:="bold(Forward)"],
                   dose.med[,ytype:="bold(Reverse)"])[,ytype:=factor(ytype,c("bold(Forward)","bold(Reverse)"))]
  
  g1 <- ggplot(all.med)+
    geom_histogram(aes(x=x,fill=chemrange))+
    facet_grid(ytype~xtype,labeller=label_parsed)+
    scale_x_continuous(limits=c(0,1.1),breaks=c(0,0.5,1),labels=c("0","0.5","1"),expand=c(0,0))+
    scale_y_continuous(limits=c(0,55),expand=c(0,0))+
    geom_vline(xintercept = 0)+
    geom_hline(yintercept = 0)+
    scale_fill_manual(values=viridis(8,direction=-1,begin=0,end=0.85)[c(1,3,8)])+
    labs(y="Count",x="ORMSE",fill="Number of Chemicals")+
    geom_text(data=txtlab.dt,mapping=aes(x=0.2,y=35,label=vlab),parse = F,size=5,fontface="bold")+
    gtheme+
    theme(legend.position = "bottom")
  
  
  ggsave(g1,file=paste0(loc.wd,"/output/figures/Fig5.tiff"),dpi=600, compression="lzw",width=5.2,height=4,units="in")
  
  
  
  
}


ortho_regression_example <- function(option.residual = "ortho"){
  loc.wd <- getwd()
  load(paste0(loc.wd,"/output/trtc_orthogonal/prep/trtc_29NOV18_flag_rest_cmean_cp_nfup-all.RData"))
  load(paste0(loc.wd,"/output/trtc_orthogonal/results/trtc_29NOV18_flag_",option.residual,"_rest_cmean_cp_nfup-all.RData"))
  load(paste0(loc.wd,"/output/trtc_orthogonal/results/trtc_29NOV18_flag_",option.residual,"_nrest_cmean_cp_nfup-all.RData"))
  
  # mytheme <- theme(axis.title = element_text(size=12, face = "bold"),
  #                  axis.text.y = element_text(size=12, face = "bold", color = "black"),
  #                  axis.text.x = element_text(size=12, face = "bold", color = "black"),
  #                  axis.ticks = element_line(size=0.5,color="gray"),
  #                  strip.background = element_rect(fill="white"),
  #                  strip.text = element_text(size=12),
  #                  aspect.ratio = 1)
  
  mytheme <- theme(axis.title = element_text(size=10,color="black",face="bold"),
                   axis.text.y = element_text(size=8, face = "bold", color = "black"),
                   axis.text.x = element_text(size=8, face = "bold", color = "black"),
                   panel.background = element_rect(fill="white"),
                   axis.line = element_line(color="black"),
                   strip.background = element_rect(fill="white"),
                   strip.text = element_text(size = 11,face="bold"),
                   panel.grid.major = element_line(color="grey90"),
                   plot.title = element_text(size=12,color="black",face="bold",hjust=-0.075,vjust=-0.05)
  )
    
  this.trtc <- trtc.res[[2]]
  
  this.trtc[,epnm_st:=epnm] %>% 
    .[,epnm:=unlist(str_split(epnm,"_"))[1],epnm] %>% 
    .[tolower(generation)=="fetal",epnm:=paste0(epnm,"_fetal")]
  
  temp <- this.trtc[aenm=="ATG_PXRE_CIS_up" & epnm=="systemic|pathology nonneoplastic|liver",]

  dt.yac50 <- rbind(copy(temp)[,rx:=neat_lel][,ry:=tac50][,xtype:="a*')'~x~'='~C[PBTK]"],
                 copy(temp)[,rx:=shook_lel2][,ry:=tac50][,xtype:="b*')'~x~'='~C[random]"],
                 copy(temp)[,rx:=dose_lel][,ry:=tac50][,xtype:="c*')'~x~'='~Dose"])[,xtype:=factor(xtype,levels=c("a*')'~x~'='~C[PBTK]",
                                                                                                "b*')'~x~'='~C[random]",
                                                                                                "c*')'~x~'='~Dose"))]
  
  dt.ydose <- rbind(copy(temp)[,rx:=neat_aed][,ry:=dose_lel][,xtype:="d*')'~x~'='~AED[PBTK]"],
                    copy(temp)[,rx:=shook_aed2][,ry:=dose_lel][,xtype:="e*')'~x~'='~AED[random]"],
                    copy(temp)[,rx:=tac50][,ry:=dose_lel][,xtype:="f*')'~x~'='~AC['50']"])[,xtype:=factor(xtype,levels=c("d*')'~x~'='~AED[PBTK]",
                                                                                                       "e*')'~x~'='~AED[random]",
                                                                                                       "f*')'~x~'='~AC['50']"))]

  dt.yac50[study_type=="CHR",.(sqrt(mean(prcomp(cbind(rx,ry),scale. = T)$x[,2]^2))),.(xtype)]
  dt.yac50[study_type=="SUB",.(sqrt(mean(prcomp(cbind(rx,ry),scale. = T)$x[,2]^2))),.(xtype)]

  dt.yac50[,rx.sc:=scale(rx),.(xtype)] %>% 
    .[,ry.sc:=scale(ry),.(xtype)]
  dt.ydose[,rx.sc:=scale(rx),.(xtype)] %>% 
    .[,ry.sc:=scale(ry),.(xtype)]
  
  dt.lab <- dt.yac50[study_type=="CHR",.(lab=paste0("ORMSE: ",signif(sqrt(mean(prcomp(cbind(rx,ry),scale. = T)$x[,2]^2)),3))),.(xtype)] %>% 
    .[,xtype:=factor(xtype,levels=c("a*')'~x~'='~C[PBTK]","b*')'~x~'='~C[random]","c*')'~x~'='~Dose"))]
  g1 <- ggplot(dt.yac50[study_type=="CHR",])+
    geom_point(aes(x=rx.sc,y=ry.sc),alpha=0.5,size=3,fill="black")+
    geom_text(data=dt.lab,aes(x=0,y=-4,label=lab),size=3.5)+
    facet_grid(~xtype,labeller=label_parsed)+
    geom_abline(linetype="dashed")+
    labs(x=expression(Standardized~log['10']~'x-variable'),y=expression(Standardized~log['10']~AC['50']),title=NULL)+
    scale_x_continuous(limits=c(-5,3),expand=c(0,0),breaks=c(-4,-2,0,2))+
    scale_y_continuous(limits=c(-5,3),expand=c(0,0),breaks=c(-4,-2,0,2))+
    coord_equal()+
    geom_vline(xintercept = -5)+
    mytheme

  
  dt.lab <- dt.ydose[study_type=="CHR",.(lab=paste0("ORMSE: ",signif(sqrt(mean(prcomp(cbind(rx,ry),scale. = T)$x[,2]^2)),3))),.(xtype)] %>% 
    .[,xtype:=factor(xtype,levels=c("d*')'~x~'='~AED[PBTK]","e*')'~x~'='~AED[random]","f*')'~x~'='~AC['50']"))]
  g2 <- ggplot(dt.ydose[study_type=="CHR",])+
    geom_point(aes(x=rx.sc,y=ry.sc),alpha=0.5,size=3,fill="black")+
    geom_text(data=dt.lab,aes(x=0,y=-3.5,label=lab),size=3.5)+
    facet_grid(~xtype,labeller=label_parsed)+
    geom_abline(linetype="dashed")+
    labs(x=expression(Standardized~log['10']~'x-variable'),y=expression(Standardized~log['10']~dose),title=NULL)+
    scale_x_continuous(limits=c(-5,3),expand=c(0,0),breaks=c(-4,-2,0,2))+
    scale_y_continuous(limits=c(-5,3),expand=c(0,0),breaks=c(-4,-2,0,2))+
    geom_vline(xintercept = -5)+
    coord_equal()+
    mytheme

  g3 <- marrangeGrob(grobs=list(g1,g2),ncol=1,nrow=2,top=NULL)
  ggsave(g3,file=paste0(loc.wd,"/output/figures/Fig3.tiff"),dpi=600, compression="lzw",width=5.2,height=4.4,units = "in")
  


  
}

g_legend<-function(a.gplot){
  tmp <- ggplot_gtable(ggplot_build(a.gplot))
  leg <- which(sapply(tmp$grobs, function(x) x$name) == "guide-box")
  legend <- tmp$grobs[[leg]]
  legend
}


#### extrafigs ####
wnmin <- function(fv1,nums = 1){
  names(fv1) <- 1:length(fv1)
  fv2 <- sort(fv1)
  return(as.numeric(names(fv2[nums])))
}

# single values
gh_fix_pKa <- function(pKa_in){
  if(is.character(pKa_in)){
    pKa_out <- as.numeric(unlist(str_split(gsub(";",",",pKa_in),",")))
  }else if(is.nan(pKa_in)|is.null(pKa_in)){
    pKa_out <- NA
  }else{
    pKa_out <- pKa_in
  }
  return(pKa_out)
}

# single values
gh_calc_ionization <- function(pKa_Donor = NA, pKa_Accept = NA, pH = NULL){
  
  this.pKa_Donor <- gh_fix_pKa(pKa_Donor)
  this.pKa_Accept <- gh_fix_pKa(pKa_Accept)
  if(all(is.na(this.pKa_Donor))) this.pKa_Donor <- NULL
  if(all(is.na(this.pKa_Accept)))  this.pKa_Accept <- NULL
  
  # Make a vector of all equilibirum points:
  eq.points <- c(this.pKa_Donor,this.pKa_Accept)
  if (all(!is.null(eq.points)))
  {
    # Annotate whether each equilibirum point is a H-donation or acceptance:
    eq.point.types <- c(rep("Donate",length(this.pKa_Donor)),rep("Accept",length(this.pKa_Accept)))
    eq.point.types <- eq.point.types[order(eq.points)]    #label each point
    eq.points <- eq.points[order(eq.points)]     #order points
  }
  
  neutral <- 0
  negative <- 0
  positive <- 0
  zwitter <- 0
  denom <- 1
  
  if(is.null(this.pKa_Donor) & is.null(this.pKa_Accept)){
    neutral <- 1
  }else{
    nz <- NULL;
    #Find where charge is neutral or zwitter
    if(all(eq.point.types == "Donate") | all(eq.point.types == "Accept")){
      neutral <- 1
      if(all(eq.point.types == "Donate")){
        nz <- 0
      }else  nz <- length(eq.points)
    }else{ 
      for(i in 1:(length(eq.points) - 1)){
        charge <- sum(eq.point.types[(i+1):length(eq.point.types)]=="Accept") - sum(eq.point.types[1:i]=="Donate")
        if(charge == 0){
          nz <- i
          if(sum(eq.point.types[(i+1):length(eq.point.types)]=="Accept") == 0){
            neutral <- 1
          }else zwitter <- 1
        }  
      }   
    }    
    if(nz == 0){
      for(i in 1:length(eq.points))  negative <- negative + 10^(i * pH - sum(eq.points[1:i]))
    }else if(nz == length(eq.points)){
      for(i in 1:length(eq.points)) positive <- positive + 10^(sum(eq.points[(length(eq.points) + 1 - i):length(eq.points)])- i * pH)
    }else{
      for(i in 1:nz) positive <- positive + 10^(sum(eq.points[(nz + 1 - i):nz])- i * pH)
      for(i in 1:(length(eq.points)-nz)) negative <- negative + 10^(i * pH - sum(eq.points[(nz+1):(nz+i)])) 
    }
    denom <- denom + positive + negative      
  }
  if (length(neutral)>1) browser()
  fraction_neutral <- neutral/denom
  fraction_charged <- (negative+positive)/denom
  fraction_negative <- negative/denom
  fraction_positive <- positive/denom
  fraction_zwitter <- zwitter/denom
  
  return(list(fraction_neutral = fraction_neutral,
              fraction_charged = fraction_charged,
              fraction_negative = fraction_negative,
              fraction_positive = fraction_positive,
              fraction_zwitter = fraction_zwitter))
}

# alpha: Ratio of Distribution coefficient D of totally charged species and that of the neurtral form
gh_calc_dow <- function(Pow,pH=NA,pKa_Donor=NA,pKa_Accept=NA,fraction_charged=NULL,alpha=0.001) 
{
  # Octonol:water distribution coefficient,
  if (is.null(fraction_charged))
  {
    if (is.na(pH)) stop("pH or fraction_charged must be specified in calc_dow.")
    ionization <- gh_calc_ionization(pH=pH,pKa_Donor=pKa_Donor,pKa_Accept=pKa_Accept)
    fraction_charged  <- ionization[["fraction_charged"]]
  }
  
  Dow <- Pow*(1 + (alpha - 1)*fraction_charged)
  return(Dow)
}

trtc_toxproj <- function(){
  loc.wd <- getwd()
  
  load(paste0(loc.wd, "/input/NewData/eval_chemlist.RData"))
  chem.confirm <- copy(eval.chem)
  test.chems <- copy(chem.confirm)
  
  # load invitro and filter
  load(paste0(loc.wd,"/output/InVitro/ToxCast_Oct2015_assays.RData"))
  load(paste0(loc.wd,"/output/InVitro/ToxCast_Oct2015_flags.RData"))
  load(paste0(loc.wd,"/output/InVitro/ToxCast_Oct2015.RData"))
  
  dt.invitro <- copy(invitro)[!is.na(ac50) &
                                ac50 < 1e6 &
                                casrn %in% test.chems,]
  dt.invitro <- flags.dt[,.(flength,casrn,aenm)][dt.invitro,on=.(casrn,aenm)]
  dt.invitro <- dt.invitro[is.na(flength)|flength==0,]
  
  dt.invitro10 <- copy(dt.invitro)[,tac50 := as.numeric(quantile(ac50,probs = 0.1)),.(casrn)] %>% 
    .[,.(aenm=aenm[wnmin(abs(ac50-tac50))],
         tac50=tac50[1],
         nac50=ac50[wnmin(abs(ac50-tac50))]),.(casrn)]
  
  # load toxval and adjust
  load(paste0(loc.wd,"/output/toxval/toxval_subrat2_17Mar2018.RData"))
  tox <- copy(toxval.subrat2)[study_class_new %in% c("chronic","subchronic","subacute")]
  tox <- as.data.table(tox)
  tox[,X:=1:length(casrn)] %>% 
    .[,lel_dose:=toxval_numeric]# Not an actual lel, just used for simplicity in other functions
  
  
  tox10 <- tox[,dose10:=as.numeric(quantile(lel_dose,probs=0.1)),.(casrn)] %>% 
    .[,.(days=days[wnmin(abs(lel_dose-dose10),1)],
         dose=dose10[1],
         ndose=lel_dose[wnmin(abs(lel_dose-dose10),1)]),.(casrn)]
  
  tvtc10 <- tox10[dt.invitro,on="casrn"]
  
  tvtc10[is.na(days),hastv:="No"] %>% 
    .[!is.na(days),hastv:="Yes"] %>% 
    .[is.na(days),days:=720]
  
  cnames <- c("Cart","Cven","Clung","Cgut","Cliver","Ckidney","Crest","Cplasma","AUC")
  cdesc <- sapply(cnames,function(x) paste(c("cmax","cmean"),x,sep = "|"))[1:18]
  
  timev1 <- seq(0,900,by=1/96) # evenly distributed timepoints
  timev2 <- seq(0.00000001,900,by=1) # 'max' timepoints
  timev3 <- sort(c(timev1,timev2)) # all timepoints
  
  conc.dt <- copy(tvtc10)
  load(paste0(loc.wd,"/output/allratsoln/res_rat_soln.RData"))
  
  for(k in 1:length(conc.dt$casrn)){
    print(k)
    this.ac50 <- conc.dt[k,ac50]
    this.days <- conc.dt[k,days]
    
    #Solve pbtk model for different doses
    out.lel <- rat.soln[,,conc.dt[k,casrn]]
    dsc.lel <- out.lel[timev3 %in% timev1,]
    conc.dt[k,AED := .(list(set_names(as.list(c(sapply(cnames, function(x) this.ac50/c(max(out.lel[timev3<=this.days,x]),
                                                                                       mean(dsc.lel[timev1<=this.days,x]))),
                                                this.ac50/last(out.lel[timev3<=this.days,"AUC"]))),c(cdesc,"last|AUC"))))]
    
  }
  
  tvtc10_res <- copy(conc.dt)
  rm(conc.dt)
  rm(rat.soln)
  gc()
  
  conc.dt <- copy(tvtc10)
  load(paste0(loc.wd,"/output/allratsoln/nres_rat_soln.RData"))
  
  for(k in 1:length(conc.dt$casrn)){
    print(k)
    this.ac50 <- conc.dt[k,ac50]
    this.days <- conc.dt[k,days]
    
    #Solve pbtk model for different doses
    out.lel <- rat.soln[,,conc.dt[k,casrn]]
    dsc.lel <- out.lel[timev3 %in% timev1,]
    conc.dt[k,AED := .(list(set_names(as.list(c(sapply(cnames, function(x) this.ac50/c(max(out.lel[timev3<=this.days,x]),
                                                                                       mean(dsc.lel[timev1<=this.days,x]))),
                                                this.ac50/last(out.lel[timev3<=this.days,"AUC"]))),c(cdesc,"last|AUC"))))]
    
  }
  
  tvtc10_nres <- copy(conc.dt)
  rm(conc.dt)
  rm(rat.soln)
  gc()
  
  
  invitro.assays[,aenm:=assay_component_endpoint_name]
  tissue.list <- c("liver","kidney","lung","gut")
  
  tc.conc1 <- "cmean|Cplasma"
  tc.conc2 <- "cmax|Cplasma"
  
  dt.assays <- copy(invitro.assays)
  dt.assays[,tc.conc3:="cmean|Crest"] %>% 
    .[tissue%in%tissue.list,tc.conc3:=paste0("cmean|C",tissue)] %>% 
    .[,tc.conc4:=paste0("cmax|Crest")] %>% 
    .[tissue%in%tissue.list,tc.conc4:=paste0("cmax|C",tissue)] 
  
  tvtc10_res[,X:=1:dim(tvtc10_res)[1]]
  tvtc10_res <- dt.assays[,.(tc.conc1,tc.conc2,tc.conc3,tc.conc4,aenm)][tvtc10_res,on="aenm"]
  tvtc10_res[,c("rest_cmean_cp_nfup",
                "rest_cmax_cp_nfup",
                "rest_cmean_ct_nfup",
                "rest_cmax_ct_nfup"):=unlist(lapply(AED,function(x) c(x[tc.conc1],
                                                                      x[tc.conc2],
                                                                      x[tc.conc3],
                                                                      x[tc.conc4])),recursive=F),.(X)]
  
  tvtc10_nres[,X:=1:dim(tvtc10_nres)[1]]
  tvtc10_nres <- dt.assays[,.(tc.conc1,tc.conc2,tc.conc3,tc.conc4,aenm)][tvtc10_nres,on="aenm"]
  tvtc10_nres[,c("nrest_cmean_cp_nfup",
                 "nrest_cmax_cp_nfup",
                 "nrest_cmean_ct_nfup",
                 "nrest_cmax_ct_nfup"):=unlist(lapply(AED,function(x) c(x[tc.conc1],
                                                                        x[tc.conc2],
                                                                        x[tc.conc3],
                                                                        x[tc.conc4])),recursive=F),.(X)]
  
  chem.dt <- as.data.table(copy(get_cheminfo(species="Rat",info="all"))) %>% 
    .[,casrn:=CAS]
  all.rat <- get_cheminfo(info = "CAS", species = "Rat")
  
  dt.fup <- data.table("casrn" = unique(all.rat)) %>% 
    .[, fup := parameterize_steadystate(chem.cas = casrn, species = "Rat", default.to.human = FALSE)$Funbound.plasma,.(casrn)]
  tvtc10_res <- dt.fup[tvtc10_res,on="casrn"]
  tvtc10_nres <- dt.fup[tvtc10_nres,on="casrn"]
  
  
  
  #### cfree ####
  load(paste0(loc.wd,"/output/InVitro/ToxCast_Oct2015_assays.RData"))
  dt.assays <- copy(invitro.assays)[,aenm:=assay_component_endpoint_name]
  dt.assays[!is.na(assay_footprint),
            well_number:=as.numeric(str_match(assay_footprint,"[ ](.*)[-]")[,2])] %>% 
    .[,media:=.(lapply(str_split(reagent_reagent_name_value,"[|]"),function(x) x[regexpr("RPMI",x)!=-1|
                                                                                   regexpr("media",x)!=-1|
                                                                                   regexpr("MEM",x)!=-1]))] %>% 
    .[,cult.media:=sapply(media,function(x) x[1])] %>% 
    .[,assay.media:=sapply(media,function(x) x[2])] %>% 
    .[,media:=NULL]
  
  dt.assaymodels <- unique(tvtc10_res[,list(casrn,aenm,ac50)])
  total.rat <<- get_cheminfo(info="all",species="Rat")
  arm.result <- run_armitagezdt_all(dt.assaymodels,dt.assays)
  cfree <- arm.result[,ac50]
  dt.assaymodels[,nfree:=cfree/ac50]
  
  tvtc10_res <- dt.assaymodels[,.(nfree,aenm,casrn)][tvtc10_res,on=c("casrn","aenm")]
  tvtc10_nres <- dt.assaymodels[,.(nfree,aenm,casrn)][tvtc10_nres,on=c("casrn","aenm")]
  tvtc10_res <- chem.dt[,.(casrn = CAS, rclint = Rat.Clint)][tvtc10_res, on = "casrn"]
  tvtc10_nres <- chem.dt[,.(casrn = CAS, rclint = Rat.Clint)][tvtc10_nres, on = "casrn"]
  
  #### heatmap prep ####
  tvtc10_all <- tvtc10_nres[,.(casrn,aenm, nfree, fup, rclint, dose, ac50, 
                               nrest_cmean_cp_nfup, nrest_cmax_cp_nfup,
                               nrest_cmean_ct_nfup, nrest_cmax_ct_nfup)][tvtc10_res[,.(casrn,aenm,
                                                                                       rest_cmean_cp_nfup, rest_cmax_cp_nfup,
                                                                                       rest_cmean_ct_nfup, rest_cmax_ct_nfup)], on = c("casrn", "aenm")]
  
  
  
  
  
  tvtc10_all[, c("rest_cmean_cp_xfup",
                 "rest_cmax_cp_xfup",
                 "nrest_cmean_cp_xfup",
                 "nrest_cmax_cp_xfup") := lapply(list(rest_cmean_cp_nfup,
                                                      rest_cmax_cp_nfup,
                                                      nrest_cmean_cp_nfup,
                                                      nrest_cmax_cp_nfup),
                                                 function(x) x/fup)] %>% 
    .[, c("rest_cmean_cp_nfup_arm",
          "rest_cmean_cp_xfup_arm",
          "nrest_cmean_cp_nfup_arm",
          "nrest_cmean_cp_xfup_arm") := lapply(list(rest_cmean_cp_nfup,
                                                    rest_cmean_cp_xfup,
                                                    nrest_cmean_cp_nfup,
                                                    nrest_cmean_cp_xfup),
                                               function(x) x*nfree)]
  trtc.vector <- c("rest_cmean_cp_nfup",
                   "rest_cmax_cp_nfup",
                   "rest_cmean_ct_nfup",
                   "rest_cmax_ct_nfup",
                   "rest_cmean_cp_xfup",
                   "rest_cmax_cp_xfup",
                   "rest_cmean_cp_nfup_arm",
                   "rest_cmean_cp_xfup_arm",
                   "nrest_cmean_cp_nfup",
                   "nrest_cmax_cp_nfup",
                   "nrest_cmean_ct_nfup",
                   "nrest_cmax_ct_nfup",
                   "nrest_cmean_cp_xfup",
                   "nrest_cmax_cp_xfup",
                   "nrest_cmean_cp_nfup_arm",
                   "nrest_cmean_cp_xfup_arm")
  
  xvlab <- c("res.-tot.-vein-mean",
             "res.-tot.-vein-max",
             "res.-tot.-tis.-mean",
             "res.-tot.-tis.-max",
             "res.-free-vein-mean",
             "res.-free-vein-max",
             "res.-tot.-vein-mean-Armitage",
             "res.-free-vein-mean-Armitage",
             "nres.-tot.-vein-mean",
             "nres.-tot.-vein-max",
             "nres.-tot.-tis.-mean",
             "nres.-tot.-tis.-max",
             "nres.-free-vein-mean",
             "nres.-free-vein-max",
             "nres.-tot.-vein-mean-Armitage",
             "nres.-free-vein-mean-Armitage")
  
  
  trtc.vector2 <- c(trtc.vector, "ac50")
  tvtc10_melt <- melt(tvtc10_all, measure.vars = trtc.vector2, variable.name = "this.test", value.name = "AED_all", na.rm = TRUE)
  tvtc10_aed10 <- tvtc10_melt[,
                              .("fup" = fup[1],
                                "rclint" = rclint[1],
                                "gdose" = log10(dose[1]),
                                "nfree" = quantile(nfree, 0.1),
                                "gAED" = quantile(log10(AED_all), 0.1)),
                              .(casrn, this.test)]
  chem.dt <- copy(as.data.table(chem.physical_and_invitro.data))
  mychems <- chem.dt[CAS %in% tvtc10_aed10$casrn,.(casrn = CAS, logP, MW, pKa_Accept, pKa_Donor)]
  mychems[, logD := log10(gh_calc_dow(Pow = 10^logP, pKa_Accept = pKa_Accept, pKa_Donor = pKa_Donor, pH = 7)),.(casrn)]
  is.inf <- function(x){
    
    if(is.data.table(x)|is.data.frame(x)){
      x <- as.matrix(x)
    }
    if(typeof(x)=="character"){
      print("Character type not allowed")
    }else{
      return(is.infinite(x))
    }
    
  }
  
  
  names(tvtc10_res)
  tvtc10_aed10 <- mychems[,.(casrn, logP, logD, MW)][tvtc10_aed10, on = "casrn"]
  tvtc10_aed10[, resdiff := gdose-gAED]
  tvtc10_aed10[, fupxclint := fup*rclint] %>% 
    .[, gfupxclint := log10(fupxclint)] %>% 
    .[, gfup := log10(fup)] %>% 
    .[, grclint := log10(rclint)] %>% 
    .[, gMW := log10(MW)] %>% 
    .[, gnfree := log10(nfree)]
  tvtc10_xparam <- melt(tvtc10_aed10, 
                        measure.vars = c("MW","gMW","logP","logD","nfree","gnfree",
                                         "fup","gfup","rclint","grclint","fupxclint","gfupxclint"),
                        variable.name = "param.nm",
                        value.name = "param.val")
  tvtc10_stat <- tvtc10_xparam[,xysummary2(ycalc = param.val, ymeas = resdiff),
                               .(this.test, param.nm)]
  
  #### heatmap ####
  
  
  myparam.labl <- c(expression(paste(italic('Cl'['int']))),
                    expression(paste('log'['10']*italic('f'['up']))),
                    #expression(paste('log'['10']*italic('f')['free, in vitro'])),
                    expression(paste('logD')),
                    expression(paste('logP')),
                    expression(paste('log'['10']*'MW'))) %>% rev(.)
  myparam.use <- c("rclint",
                   "gfup",
                   "logD",
                   "logP",
                   "gMW") %>% rev(.)
  myval <- c(0.2,0.3,0.4,0.5,0.6,0.7,0.8)  
  myvalc <- formatC(signif(myval,digits=1), digits=1,format="f")
  mylabl <- c("< 0.2", 
              paste(myvalc[1:(length(myvalc)-1)],myvalc[2:length(myvalc)], sep = "-"), 
              "> 0.8")
  lmyval <- length(myval)
  tvtc10_stat[, nbin := NULL] %>%
    .[, nbin := as.integer(NA)] %>% 
    .[abs(xycor) <= myval[1], nbin := 1] %>% 
    .[abs(xycor) >= myval[lmyval], nbin := lmyval] %>% 
    .[, nbin := 1L+which(abs(xycor) < myval[2:(lmyval)] & abs(xycor) >= myval[1:(lmyval-1)]), .(xycor)] %>% 
    .[, nbin := factor(nbin, levels = c(1:8))] %>% 
    .[, this.test := factor(this.test, levels = trtc.vector2)] %>% 
    .[, this.set := factor(param.nm, levels = myparam.use)]
  mypal1 <- viridis(n=12,option="viridis",begin=0,end=1)[c(1,5,7,10,11,12)]
  mypal2 <- viridis(n=13,option="magma",begin=0,end=1)[c(1,3,5,7,9,10,11,12)]
  
  xvlab2 <- c(unlist(lapply(xvlab,as.expression)), expression('10'^'th'~'percentile'~'log'['10']*'AC'['50']))
  
  mytheme <- theme(strip.text.x = element_text(size=10, face = "bold"),
                   strip.text.y = element_text(size=10, face="bold"),
                   strip.background =element_rect(fill="white"),
                   axis.ticks.x = element_line(color = "black"),
                   axis.ticks.y = element_line(color = "black"),
                   axis.title = element_text(size=11,color="black",face="bold"),
                   axis.text.y = element_text(size=10, color = "black",vjust=0.5),
                   axis.text.x = element_text(size=10, color = "black", angle = 90, hjust = 1,vjust=0.3),
                   legend.text = element_text(size = 10, angle = 90),
                   legend.title = element_text(size = 10),
                   legend.position = "bottom",
                   legend.direction = "horizontal",
                   legend.box = "horizontal",
                   legend.key.size = unit(12, "points"),
                   panel.background = element_rect(fill = NA),
                   plot.background = element_rect(fill = NA),
                   #panel.grid = element_line(color = "black"),
                   plot.title = element_text(size=12,face="bold",hjust=0.5))
  
  g1 <- ggplot(tvtc10_stat[param.nm %in% myparam.use,])+
    geom_tile(mapping = aes(x=this.test,y=this.set,fill=nbin), color = "grey", size = 0.5) +
    scale_fill_manual(values = mypal2, limits = as.factor(1:8), labels = mylabl)+
    scale_x_discrete(labels = xvlab2, expand = c(0,0))+
    scale_y_discrete(labels = myparam.labl, expand = c(0,0))+
    labs(fill = "|COR|",
         y = "Input Parameters",
         x = NULL)+
    mytheme+
    guides(fill = guide_legend(title.position = "left", 
                               title.hjust = 0,
                               label.hjust = 1,
                               label.vjust = 0.5,
                               label.position = "bottom",
                               nrow = 1))
  print(g1)
  p1 <- g1+annotation_custom(grob=textGrob(expression("("*italic("httk")~"v1.8 default)"),gp=gpar(fontsize=8.5,col="grey30"),rot=90,hjust = 1),xmin=1.4,xmax=1.4,ymin=-0.05,ymax=-0.05)
  gt1 <- ggplot_gtable(ggplot_build(p1))
  gt1$layout$clip[gt1$layout$name == "panel"] <- "off"
  ggsave(gt1, file = paste0(loc.wd, "/output/figures/Fig9.tiff"), compression = "lzw", dpi = 600, width = 5.2, height = 5.2)
  ggplot(tvtc10_stat)+
    geom_tile(aes(x = this.test, y = param.nm, fill = abs(xycor)))+
    scale_fill_viridis()+
    theme(axis.text.x = element_text(angle = 90, hjust = 1, vjust = 0.3))
  
  ggplot(tvtc10_aed10)+
    facet_wrap(.~this.test)+
    geom_point(aes(x = rclint, y = resdiff))
  
  names(tvtc10_melt)
  
  xysummary <- function(ycalc=NA,ymeas=NA){
    ycalc1 <- ycalc[!is.na(ycalc) & !is.na(ymeas)]
    ymeas1 <- ymeas[!is.na(ycalc) & !is.na(ymeas)]
    ymeas.mean <- mean(ymeas1,na.rm=T)
    sst <- sum((ymeas1-ymeas.mean)^2,na.rm=T)
    sse <- sum((ymeas1-ycalc1)^2,na.rm=T)
    r2 <- 1-sse/sst
    xyrmse <- (mean((ymeas1-ycalc1)^2,na.rm=T))^0.5
    fresult <- list("xysst"=sst,"xysse"=sse,"xyr2"=r2,"xyrmse"=xyrmse)
    return(fresult)
  }
  xysummary2 <- function(ycalc=NA,ymeas=NA){
    ycalc1 <- ycalc[!is.na(ycalc) & !is.na(ymeas) &
                      !is.inf(ycalc) & !is.inf(ymeas)]
    ymeas1 <- ymeas[!is.na(ycalc) & !is.na(ymeas) &
                      !is.inf(ycalc) & !is.inf(ymeas)]
    ymeas.mean <- mean(ymeas1,na.rm=T)
    sst <- sum((ymeas1-ymeas.mean)^2,na.rm=T)
    sse <- sum((ymeas1-ycalc1)^2,na.rm=T)
    r2 <- 1-sse/sst
    xyrmse <- (mean((ymeas1-ycalc1)^2,na.rm=T))^0.5
    xycor <- cor(ycalc1,ymeas1)
    xyN <- length(ycalc1)
    fresult <- list("xysst"=sst,"xysse"=sse,"xyr2"=r2,"xyrmse"=xyrmse,"xycor" = xycor,"xyN" = xyN)
    return(fresult)
  }
  
  gtheme <- theme(axis.title = element_text(size=10,color="black",face="bold"),
                  axis.text.y = element_text(size=8, color = "black",face="bold"),
                  axis.ticks.x = element_line(color = "black"),
                  axis.ticks.y = element_line(color = "black"),
                  legend.text = element_text(size = 8,hjust=0),
                  legend.title = element_text(size = 8),
                  legend.key.size = unit(8, "points"),
                  panel.background = element_rect(fill="white"),
                  panel.grid = element_line(color="grey90"),
                  axis.line = element_line(color="black"),
                  legend.position = "top",
                  plot.margin = margin(0.1, 0.1, 0.1, 0.1, "in"),
                  axis.line.x=element_line(color="black"),
                  axis.text.x = element_text(size = 10,hjust=0.5,vjust=0.5,face="bold",color="black"),
                  plot.title = element_text(hjust=0,size=12,face="bold"))
  
  ##### parity plots - reverse dosimetry #####
  tvtc10_res[,aed10:=quantile(rest_cmean_cp_nfup, probs = 0.1),.(casrn)]
  temp1 <- tvtc10_res[,.(X=X[wnmin(abs(aed10-rest_cmean_cp_nfup),1)]),.(casrn)]
  tvtc10_rmeanpn <- tvtc10_res[temp1,on=.(casrn,X)]
  
  tvtc10_rmeanpn[,xysummary(ymeas=log10(dose), ycalc = log10(aed10))]
  tvtc10_rmeanpn[,gdose:=log10(dose)] %>%
    .[,gaed:=log10(aed10)]
  rmse.dt <- data.table(x=-1,y=c(-1.5,-2.5),
                        this.rmse=c(paste0("bold('RMSE: ",signif((tvtc10_rmeanpn[,mean((log10(aed10)-log10(dose))^2,na.rm=T)])^0.5,3),"')"),
                                    paste0("bold('ORMSE: ",signif(tvtc10_rmeanpn[!is.na(gdose) & !is.na(gaed),sqrt(mean(prcomp(cbind(gdose,gaed),scale.=TRUE)$x[,2]^2))],3),"')")))
  # tvtc10_rmeanpn[!is.na(log10(dose)) & !is.na(log10(aed10)), cor(log10(dose),log10(aed10))]
  # tvtc10_rmeanpn[!is.na(gdose) & !is.na(gaed),sqrt(mean(prcomp(cbind(gdose,gaed),scale.=TRUE)$x[,2]^2))]
  g1a <- ggplot()+
    geom_point(data = tvtc10_rmeanpn, aes(x = log10(aed10), y = log10(dose)),alpha=0.7, color = "black")+
    geom_text(data = rmse.dt, aes(x=x,y=y,label=this.rmse),parse = T, size = 3.5, hjust = 0)+
    geom_abline(slope = 1, linetype = "dashed")+
    lims(x=c(-5,6.25),y=c(-3,4.5))+
    coord_equal()+
    scale_color_viridis()+
    theme_bw()+
    gtheme+
    labs(title = "a) restrictive,\n     mean total plasma conc.",
         x=expression(bold("log"["10"]*"AED"["10"])),
         y=expression(bold("log"["10"]*"POD"["10"])),
         shape=NULL)
  
  tvtc10_res[,aed10:=quantile(rest_cmean_cp_nfup/fup, probs = 0.1),.(casrn)]
  temp1 <- tvtc10_res[,.(X=X[wnmin(abs(aed10-rest_cmean_cp_nfup/fup),1)]),.(casrn)]
  tvtc10_rmeanpn <- tvtc10_res[temp1,on=.(casrn,X)]
  tvtc10_rmeanpn[,xysummary(ymeas=log10(dose), ycalc = log10(aed10))]
  tvtc10_rmeanpn[,gdose:=log10(dose)] %>%
    .[,gaed:=log10(aed10)]
  rmse.dt <- data.table(x=-1,y=c(-1.5,-2.5),
                        this.rmse=c(paste0("bold('RMSE: ",signif((tvtc10_rmeanpn[,mean((log10(aed10)-log10(dose))^2,na.rm=T)])^0.5,3),"')"),
                                    paste0("bold('ORMSE: ",signif(tvtc10_rmeanpn[!is.na(gdose) & !is.na(gaed),sqrt(mean(prcomp(cbind(gdose,gaed),scale.=TRUE)$x[,2]^2))],3),"')")))
  #tvtc10_rmeanpn[!is.na(log10(dose)) & !is.na(log10(aed10)), cor(log10(dose),log10(aed10))]
  #tvtc10_rmeanpn[!is.na(gdose) & !is.na(gaed),sqrt(mean(prcomp(cbind(gdose,gaed),scale.=TRUE)$x[,2]^2))]
  g1b <- ggplot()+
    geom_point(data = tvtc10_rmeanpn, aes(x = log10(aed10), y = log10(dose)),alpha=0.7, color = "black")+
    geom_text(data = rmse.dt, aes(x=x,y=y,label=this.rmse),parse = T, size = 3.5, hjust = 0)+
    geom_abline(slope = 1, linetype = "dashed")+
    lims(x=c(-5,6.25),y=c(-3,4.5))+
    coord_equal()+
    scale_color_viridis()+
    theme_bw()+
    gtheme+
    labs(title = "b) restrictive,\n     mean free plasma conc.",
         x=expression(bold("log"["10"]*"AED"["10"])),
         y=expression(bold("log"["10"]*"POD"["10"])),
         shape=NULL)
  print(g1b)
  tvtc10_res[,aed10:=quantile(rest_cmean_ct_nfup, probs = 0.1),.(casrn)]
  temp1 <- tvtc10_res[,.(X=X[wnmin(abs(aed10-rest_cmean_ct_nfup),1)]),.(casrn)]
  tvtc10_rmeanpn <- tvtc10_res[temp1,on=.(casrn,X)]
  tvtc10_rmeanpn[,xysummary(ymeas=log10(dose), ycalc = log10(aed10))]
  tvtc10_rmeanpn[,gdose:=log10(dose)] %>%
    .[,gaed:=log10(aed10)]
  rmse.dt <- data.table(x=0,y=c(-1.5,-2.5),
                        this.rmse=c(paste0("bold('RMSE: ",signif((tvtc10_rmeanpn[,mean((log10(aed10)-log10(dose))^2,na.rm=T)])^0.5,3),"')"),
                                    paste0("bold('ORMSE: ",signif(tvtc10_rmeanpn[!is.na(gdose) & !is.na(gaed),sqrt(mean(prcomp(cbind(gdose,gaed),scale.=TRUE)$x[,2]^2))],3),"')")))
  #tvtc10_rmeanpn[!is.na(log10(dose)) & !is.na(log10(aed10)), cor(log10(dose),log10(aed10))]
  #tvtc10_rmeanpn[!is.na(gdose) & !is.na(gaed),sqrt(mean(prcomp(cbind(gdose,gaed),scale.=TRUE)$x[,2]^2))]
  g1c <- ggplot()+
    geom_point(data = tvtc10_rmeanpn, aes(x = log10(aed10), y = log10(dose)),alpha=0.7, color = "black")+
    geom_text(data = rmse.dt, aes(x=x,y=y,label=this.rmse),parse = T, size = 3.5, hjust = 0)+
    geom_abline(slope = 1, linetype = "dashed")+
    lims(x=c(-6,9),y=c(-3,4.5))+
    coord_equal()+
    scale_color_viridis()+
    theme_bw()+
    gtheme+
    labs(title = "a) restrictive,\n     mean tissue conc.",
         x=expression(bold("log"["10"]*"AED"["10"])),
         y=expression(bold("log"["10"]*"POD"["10"])),
         shape=NULL)
  
  tvtc10_nres[,aed10:=quantile(nrest_cmean_cp_nfup, probs = 0.1),.(casrn)]
  temp1 <- tvtc10_nres[,.(X=X[wnmin(abs(aed10-nrest_cmean_cp_nfup),1)]),.(casrn)]
  tvtc10_rmeanpn <- tvtc10_nres[temp1,on=.(casrn,X)]
  
  tvtc10_rmeanpn[,xysummary(ymeas=log10(dose), ycalc = log10(aed10))]
  tvtc10_rmeanpn[,gdose:=log10(dose)] %>%
    .[,gaed:=log10(aed10)]
  rmse.dt <- data.table(x=-1,y=c(-1.5,-2.5),
                        this.rmse=c(paste0("bold('RMSE: ",signif((tvtc10_rmeanpn[,mean((log10(aed10)-log10(dose))^2,na.rm=T)])^0.5,3),"')"),
                                    paste0("bold('ORMSE: ",signif(tvtc10_rmeanpn[!is.na(gdose) & !is.na(gaed),sqrt(mean(prcomp(cbind(gdose,gaed),scale.=TRUE)$x[,2]^2))],3),"')")))
  # tvtc10_rmeanpn[!is.na(log10(dose)) & !is.na(log10(aed10)), cor(log10(dose),log10(aed10))]
  # tvtc10_rmeanpn[!is.na(gdose) & !is.na(gaed),sqrt(mean(prcomp(cbind(gdose,gaed),scale.=TRUE)$x[,2]^2))]
  g1d <- ggplot()+
    geom_point(data = tvtc10_rmeanpn, aes(x = log10(aed10), y = log10(dose)),alpha=0.7, color = "black")+
    geom_text(data = rmse.dt, aes(x=x,y=y,label=this.rmse),parse = T, size = 3.5, hjust = 0)+
    geom_abline(slope = 1, linetype = "dashed")+
    lims(x=c(-6,9),y=c(-3,4.5))+
    coord_equal()+
    scale_color_viridis()+
    theme_bw()+
    gtheme+
    labs(title = "c) nonrestrictive,\n     mean total plasma conc.",
         x=expression(bold("log"["10"]*"AED"["10"])),
         y=expression(bold("log"["10"]*"POD"["10"])),
         shape=NULL)
  
  tvtc10_nres[,aed10:=quantile(nrest_cmean_cp_nfup/fup, probs = 0.1),.(casrn)]
  temp1 <- tvtc10_nres[,.(X=X[wnmin(abs(aed10-nrest_cmean_cp_nfup/fup),1)]),.(casrn)]
  tvtc10_rmeanpn <- tvtc10_nres[temp1,on=.(casrn,X)]
  tvtc10_rmeanpn[,xysummary(ymeas=log10(dose), ycalc = log10(aed10))]
  tvtc10_rmeanpn[,gdose:=log10(dose)] %>%
    .[,gaed:=log10(aed10)]
  rmse.dt <- data.table(x=-1,y=c(-1.5,-2.5),
                        this.rmse=c(paste0("bold('RMSE: ",signif((tvtc10_rmeanpn[,mean((log10(aed10)-log10(dose))^2,na.rm=T)])^0.5,3),"')"),
                                    paste0("bold('ORMSE: ",signif(tvtc10_rmeanpn[!is.na(gdose) & !is.na(gaed),sqrt(mean(prcomp(cbind(gdose,gaed),scale.=TRUE)$x[,2]^2))],3),"')")))
  #tvtc10_rmeanpn[!is.na(log10(dose)) & !is.na(log10(aed10)), cor(log10(dose),log10(aed10))]
  #tvtc10_rmeanpn[!is.na(gdose) & !is.na(gaed),sqrt(mean(prcomp(cbind(gdose,gaed),scale.=TRUE)$x[,2]^2))]
  g1e <- ggplot()+
    geom_point(data = tvtc10_rmeanpn, aes(x = log10(aed10), y = log10(dose)), alpha=0.7, color = "black")+
    geom_text(data = rmse.dt, aes(x=x,y=y,label=this.rmse),parse = T, size = 3.5, hjust = 0)+
    geom_abline(slope = 1, linetype = "dashed")+
    lims(x=c(-6,9),y=c(-3,4.5))+
    coord_equal()+
    scale_color_viridis()+
    theme_bw()+
    gtheme+
    labs(title = "d) nonrestrictive,\n     mean free plasma conc.",
         x=expression(bold("log"["10"]*"AED"["10"])),
         y=expression(bold("log"["10"]*"POD"["10"])),
         shape=NULL)
  
  tvtc10_nres[,aed10:=quantile(nrest_cmean_ct_nfup, probs = 0.1),.(casrn)]
  temp1 <- tvtc10_nres[,.(X=X[wnmin(abs(aed10-nrest_cmean_ct_nfup),1)]),.(casrn)]
  tvtc10_rmeanpn <- tvtc10_nres[temp1,on=.(casrn,X)]
  tvtc10_rmeanpn[,xysummary(ymeas=log10(dose), ycalc = log10(aed10))]
  tvtc10_rmeanpn[,gdose:=log10(dose)] %>%
    .[,gaed:=log10(aed10)]
  rmse.dt <- data.table(x=-1,y=c(-1.5,-2.5),
                        this.rmse=c(paste0("bold('RMSE: ",signif((tvtc10_rmeanpn[,mean((log10(aed10)-log10(dose))^2,na.rm=T)])^0.5,3),"')"),
                                    paste0("bold('ORMSE: ",signif(tvtc10_rmeanpn[!is.na(gdose) & !is.na(gaed),sqrt(mean(prcomp(cbind(gdose,gaed),scale.=TRUE)$x[,2]^2))],3),"')")))
  #tvtc10_rmeanpn[!is.na(log10(dose)) & !is.na(log10(aed10)), cor(log10(dose),log10(aed10))]
  #tvtc10_rmeanpn[!is.na(gdose) & !is.na(gaed),sqrt(mean(prcomp(cbind(gdose,gaed),scale.=TRUE)$x[,2]^2))]
  g1f <- ggplot()+
    geom_point(data = tvtc10_rmeanpn, aes(x = log10(aed10), y = log10(dose)),alpha=0.7, color = "black")+
    geom_text(data = rmse.dt, aes(x=x,y=y,label=this.rmse),parse = T, size = 3.5, hjust = 0)+
    geom_abline(slope = 1, linetype = "dashed")+
    lims(x=c(-5,6.25),y=c(-3,4.5))+
    coord_equal()+
    scale_color_viridis()+
    theme_bw()+
    gtheme+
    labs(title = "d) nonrestrictive,\n     mean tissue conc.",
         x=expression(bold("log"["10"]*"AED"["10"])),
         y=expression(bold("log"["10"]*"POD"["10"])),
         shape=NULL)
  
  tvtc10_res[,aed10:=quantile(rest_cmean_cp_nfup*nfree, probs = 0.1),.(casrn)]
  temp1 <- tvtc10_res[,.(X=X[wnmin(abs(aed10-rest_cmean_cp_nfup*nfree),1)]),.(casrn)]
  tvtc10_rmeanpn <- tvtc10_res[temp1,on=.(casrn,X)]
  tvtc10_rmeanpn[,xysummary(ymeas=log10(dose), ycalc = log10(aed10))]
  tvtc10_rmeanpn[,gdose:=log10(dose)] %>%
    .[,gaed:=log10(aed10)]
  temp.xy1 <- tvtc10_rmeanpn[!is.na(gdose) & !is.na(gaed),xysummary2(ymeas = gdose, ycalc = gaed)]
  rmse.dt <- data.table(x=-1,y=c(-1.5,-2.5),
                        this.rmse=c(paste0("bold('RMSE: ",signif((tvtc10_rmeanpn[,mean((log10(aed10)-log10(dose))^2,na.rm=T)])^0.5,3),"')"),
                                    paste0("bold('ORMSE: ",signif(tvtc10_rmeanpn[!is.na(gdose) & !is.na(gaed),sqrt(mean(prcomp(cbind(gdose,gaed),scale.=TRUE)$x[,2]^2))],3),"')")))
  #tvtc10_rmeanpn[!is.na(log10(dose)) & !is.na(log10(aed10)), cor(log10(dose),log10(aed10))]
  #tvtc10_rmeanpn[!is.na(gdose) & !is.na(gaed),sqrt(mean(prcomp(cbind(gdose,gaed),scale.=TRUE)$x[,2]^2))]
  g1g <- ggplot()+
    geom_point(data = tvtc10_rmeanpn, aes(x = log10(aed10), y = log10(dose)),alpha=0.7, color = "black")+
    geom_text(data = rmse.dt, aes(x=x,y=y,label=this.rmse),parse = T, size = 3.5, hjust = 0)+
    geom_abline(slope = 1, linetype = "dashed")+
    lims(x=c(-6,9),y=c(-3,4.5))+
    coord_equal()+
    scale_color_viridis()+
    theme_bw()+
    gtheme+
    labs(title = "b) restrictive,\n     mean plasma conc.-Armitage",
         x=expression(bold("log"["10"]*"AED"["10"])),
         y=expression(bold("log"["10"]*"POD"["10"])),
         shape=NULL)
  
  tvtc10_res[,aed10:= NULL]
  tvtc10_res[,aed10:=quantile(rest_cmean_cp_nfup*nfree/fup, probs = 0.1),.(casrn)]
  temp1 <- tvtc10_res[,.(X=X[wnmin(abs(aed10-rest_cmean_cp_nfup*nfree/fup),1)]),.(casrn)]
  tvtc10_rmeanpn <- tvtc10_res[temp1,on=.(casrn,X)]
  tvtc10_rmeanpn[,xysummary(ymeas=log10(dose), ycalc = log10(aed10))]
  tvtc10_rmeanpn[,gdose:=log10(dose)] %>%
    .[,gaed:=log10(aed10)]
  temp.xy2 <- tvtc10_rmeanpn[!is.na(gdose) & !is.na(gaed),xysummary2(ymeas = gdose, ycalc = gaed)]
  rmse.dt <- data.table(x=-1,y=c(-1.5,-2.5),
                        this.rmse=c(paste0("bold('RMSE: ",signif((tvtc10_rmeanpn[,mean((log10(aed10)-log10(dose))^2,na.rm=T)])^0.5,3),"')"),
                                    paste0("bold('ORMSE: ",signif(tvtc10_rmeanpn[!is.na(gdose) & !is.na(gaed),sqrt(mean(prcomp(cbind(gdose,gaed),scale.=TRUE)$x[,2]^2))],3),"')")))
  #tvtc10_rmeanpn[!is.na(log10(dose)) & !is.na(log10(aed10)), cor(log10(dose),log10(aed10))]
  #tvtc10_rmeanpn[!is.na(gdose) & !is.na(gaed),sqrt(mean(prcomp(cbind(gdose,gaed),scale.=TRUE)$x[,2]^2))]
  g1z <- ggplot()+
    geom_point(data = tvtc10_rmeanpn, aes(x = log10(aed10), y = log10(dose)),alpha=0.7, color = "black")+
    geom_text(data = rmse.dt, aes(x=x,y=y,label=this.rmse),parse = T, size = 3.5, hjust = 0)+
    geom_abline(slope = 1, linetype = "dashed")+
    lims(x=c(-5,6.25),y=c(-3,4.5))+
    coord_equal()+
    scale_color_viridis()+
    theme_bw()+
    gtheme+
    labs(title = "c) restrictive, mean free\n plasma conc., Armitage",
         x=expression(bold("log"["10"]*"AED"["10"])),
         y=expression(bold("log"["10"]*"POD"["10"])),
         shape=NULL)
  # tvtc10_rmeanpn[,resdiff := (gdose-gaed)] %>% 
  #   .[, absresdiff := abs(resdiff)]
  # this.dt <- chem.dt[,.(casrn = CAS, rfup = Rat.Funbound.plasma, rclint = Rat.Clint,logP,pKa_Accept,pKa_Donor,MW)][tvtc10_rmeanpn, on = "casrn"]
  # this.dt[, c("fraction_neutral","fraction_charged","fraction_positive",
  #            "fraction_negative", "fraction_zwitter") := gh_calc_ionization(pH = 7, pKa_Accept = pKa_Accept, pKa_Donor = pKa_Donor),.(casrn)] %>% 
  #   .[, logD := gh_calc_dow(10^logP,fraction_charged = fraction_charged),.(logP, fraction_charged)]
  # tempa <- this.dt[!is.na(resdiff),.(casrn,logD, logP, rclint, nfree, fup, resdiff)]
  # summary(lm(resdiff ~ log10(rclint), data = this.dt[!is.na(resdiff) & rclint > 0 & gaed > 0]))
  # 
  # rep_wz <- function(x){
  #   x[is.na(x) | is.inf(x) | is.nan(x)] <- 0
  #   return(x)
  # }
  # this.dt[gaed > -1, xysummary2(ymeas = gdose, ycalc = gaed-0.83*rep_wz(log10(rclint))+1)]
  # ggplot(this.dt)+
  #   geom_point(aes(x = gaed-0.77*rep_wz(log10(rclint))+0.743, y = gdose, color = log10(fup)))+
  #   geom_abline(slope = 1, linetype = "dashed")+
  #   coord_equal()+
  #   scale_color_viridis()+
  #   lims(x= c(-4,4), y = c(-4,4))
  # rbind(temp.xy1,temp.xy2)
  #ggsave(g1z, file = paste0(loc.wd,"/output/figures/armitage_free_pod10.png"), height = 5, width = 5)
  
  tvtc10_nres[,aed10:=quantile(nrest_cmean_ct_nfup*nfree, probs = 0.1),.(casrn)]
  temp1 <- tvtc10_nres[,.(X=X[wnmin(abs(aed10-nrest_cmean_ct_nfup*nfree),1)]),.(casrn)]
  tvtc10_rmeanpn <- tvtc10_nres[temp1,on=.(casrn,X)]
  tvtc10_rmeanpn[,xysummary(ymeas=log10(dose), ycalc = log10(aed10))]
  tvtc10_rmeanpn[,gdose:=log10(dose)] %>%
    .[,gaed:=log10(aed10)]
  rmse.dt <- data.table(x=-1,y=c(-1.5,-2.5),
                        this.rmse=c(paste0("bold('RMSE: ",signif((tvtc10_rmeanpn[,mean((log10(aed10)-log10(dose))^2,na.rm=T)])^0.5,3),"')"),
                                    paste0("bold('ORMSE: ",signif(tvtc10_rmeanpn[!is.na(gdose) & !is.na(gaed),sqrt(mean(prcomp(cbind(gdose,gaed),scale.=TRUE)$x[,2]^2))],3),"')")))
  #tvtc10_rmeanpn[!is.na(log10(dose)) & !is.na(log10(aed10)), cor(log10(dose),log10(aed10))]
  #tvtc10_rmeanpn[!is.na(gdose) & !is.na(gaed),sqrt(mean(prcomp(cbind(gdose,gaed),scale.=TRUE)$x[,2]^2))]
  g1h <- ggplot()+
    geom_point(data = tvtc10_rmeanpn, aes(x = log10(aed10), y = log10(dose)),alpha=0.7, color = "black")+
    geom_text(data = rmse.dt, aes(x=x,y=y,label=this.rmse),parse = T, size = 3.5, hjust = 0)+
    geom_abline(slope = 1, linetype = "dashed")+
    lims(x=c(-6,9),y=c(-3,4.5))+
    coord_equal()+
    scale_color_viridis()+
    theme_bw()+
    gtheme+
    labs(title = "e) nonrestrictive, mean\n plasma conc.-Armitage",
         x=expression(bold("log"["10"]*"AED"["10"])),
         y=expression(bold("log"["10"]*"POD"["10"])),
         shape=NULL)
  
  tvtc10_nres[,aed10:=quantile(nrest_cmean_ct_nfup*nfree/fup, probs = 0.1),.(casrn)]
  temp1 <- tvtc10_nres[,.(X=X[wnmin(abs(aed10-nrest_cmean_ct_nfup*nfree/fup),1)]),.(casrn)]
  tvtc10_rmeanpn <- tvtc10_nres[temp1,on=.(casrn,X)]
  tvtc10_rmeanpn[,xysummary(ymeas=log10(dose), ycalc = log10(aed10))]
  tvtc10_rmeanpn[,gdose:=log10(dose)] %>%
    .[,gaed:=log10(aed10)]
  rmse.dt <- data.table(x=-1,y=c(-1.5,-2.5),
                        this.rmse=c(paste0("bold('RMSE: ",signif((tvtc10_rmeanpn[,mean((log10(aed10)-log10(dose))^2,na.rm=T)])^0.5,3),"')"),
                                    paste0("bold('ORMSE: ",signif(tvtc10_rmeanpn[!is.na(gdose) & !is.na(gaed),sqrt(mean(prcomp(cbind(gdose,gaed),scale.=TRUE)$x[,2]^2))],3),"')")))
  #tvtc10_rmeanpn[!is.na(log10(dose)) & !is.na(log10(aed10)), cor(log10(dose),log10(aed10))]
  #tvtc10_rmeanpn[!is.na(gdose) & !is.na(gaed),sqrt(mean(prcomp(cbind(gdose,gaed),scale.=TRUE)$x[,2]^2))]
  g1k <- ggplot()+
    geom_point(data = tvtc10_rmeanpn, aes(x = log10(aed10), y = log10(dose)),alpha=0.7, color = "black")+
    geom_text(data = rmse.dt, aes(x=x,y=y,label=this.rmse),parse = T, size = 3.5, hjust = 0)+
    geom_abline(slope = 1, linetype = "dashed")+
    lims(x=c(-6,9),y=c(-3,4.5))+
    coord_equal()+
    scale_color_viridis()+
    theme_bw()+
    gtheme+
    labs(title = "f) nonrestrictive,mean free\n plasma conc.-Armitage",
         x=expression(bold("log"["10"]*"AED"["10"])),
         y=expression(bold("log"["10"]*"POD"["10"])),
         shape=NULL)
  
  hlay1 <- rbind(c(1,2),
                 c(3,4),
                 c(5,6))
  hlay3 <- select_grobs(hlay1)
  gfigall <- marrangeGrob(grobs = list(g1c,g1g,g1d,g1e,g1h,g1k), top = NULL, ncol = 1, nrow = 7, layout_matrix = hlay1)
  ggsave(gfigall,file=paste0(loc.wd,"/output/figures/S7_Fig.tiff"),dpi=600, compression = "lzw", width=7.5,height=7.5)
  
  
  hlay2 <- rbind(c(1,2),
                 c(3,4))
  
  
  select_grobs <- function(lay) {
    id <- unique(c(t(lay))) 
    id[!is.na(id)]
  } 
  
  gfig <- marrangeGrob(grobs=list(g1a,g1b,g1z,g1f),ncol=2,nrow=2,top=NULL, layout_matrix = hlay2)
  ggsave(gfig,file=paste0(loc.wd,"/output/figures/Fig8.tiff"),dpi=600, compression="lzw", width=5.2,height=4.5)
  
  
  
  
  
  
  
  # ggsave(g1a,file=paste0(loc.wd,"/output/figures/WIP_parity_g1a.tiff"),dpi=600, compression="lzw",width=5,height=5.5)
  # ggsave(g1b,file=paste0(loc.wd,"/output/figures/WIP_parity_g1b.tiff"),dpi=600, compression="lzw",width=5,height=5.5)
  # ggsave(g1c,file=paste0(loc.wd,"/output/figures/WIP_parity_g1c.tiff"),dpi=600, compression="lzw",width=5,height=5.5)
  
  
  # ##### forward dosimetry #####
  
  #### heatmap prep ####
  tvtc10_all <- tvtc10_nres[,.(casrn,aenm, nfree, fup, rclint, dose, ac50, 
                               nrest_cmean_cp_nfup, nrest_cmax_cp_nfup,
                               nrest_cmean_ct_nfup, nrest_cmax_ct_nfup)][tvtc10_res[,.(casrn,aenm,
                                                                                       rest_cmean_cp_nfup, rest_cmax_cp_nfup,
                                                                                       rest_cmean_ct_nfup, rest_cmax_ct_nfup)], on = c("casrn", "aenm")]
  
  
  
  
  
  tvtc10_all[, c("rest_cmean_cp_xfup",
                 "rest_cmax_cp_xfup",
                 "nrest_cmean_cp_xfup",
                 "nrest_cmax_cp_xfup") := lapply(list(rest_cmean_cp_nfup,
                                                      rest_cmax_cp_nfup,
                                                      nrest_cmean_cp_nfup,
                                                      nrest_cmax_cp_nfup),
                                                 function(x) x/fup)] %>% 
    .[, c("rest_cmean_cp_nfup_arm",
          "rest_cmean_cp_xfup_arm",
          "nrest_cmean_cp_nfup_arm",
          "nrest_cmean_cp_xfup_arm") := lapply(list(rest_cmean_cp_nfup,
                                                    rest_cmean_cp_xfup,
                                                    nrest_cmean_cp_nfup,
                                                    nrest_cmean_cp_xfup),
                                               function(x) x*nfree)]
  trtc.vector <- c("rest_cmean_cp_nfup",
                   "rest_cmax_cp_nfup",
                   "rest_cmean_ct_nfup",
                   "rest_cmax_ct_nfup",
                   "rest_cmean_cp_xfup",
                   "rest_cmax_cp_xfup",
                   "rest_cmean_cp_nfup_arm",
                   "rest_cmean_cp_xfup_arm",
                   "nrest_cmean_cp_nfup",
                   "nrest_cmax_cp_nfup",
                   "nrest_cmean_ct_nfup",
                   "nrest_cmax_ct_nfup",
                   "nrest_cmean_cp_xfup",
                   "nrest_cmax_cp_xfup",
                   "nrest_cmean_cp_nfup_arm",
                   "nrest_cmean_cp_xfup_arm")
  
  xvlab <- c("res.-tot.-vein-mean",
             "res.-tot.-vein-max",
             "res.-tot.-tis.-mean",
             "res.-tot.-tis.-max",
             "res.-free-vein-mean",
             "res.-free-vein-max",
             "res.-tot.-vein-mean-Armitage",
             "res.-free-vein-mean-Armitage",
             "nres.-tot.-vein-mean",
             "nres.-tot.-vein-max",
             "nres.-tot.-tis.-mean",
             "nres.-tot.-tis.-max",
             "nres.-free-vein-mean",
             "nres.-free-vein-max",
             "nres.-tot.-vein-mean-Armitage",
             "nres.-free-vein-mean-Armitage")
  
  
  trtc.vector2 <- c(trtc.vector, "ac50")
  forward.dt <- copy(tvtc10_all)
  forward.dt[,c("rest_cmean_cp_nfup",
                "rest_cmax_cp_nfup",
                "rest_cmean_ct_nfup",
                "rest_cmax_ct_nfup",
                "rest_cmean_cp_xfup",
                "rest_cmax_cp_xfup",
                "rest_cmean_cp_nfup_arm",
                "rest_cmean_cp_xfup_arm",
                "nrest_cmean_cp_nfup",
                "nrest_cmax_cp_nfup",
                "nrest_cmean_ct_nfup",
                "nrest_cmax_ct_nfup",
                "nrest_cmean_cp_xfup",
                "nrest_cmax_cp_xfup",
                "nrest_cmean_cp_nfup_arm",
                "nrest_cmean_cp_xfup_arm") := lapply(trtc.vector, function(x) dose*(ac50/eval(parse(text = x))))]
  forward.dt[, ac50_10 := quantile(ac50, 0.1)]
  trtc.vector3 <- c(trtc.vector, "dose")
  forward_melt <- melt(forward.dt, measure.vars = trtc.vector3, variable.name = "this.test", value.name = "conc_all", na.rm = TRUE)
  
  
  forward_c10 <- forward_melt[,
                              .("fup" = fup[1],
                                "rclint" = rclint[1],
                                "gac50" = log10(ac50_10[1]),
                                "nfree" = quantile(nfree, 0.1),
                                "gconc" = quantile(log10(conc_all), 0.1)),
                              .(casrn, this.test)]
  
  names(tvtc10_res)
  forward_c10 <- mychems[,.(casrn, logP, logD, MW)][forward_c10, on = "casrn"]
  forward_c10[, resdiff := gac50-gconc]
  forward_c10[, fupxclint := fup*rclint] %>% 
    .[, gfupxclint := log10(fupxclint)] %>% 
    .[, gfup := log10(fup)] %>% 
    .[, grclint := log10(rclint)] %>% 
    .[, gMW := log10(MW)] %>% 
    .[, gnfree := log10(nfree)]
  forward10_xparam <- melt(forward_c10, 
                           measure.vars = c("MW","gMW","logP","logD","nfree","gnfree",
                                            "fup","gfup","rclint","grclint","fupxclint","gfupxclint"),
                           variable.name = "param.nm",
                           value.name = "param.val")
  forward10_stat <- forward10_xparam[,xysummary2(ycalc = param.val, ymeas = resdiff),
                                     .(this.test, param.nm)]
  
  #### heatmap ####
  
  
  myparam.labl <- c(expression(paste(italic('Cl'['int']))),
                    expression(paste('log'['10']*italic('f'['up']))),
                    #expression(paste('log'['10']*italic('f')['free, in vitro'])),
                    expression(paste('logD')),
                    expression(paste('logP')),
                    expression(paste('log'['10']*'MW'))) %>% rev(.)
  myparam.use <- c("rclint",
                   "gfup",
                   "logD",
                   "logP",
                   "gMW") %>% rev(.)
  myval <- c(0.2,0.3,0.4,0.5,0.6,0.7,0.8)  
  myvalc <- formatC(signif(myval,digits=1), digits=1,format="f")
  mylabl <- c("< 0.2", 
              paste(myvalc[1:(length(myvalc)-1)],myvalc[2:length(myvalc)], sep = "-"), 
              "> 0.8")
  lmyval <- length(myval)
  forward10_stat[, nbin := NULL] %>%
    .[, nbin := as.integer(NA)] %>% 
    .[abs(xycor) <= myval[1], nbin := 1] %>% 
    .[abs(xycor) >= myval[lmyval], nbin := lmyval] %>% 
    .[, nbin := 1L+which(abs(xycor) < myval[2:(lmyval)] & abs(xycor) >= myval[1:(lmyval-1)]), .(xycor)] %>% 
    .[, nbin := factor(nbin, levels = c(1:8))] %>% 
    .[, this.test := factor(this.test, levels = trtc.vector2)] %>% 
    .[, this.set := factor(param.nm, levels = myparam.use)]
  mypal1 <- viridis(n=12,option="viridis",begin=0,end=1)[c(1,5,7,10,11,12)]
  mypal2 <- viridis(n=13,option="magma",begin=0,end=1)[c(1,3,5,7,9,10,11,12)]
  
  xvlab2 <- c(unlist(lapply(xvlab,as.expression)), expression('10'^'th'~'percentile'~'log'['10']*'dose'))
  
  mytheme <- theme(strip.text.x = element_text(size=10, face = "bold"),
                   strip.text.y = element_text(size=10, face="bold"),
                   strip.background =element_rect(fill="white"),
                   axis.ticks.x = element_line(color = "black"),
                   axis.ticks.y = element_line(color = "black"),
                   axis.title = element_text(size=11,color="black",face="bold"),
                   axis.text.y = element_text(size=10, color = "black",vjust=0.5),
                   axis.text.x = element_text(size=10, color = "black", angle = 90, hjust = 1,vjust=0.3),
                   legend.text = element_text(size = 10, angle = 90),
                   legend.title = element_text(size = 10),
                   legend.position = "bottom",
                   legend.direction = "horizontal",
                   legend.box = "horizontal",
                   legend.key.size = unit(12, "points"),
                   panel.background = element_rect(fill = NA),
                   plot.background = element_rect(fill = NA),
                   #panel.grid = element_line(color = "black"),
                   plot.title = element_text(size=12,face="bold",hjust=0.5))
  
  g1 <- ggplot(forward10_stat[param.nm %in% myparam.use,])+
    geom_tile(mapping = aes(x=this.test,y=this.set,fill=nbin), color = "grey", size = 0.5) +
    scale_fill_manual(values = mypal2, limits = as.factor(1:8), labels = mylabl)+
    scale_x_discrete(labels = xvlab2, expand = c(0,0))+
    scale_y_discrete(labels = myparam.labl, expand = c(0,0))+
    labs(fill = "Absolute value of\nCorrelation Coeff.",
         y = "Input Parameters",
         x = NULL)+
    mytheme+
    guides(fill = guide_legend(title.position = "left", 
                               title.hjust = 0,
                               label.hjust = 1,
                               label.vjust = 0.5,
                               label.position = "bottom",
                               nrow = 1))
  print(g1)
  p1 <- g1+annotation_custom(grob=textGrob(expression("("*italic("httk")~"v1.8 default)"),gp=gpar(fontsize=8.5,col="grey30"),rot=90,hjust = 1),xmin=1.4,xmax=1.4,ymin=-0.05,ymax=-0.05)
  gt1 <- ggplot_gtable(ggplot_build(p1))
  gt1$layout$clip[gt1$layout$name == "panel"] <- "off"
  ggsave(gt1, file = paste0(loc.wd, "/output/figures/cor_map.png"), dpi = 600, width = 5.25, height = 5.25)
  ggplot(tvtc10_stat)+
    geom_tile(aes(x = this.test, y = param.nm, fill = abs(xycor)))+
    scale_fill_viridis()+
    theme(axis.text.x = element_text(angle = 90, hjust = 1, vjust = 0.3))
  
  
  
  
  
  
  
  # shp <- c("Yes"=16,"No"=1,"POD"=17)
  # shplabs <- c(expression("AED"["10"]~"with corresponding POD"["10"]~"   "),
  #              expression("AED"["10"]~"without corresponding POD"["10"]~"   "),
  #              expression("POD"["10"]))
  # 
  # 
  # 
  # tvtc10_res[,aed10:=quantile(rest_cmean_cp_nfup, probs = 0.1),.(casrn)]
  # temp1 <- tvtc10_res[,.(X=X[wnmin(abs(aed10-rest_cmean_cp_nfup),1)]),.(casrn)]    
  # tvtc10_rmeanpn <- tvtc10_res[temp1,on=.(casrn,X)]
  # setorder(tvtc10_rmeanpn,aed10)
  # tvtc10_rmeanpn[,xval:=1:length(casrn)] %>% 
  #   .[,tvrank:=rank(dose,na.last = "keep")]
  # rmse.dt <- data.table(x=100,y=-3,
  #                       this.rmse=paste0("RMSE: ",signif((tvtc10_rmeanpn[,mean((log10(aed10)-log10(dose))^2,na.rm=T)])^0.5,3)))
  # g1a <- ggplot(tvtc10_rmeanpn)+
  #   geom_point(data=tvtc10_rmeanpn[hastv=="Yes",],aes(x=xval,y=log10(aed10),shape="Yes"),alpha=0.6,size=2)+
  #   geom_point(data=tvtc10_rmeanpn[hastv=="No",],aes(x=xval,y=log10(aed10),shape="No"),alpha=1,size=2)+
  #   geom_point(aes(x=xval,y=log10(dose),shape="POD"),alpha=0.6,size=2)+
  #   geom_text(data=rmse.dt,aes(x=x,y=y,label=this.rmse))+
  #   scale_shape_manual(values = shp, breaks = names(shp), labels = shplabs)+
  #   scale_y_continuous(breaks=c(-4,-2,0,2),labels=c(-4,-2,0,2))+
  #   labs(title = "a) restrictive,\n     mean total plasma conc.",
  #        x=expression(bold("AED"["10"]~"rank")),
  #        y=expression(bold("log"["10"]~"AED"["10"]~" or POD"["10"])),
  #        shape=NULL)+
  #   gtheme+
  #   theme(legend.position = "none")
  # 
  # glega <- ggplot(tvtc10_rmeanpn)+
  #   geom_point(data=tvtc10_rmeanpn[hastv=="Yes",],aes(x=xval,y=log10(aed10),shape="Yes"),alpha=0.6,size=2)+
  #   geom_point(data=tvtc10_rmeanpn[hastv=="No",],aes(x=xval,y=log10(aed10),shape="No"),alpha=1,size=2)+
  #   geom_point(aes(x=xval,y=log10(dose),shape="POD"),alpha=0.6,size=2)+
  #   scale_shape_manual(values = shp, breaks = names(shp), labels = shplabs)+
  #   labs(title = "restrictive,\n     mean total plasma conc.",
  #        x=expression(bold("AED"["10"]~"rank")),
  #        y=expression(bold("log"["10"]~"AED"["10"]~" or POD"["10"])),
  #        shape=NULL)+
  #   gtheme+
  #   theme(legend.position = "bottom",
  #         legend.key = element_rect(fill="white"))
  # glegb <- g_legend(glega)
  # 
  # tvtc10_res[,aed10:=quantile(rest_cmean_cp_nfup/fup, probs = 0.1),.(casrn)]
  # temp1 <- tvtc10_res[,.(X=X[wnmin(abs(aed10-rest_cmean_cp_nfup/fup),1)]),.(casrn)]    
  # tvtc10_rmeanpn <- tvtc10_res[temp1,on=.(casrn,X)]
  # setorder(tvtc10_rmeanpn,aed10)
  # tvtc10_rmeanpn[,xval:=1:length(casrn)] %>% 
  #   .[,tvrank:=rank(dose,na.last = "keep")]
  # rmse.dt <- data.table(x=100,y=-2,
  #                       this.rmse=paste0("RMSE: ",signif((tvtc10_rmeanpn[,mean((log10(aed10)-log10(dose))^2,na.rm=T)])^0.5,3)))
  # 
  # g2a <- ggplot(tvtc10_rmeanpn)+
  #   geom_point(data=tvtc10_rmeanpn[hastv=="Yes",],aes(x=xval,y=log10(aed10),shape="Yes"),alpha=0.6,size=2)+
  #   geom_point(data=tvtc10_rmeanpn[hastv=="No",],aes(x=xval,y=log10(aed10),shape="No"),alpha=1,size=2)+
  #   geom_point(aes(x=xval,y=log10(dose),shape="POD"),alpha=0.6,size=2)+
  #   geom_text(data=rmse.dt,aes(x=x,y=y,label=this.rmse))+
  #   scale_y_continuous(breaks=c(-2,0,2,4),labels=c(-2,0,2,4))+
  #   scale_shape_manual(values = shp, breaks = names(shp), labels = shplabs)+
  #   labs(title = "b) restrictive,\n     mean free plasma conc.",
  #        x=expression(bold("AED"["10"]~"rank")),
  #        y=expression(bold("log"["10"]~"AED"["10"]~" or POD"["10"])),
  #        shape=NULL)+
  #   gtheme+
  #   theme(legend.position = "none")
  # # g2b <- ggplot(tvtc10_rmeanpn)+
  # #   geom_point(aes(x=xval,y=tvrank))+
  # #   labs(x="AED rank",y="ToxVal rank")
  # 
  # 
  # 
  # #ggsave(g1a,file="test.tiff")
  # #        
  # # g1b <- ggplot(tvtc10_rmeanpn)+
  # #   geom_point(aes(x=xval,y=tvrank))+
  # #   labs(x="AED rank",y="ToxVal rank")
  # 
  # tvtc10_res[,aed10:=quantile(rest_cmean_ct_nfup, probs = 0.1),.(casrn)]
  # temp1 <- tvtc10_res[,.(X=X[wnmin(abs(aed10-rest_cmean_ct_nfup),1)]),.(casrn)]    
  # tvtc10_rmeanpn <- tvtc10_res[temp1,on=.(casrn,X)]
  # setorder(tvtc10_rmeanpn,aed10)
  # tvtc10_rmeanpn[,xval:=1:length(casrn)] %>% 
  #   .[,tvrank:=rank(dose,na.last = "keep")]
  # rmse.dt <- data.table(x=100,y=-3,
  #                       this.rmse=paste0("RMSE: ",signif((tvtc10_rmeanpn[,mean((log10(aed10)-log10(dose))^2,na.rm=T)])^0.5,3)))
  # g3a <- ggplot(tvtc10_rmeanpn)+
  #   geom_point(data=tvtc10_rmeanpn[hastv=="Yes",],aes(x=xval,y=log10(aed10),shape="Yes"),alpha=0.6,size=2)+
  #   geom_point(data=tvtc10_rmeanpn[hastv=="No",],aes(x=xval,y=log10(aed10),shape="No"),alpha=1,size=2)+
  #   geom_point(aes(x=xval,y=log10(dose),shape="POD"),alpha=0.6,size=2)+
  #   geom_text(data=rmse.dt,aes(x=x,y=y,label=this.rmse))+
  #   scale_y_continuous(breaks=c(-4,-2,0,2),labels=c(-4,-2,0,2))+
  #   scale_shape_manual(values = shp, breaks = names(shp), labels = shplabs)+
  #   labs(title = "c) restrictive,\n     mean tissue conc.",
  #        x=expression(bold("AED"["10"]~"rank")),
  #        y=expression(bold("log"["10"]~"AED"["10"]~" or POD"["10"])),
  #        shape=NULL)+
  #   gtheme+
  #   theme(legend.position = "none")
  # #print(g3a)
  # 
  # # g3b <- ggplot(tvtc10_rmeanpn)+
  # #   geom_point(aes(x=xval,y=tvrank))+
  # #   labs(x="AED rank",y="ToxVal rank")
  # # 
  # 
  # tvtc10_nres[,aed10:=quantile(nrest_cmean_cp_nfup, probs = 0.1),.(casrn)]
  # temp1 <- tvtc10_nres[,.(X=X[wnmin(abs(aed10-nrest_cmean_cp_nfup),1)]),.(casrn)]    
  # tvtc10_nrmeanpn <- tvtc10_nres[temp1,on=.(casrn,X)]
  # setorder(tvtc10_nrmeanpn,aed10)
  # tvtc10_nrmeanpn[,xval:=1:length(casrn)] %>% 
  #   .[,tvrank:=rank(dose,na.last = "keep")]
  # rmse.dt <- data.table(x=100,y=-3,
  #                       this.rmse=paste0("RMSE: ",signif((tvtc10_nrmeanpn[,mean((log10(aed10)-log10(dose))^2,na.rm=T)])^0.5,3)))
  # 
  # g4a <- ggplot(tvtc10_nrmeanpn)+
  #   geom_point(data=tvtc10_rmeanpn[hastv=="Yes",],aes(x=xval,y=log10(aed10),shape="Yes"),alpha=0.6,size=2)+
  #   geom_point(data=tvtc10_rmeanpn[hastv=="No",],aes(x=xval,y=log10(aed10),shape="No"),alpha=1,size=2)+
  #   geom_point(aes(x=xval,y=log10(dose),shape="POD"),alpha=0.6,size=2)+
  #   geom_text(data=rmse.dt,aes(x=x,y=y,label=this.rmse))+
  #   scale_y_continuous(breaks=c(-4,-2,0,2),labels=c(-4,-2,0,2))+
  #   scale_shape_manual(values = shp, breaks = names(shp), labels = shplabs)+
  #   labs(title = "d) nonrestrictive,\n     mean total plasma conc.",
  #        x=expression(bold("AED"["10"]~"rank")),
  #        y=expression(bold("log"["10"]~"AED"["10"]~" or POD"["10"])),
  #        shape=NULL)+
  #   gtheme+
  #   theme(legend.position = "none")
  # # g4b <- ggplot(tvtc10_nrmeanpn)+
  # #   geom_point(aes(x=xval,y=tvrank))+
  # #   labs(x="AED rank",y="ToxVal rank")
  # 
  # tvtc10_nres[,aed10:=quantile(nrest_cmean_cp_nfup/fup, probs = 0.1),.(casrn)]
  # temp1 <- tvtc10_nres[,.(X=X[wnmin(abs(aed10-nrest_cmean_cp_nfup/fup),1)]),.(casrn)]    
  # tvtc10_nrmeanpn <- tvtc10_nres[temp1,on=.(casrn,X)]
  # setorder(tvtc10_nrmeanpn,aed10)
  # tvtc10_nrmeanpn[,xval:=1:length(casrn)] %>% 
  #   .[,tvrank:=rank(dose,na.last = "keep")]
  # rmse.dt <- data.table(x=100,y=-2,
  #                       this.rmse=paste0("RMSE: ",signif((tvtc10_nrmeanpn[,mean((log10(aed10)-log10(dose))^2,na.rm=T)])^0.5,3)))
  # g5a <- ggplot(tvtc10_nrmeanpn)+
  #   geom_point(data=tvtc10_nrmeanpn[hastv=="Yes",],aes(x=xval,y=log10(aed10),shape="Yes"),alpha=0.6,size=2)+
  #   geom_point(data=tvtc10_nrmeanpn[hastv=="No",],aes(x=xval,y=log10(aed10),shape="No"),alpha=1,size=2)+
  #   geom_point(aes(x=xval,y=log10(dose),shape="POD"),alpha=0.6,size=2)+    
  #   geom_text(data=rmse.dt,aes(x=x,y=y,label=this.rmse))+
  #   scale_y_continuous(breaks=c(-2,0,2,4,6),labels=c(-2,0,2,4,6))+
  #   scale_shape_manual(values = shp, breaks = names(shp), labels = shplabs)+
  #   labs(title = "e) nonrestrictive,\n     mean free plasma conc.",
  #        x=expression(bold("AED"["10"]~"rank")),
  #        y=expression(bold("log"["10"]~"AED"["10"]~" or POD"["10"])),
  #        shape=NULL)+
  #   gtheme+
  #   theme(legend.position = "none")
  # # g5b <- ggplot(tvtc10_nrmeanpn)+
  # #   geom_point(aes(x=xval,y=tvrank))+
  # #   labs(x="AED rank",y="ToxVal rank")
  # 
  # tvtc10_nres[,aed10:=quantile(nrest_cmean_ct_nfup, probs = 0.1),.(casrn)]
  # temp1 <- tvtc10_nres[,.(X=X[wnmin(abs(aed10-nrest_cmean_ct_nfup),1)]),.(casrn)]    
  # tvtc10_nrmeanpn <- tvtc10_nres[temp1,on=.(casrn,X)]
  # setorder(tvtc10_nrmeanpn,aed10)
  # tvtc10_nrmeanpn[,xval:=1:length(casrn)] %>% 
  #   .[,tvrank:=rank(dose,na.last = "keep")]
  # rmse.dt <- data.table(x=100,y=-3,
  #                       this.rmse=paste0("RMSE: ",signif((tvtc10_nrmeanpn[,mean((log10(aed10)-log10(dose))^2,na.rm=T)])^0.5,3)))
  # g6a <- ggplot(tvtc10_nrmeanpn)+
  #   geom_point(data=tvtc10_nrmeanpn[hastv=="Yes",],aes(x=xval,y=log10(aed10),shape="Yes"),alpha=0.6,size=2)+
  #   geom_point(data=tvtc10_nrmeanpn[hastv=="No",],aes(x=xval,y=log10(aed10),shape="No"),alpha=1,size=2)+
  #   geom_point(aes(x=xval,y=log10(dose),shape="POD"),alpha=0.6,size=2)+
  #   geom_text(data=rmse.dt,aes(x=x,y=y,label=this.rmse))+
  #   scale_shape_manual(values = shp, breaks = names(shp), labels = shplabs)+
  #   scale_y_continuous(breaks=c(-4,-2,0,2),labels=c(-4,-2,0,2))+
  #   labs(title = "f) nonrestrictive,\n     mean tissue conc.",
  #        x=expression(bold("AED"["10"]~"rank")),
  #        y=expression(bold("log"["10"]~"AED"["10"]~" or POD"["10"])),
  #        shape=NULL)+
  #   gtheme+
  #   theme(legend.position = "none")
  # 
  # 
  # hlay2 <- rbind(c(1,2,3),
  #                c(1,2,3),
  #                c(1,2,3),
  #                c(4,5,6),
  #                c(4,5,6),
  #                c(4,5,6),
  #                7)
  # 
  # 
  # select_grobs <- function(lay) {
  #   id <- unique(c(t(lay))) 
  #   id[!is.na(id)]
  # } 
  # 
  # gfig <- marrangeGrob(grobs=list(g1a,g2a,g3a,g4a,g5a,g6a,glegb),ncol=1,nrow=7,layout_matrix = hlay2,top=NULL)
  # ggsave(gfig,file=paste0(loc.wd,"/output/figures/f10_10thpercentile.tiff"),dpi=600, compression="lzw", width=11,height=8.5)
  # 
  
}
