# Supplementary material for: Using the concordance of in vitro and in vivo data to evaluate extrapolation assumptions
Source: PLoS One. 2019 May 28;14(5):e0217564. doi: 10.1371/journal.pone.0217564 (PMC6538186; doi:10.1371/journal.pone.0217564)
Supplement: S1 File — (ZIP) [file pone.0217564.s008.zip › S1_File/Honda_scripts.R]

# Evaluated using R version 3.5.1 (2018-07-02)
# Authored by Gregory S. Honda

# Change loc.wd to the location you saved supporting files ("Honda_rat_IVIVE_PBTK" folder)
loc.wd <- "C:/Users/GHONDA/Documents/R homebrew/Honda_rat_IVIVE_PBTK/"
setwd(loc.wd)

#### Load packages from library ####
# Change the library path to the location your R packages are installed
.libPaths(new = "C:/Users/GHONDA/Documents/R/win-library/3.3")

# To install packages, use the command install.packages("package_name"), 
# e.g. install.packages("httk")
# After packages are installed, run the library() function to load the package
library(dplyr)
library(gplots)
library(httk)
library(RColorBrewer)
library(viridis)
library(data.table)
library(magrittr)
library(stringr)
library(gridExtra)
library(stringi)
library(RMySQL)
library(DBI)
library(grid)
library(xlsx)
library(lattice)
library(gtable)
library(ggpubr)
library(ggplot2)

#### Source functions ###
source(paste0(loc.wd,"/Honda_functions_final.R"))

# create output folders
trtc_create_folders()


#### update chemicals ####
# load chem.physical_and_invitro.data to global environment
chem.physical_and_invitro.data <- chem.physical_and_invitro.data

# update logP to values used in paper
load(paste0(loc.wd,"/input/NewData/allrat_chemprop_12Jul2018.RData"))
allrat.chemprop[is.na(logP), logP_source := "OPERA"] %>% 
  .[is.na(logP),logP := logP_opera]
update.logP <- as.data.frame(allrat.chemprop[,.(casrn,logP)])
chem.physical_and_invitro.data <- add_chemtable(update.logP,
                                                current.table=chem.physical_and_invitro.data,
                                                data.list=list(CAS="casrn",LogP="logP"),
                                                reference="reference",
                                                species="Rat",
                                                overwrite=T)


#### in vivo and in vitro data ####
compile_invitrodb()
compile_rattoxref()
compile_rattoxval()


#### Run PBTK ####
# Determine kappa (concentration vs time at dose = 1mg/kgbw/day) for all chemicals for 900 days
rat.soln <- trtcAllRat(option.restrictive = FALSE) # nonrestrictive clearance solutions
save(rat.soln,file=paste0(loc.wd,"/output/allratsoln/nres_rat_soln.RData"))
rat.nres <- copy(rat.soln)
rat.soln <- trtcAllRat(option.restrictive = TRUE) # restrictive clearance solutions
save(rat.soln,file=paste0(loc.wd,"/output/allratsoln/res_rat_soln.RData"))
rat.res <- copy(rat.soln)
rm(rat.soln)
gc()
#### Evaluate for in vivo dose conditions ####
# ToxRef - permute on all assays match
set.seed(seed=337)
tr17x10_rest <- trtcToxRefx10v2(lel.depth="study_type|epnm|generation", # level at which lowest dose is determined 
                                option.random=NA,# perform new set of 10 randomizations, otherwise a file name
                                option.assay=FALSE, # restrict to chemicals and endpoints that will be used in the assay analysis (having an known FBS%)
                                QC=TRUE,
                                rat.soln = copy(rat.res))
save(tr17x10_rest,file=paste0(loc.wd,"/output/tr_results/tr17x10_rest-all.RData"))
rm(tr17x10_rest)

tr17x10_nrest <- trtcToxRefx10v2(lel.depth="study_type|epnm|generation",
                                 option.random="tr17x10_rest-all",
                                 option.assay=FALSE,
                                 QC=TRUE,
                                 rat.soln=copy(rat.nres))
save(tr17x10_nrest,file=paste0(loc.wd,"/output/tr_results/tr17x10_nrest-all.RData"))
rm(tr17x10_nrest)
gc()

# ToxRef - permute on assay FBS% match
tr17x10_rest <- trtcToxRefx10v2(lel.depth="study_type|epnm|generation",
                                option.random=NA,
                                option.assay=TRUE,
                                QC=TRUE,
                                rat.soln=copy(rat.res))
save(tr17x10_rest,file=paste0(loc.wd,"/output/tr_results/tr17x10_rest-assays.RData"))
rm(tr17x10_rest)

tr17x10_nrest <- trtcToxRefx10v2(lel.depth="study_type|epnm|generation",
                                 option.random="tr17x10_rest-assays",
                                 option.assay=TRUE,
                                 QC=TRUE,
                                 rat.soln=copy(rat.nres))
save(tr17x10_nrest,file=paste0(loc.wd,"/output/tr_results/tr17x10_nrest-assays.RData"))
rm(tr17x10_nrest)

# ToxVal - permute on unique casrn in all assays
set.seed(seed=337)
tv17x10_rest <- trtcToxValx10v2(QC=TRUE,
                                option.random = NA,
                                option.assay=FALSE,
                                option.sample = NA,
                                rat.soln=copy(rat.res))
save(tv17x10_rest,file=paste0(loc.wd,"/output/tr_results/tv17x10_rest-all.RData"))
rm(tv17x10_rest)

tv17x10_nrest <- trtcToxValx10v2(QC=TRUE,
                                 option.random = "tv17x10_rest-all",
                                 option.assay=FALSE,
                                 option.sample = NA,
                                 rat.soln = copy(rat.nres))
save(tv17x10_nrest,file=paste0(loc.wd,"/output/tr_results/tv17x10_nrest-all.RData"))
rm(tv17x10_nrest)

# ToxVal - permute on unique casrn in assays with assay FBS%
tv17x10_rest <- trtcToxValx10v2(QC=TRUE,
                                option.random = NA,
                                option.assay=TRUE,
                                option.sample = NA,
                                rat.soln = copy(rat.res))
save(tv17x10_rest,file=paste0(loc.wd,"/output/tr_results/tv17x10_rest-assays.RData"))
rm(tv17x10_rest)

tv17x10_nrest <- trtcToxValx10v2(QC=TRUE,
                                 option.random = "tv17x10_rest-assays",
                                 option.assay=TRUE,
                                 option.sample = NA,
                                 rat.soln=copy(rat.nres))
save(tv17x10_nrest,file=paste0(loc.wd,"/output/tr_results/tv17x10_nrest-assays.RData"))
rm(tv17x10_nrest)
rm(rat.res,rat.nres)
gc()
#### Merge in vivo and in vitro data sets ####
trtc.all <- trtcAll(option.assay = "all")
save(trtc.all,file=paste0(loc.wd,"/output/trtc_array/trtc_devx10-all_29Nov2018.RData"))
rm(trtc.all)
trtc.all <- trtcAll(option.assay = "assays")
save(trtc.all,file=paste0(loc.wd,"/output/trtc_array/trtc_devx10-assays_29Nov2018.RData"))
rm(trtc.all)
tvtc.all <- tvtcAll(option.assay = "all")
save(tvtc.all,file=paste0(loc.wd,"/output/trtc_array/tvtcx10-all_29Nov2018.RData"))
rm(tvtc.all)
tvtc.all <- tvtcAll(option.assay = "assays")
save(tvtc.all,file=paste0(loc.wd,"/output/trtc_array/tvtcx10-assays_29Nov2018.RData"))
rm(tvtc.all)
gc()
#### Run regression analysis/comparisons ####
trtcRMSE_runprep()
trtcRMSE_runprep_all()
# total counts, regressions by study type
trtcRMSE_orthoeval(option.trtv="toxref")
trtcRMSE_orthoeval(option.trtv="toxval")
trtcRMSE_orthoeval_all(option.trtv="toxref")
trtcRMSE_orthoeval_all(option.trtv="toxval")

#collected results separated by study type toxref only
trtcRMSE_orthoeval_study_type()
trtcRMSE_orthoeval_study_type_all()

#### Plot figures ####
# note that functions have manual limits for the axis, might need to change
# writes to /output/figures/
trtcRMSE_ortho_sumfigs() 
trtcRMSE_ortho_stfigs()
ortho_regression_example()
ortho_histo_ex()
trtc_toxproj()
