# Supplementary material for: Using the concordance of in vitro and in vivo data to evaluate extrapolation assumptions
Source: PLoS One. 2019 May 28;14(5):e0217564. doi: 10.1371/journal.pone.0217564 (PMC6538186; doi:10.1371/journal.pone.0217564)
Supplement: S1 File — (ZIP) [file pone.0217564.s008.zip › S1_File/input/toxval/check_class_17Mar2018.csv]

study_type	study_type_old	study_type_original	study_duration_class	study_duration_class_original	risk_assessment_class	study_class_new
acute	acute	Growth	acute	acute	growth:acute	acute
chronic	chronic	Growth	chronic	chronic	growth:chronic	chronic
chronic	chronic	-	chronic	chronic	ecotox	chronic
chronic	chronic	chronic	chronic	chronic	chronic	chronic
subchronic	subchronic	subchronic	subchronic	subchronic	subchronic	subchronic
developmental	developmental	developmental	developmental	developmental	developmental	developmental
subacute	subacute	Repeated dose toxicity: oral	subacute	subacute	subacute	subacute
-	-	-	-	-	chronic	chronic
-	-	repeat-dose	-	-	chronic	chronic
-	-	developmental	-	-	developmental	developmental
acute	acute	Mortality	acute	acute	mortality:acute	acute
chronic	chronic	Mortality	chronic	chronic	mortality:chronic	chronic
sac	sac	SAC	SAC	SAC	chronic	sac
-	-	Developmental	-	-	developmental	developmental
chronic	chronic	Reproduction	chronic	chronic	reproductive:chronic	reproductive
rep	rep	REP	REP	REP	chronic	reproductive
-	-	Chronic	-	-	chronic	chronic
subchronic	subchronic	Repeated dose toxicity: oral	subchronic	subchronic	subchronic	subchronic
subchronic	subchronic	Sub-chronic	subchronic	Sub-chronic	subchronic	subchronic
chronic	chronic	Chronic	chronic	Chronic	chronic	chronic
subchronic	subchronic	-	Subchronic	Subchronic	subchronic	subchronic
chronic	chronic	-	Chronic	Chronic	chronic	chronic
subchronic	subchronic	Sub-chronic	subchronic	Sub-chronic	immunotoxicology	subchronic
-	-	Subchronic	-	-	subchronic	subcrhonic
subchronic	subchronic	-	subchronic	subchronic	ecotox	subchronic
subchronic	subchronic	Sub-chronic	subchronic	Sub-chronic	reproductive	reproductive
-	-	Short Term Toxicity	-	-	short-term	short-term
chronic	chronic	Chronic	chronic	Chronic	reproductive	reproductive
acute	acute	Reproduction	acute	acute	reproductive:acute	reproductive
chronic	chronic	Chronic	chronic	Chronic	neurotoxicity	chronic
subchronic	subchronic	Sub-chronic	subchronic	Sub-chronic	neurotoxicity	subchronic
subchronic	subchronic	Reproductive	subchronic	Sub-chronic	subchronic	reproductive
