# Supplementary material for: Using the concordance of in vitro and in vivo data to evaluate extrapolation assumptions
Source: PLoS One. 2019 May 28;14(5):e0217564. doi: 10.1371/journal.pone.0217564 (PMC6538186; doi:10.1371/journal.pone.0217564)
Supplement: S1 File — (ZIP) [file pone.0217564.s008.zip › S1_File/input/toxval/duration_key_09Mar2018.csv]

study_duration_units	study_duration_units_original	study_duration_value	study_duration_value_original	study_duration_class	study_duration_class_original	start.time	end.time	start.unit	end.unit
-	-	-1	-	subchronic	subchronic	NA	NA	NA	NA
-	-	-1	-	combined repeated dose and carcinogenicity	combined repeated dose and carcinogenicity	NA	NA	NA	NA
-	-	-1	-	other: Three-generation study	other: Three-generation study	NA	NA	NA	NA
-	-	-1	-1	-	-	NA	NA	NA	NA
-	-	-1	-	chronic	chronic	NA	NA	NA	NA
-	-	-1	-	subacute	subacute	NA	NA	NA	NA
-	-	-1	-	-	-	NA	NA	NA	NA
Day(s) post-fertilization	Day(s) post-fertilization	21	21	acute	acute	0	21	Day(s) post-fertilization	Day(s) post-fertilization
Day(s)s post-natal	Day(s)s post-natal	21	21	acute	acute	0	21	Day(s)s post-natal	Day(s)s post-natal
Day(s)s post-natal	Day(s)s post-natal	23	23	acute	acute	0	23	Day(s)s post-natal	Day(s)s post-natal
Day(s)s post-natal	Day(s)s post-natal	60	60	chronic	chronic	0	60	Day(s)s post-natal	Day(s)s post-natal
Day(s)s post-natal	Day(s)s post-natal	95	95	chronic	chronic	0	95	Day(s)s post-natal	Day(s)s post-natal
Day(s)s post-natal	Day(s)s post-natal	1	1	acute	acute	0	1	Day(s)s post-natal	Day(s)s post-natal
Day(s)s post-natal	Day(s)s post-natal	51	51	chronic	chronic	0	51	Day(s)s post-natal	Day(s)s post-natal
-	-	0		acute	acute	NA	NA	NA	NA
-	-	0		chronic	chronic	NA	NA	NA	NA
-	-	-1	-	combined repeated dose and reproduction / developmental screening	combined repeated dose and reproduction / developmental screening	NA	NA	NA	NA
NA	NA	-1	NA	subchronic	subchronic	NA	NA	NA	NA
-	-	-1	-	other: 16-day range finding study	other: 16-day range finding study	0	16	days	days
10 d (days 6-15 of gestation)	10 d (days 6-15 of gestation)	-1	10 d (days 6-15 of gestation)	subchronic, reproductive	subchronic, reproductive	6	15	GD	GD
