# Supplementary material for: Using the concordance of in vitro and in vivo data to evaluate extrapolation assumptions
Source: PLoS One. 2019 May 28;14(5):e0217564. doi: 10.1371/journal.pone.0217564 (PMC6538186; doi:10.1371/journal.pone.0217564)
Supplement: S1 File — (ZIP) [file pone.0217564.s008.zip › S1_File/input/toxval/na_days_17Mar2018.csv]

start.time	end.time	start.unit	end.unit	study_duration_units	study_duration_units_original	study_duration_value	study_duration_value_original	start.time2	end.time2	start.unit2	end.unit2
NA	NA	days	days	days	days	-1	-	NA	NA	days	days
0	2	generation	generation	generation	generation	2	2	NA	NA	generation	generation
NA	NA	Day(s)	Day(s)	Day(s)	Day(s)	-999	-999	NA	NA	Day(s)	Day(s)
NA	NA	NA	NA	-	-	-1	-	NA	NA	NA	NA
0	3	generation	generation	generation	generation	3	3	NA	NA	generation	generation
NA	NA	NA	NA	-	-	-1	-1	NA	NA	NA	NA
0	1	Generation	Generation	Generation	Generation	1	1	NA	NA	Generation	Generation
0	2	Generation	Generation	Generation	Generation	2	2	NA	NA	Generation	Generation
0	3	Generation	Generation	Generation	Generation	3	3	NA	NA	Generation	Generation
0	2	Generations	Generations	Generations	Generations	2	2	NA	NA	Generations	Generations
0	2	years	y	y	y	2	2	0	2	years	years
0	4	generations	generations	generations	generations	4	4	NA	NA	generations	generations
0	3	generations	generations	generations	generations	3	3	NA	NA	generations	generations
NA	NA	Duration	Duration	Duration	Duration	0	chronic	NA	NA	Duration	Duration
0	3	Duration	Duration	Duration	Duration	3	3 generations	NA	NA	Duration	Duration
0	1	generation	generation	generation	generation	1	1	NA	NA	generation	generation
NA	NA	Weeks	Weeks	13	Weeks	-1	13	0	13	Weeks	Weeks
NA	NA	Years	Years	2	Years	-1	2	0	2	Years	Years
NA	NA	Weeks	Weeks	Weeks	Weeks	-1	-	NA	NA	Weeks	Weeks
NA	NA	Days	Days	200	Days	-1	200	0	200	Days	Days
NA	NA	Days	Days	78	Days	-1	78	0	78	Days	Days
NA	NA	Until birth	Until birth	Until birth	Until birth	-999	-999	NA	NA	Until birth	Until birth
NA	NA	NA	NA	-	-	0		NA	NA	NA	NA
NA	NA	Weeks	Weeks	12	Weeks	-1	12	0	12	Weeks	Weeks
NA	NA	Days	Days	98	Days	-1	98	0	98	Days	Days
NA	NA	GD	GD	GD	GD	0	0	NA	NA	GD	GD
NA	NA	Weeks	Weeks	26	Weeks	-1	26	0	26	Weeks	Weeks
NA	NA	NA	NA	NA	NA	-1	NA	NA	NA	NA	NA
NA	NA	Weeks	Weeks	14	Weeks	-1	14	0	14	Weeks	Weeks
NA	NA	Days	Days	10	Days	-1	10	0	10	Days	Days
NA	NA	Weeks	Weeks	7	Weeks	-1	7	0	7	Weeks	Weeks
NA	NA	Weeks	Weeks	105	Weeks	-1	105	0	105	Weeks	Weeks
NA	NA	Months	Months	12	Months	-1	12	0	12	Months	Months
NA	NA	Months	Months	24-30	Months	-1	24-30	0	27	Months	Months
0	3	Generations	Generations	Generations	Generations	3	3	NA	NA	Generations	Generations
0	1	exposure	exposure	exposure	exposure	1	1	NA	NA	exposure	exposure
NA	NA	Days	Days	90	Days	-1	90	0	90	Days	Days
NA	NA	Weeks	Weeks	107	Weeks	-1	107	0	107	Weeks	Weeks
NA	NA	Weeks	Weeks	94	Weeks	-1	94	0	94	Weeks	Weeks
NA	NA	Weeks	Weeks	104	Weeks	-1	104	0	104	Weeks	Weeks
NA	NA	Days	Days	85	Days	-1	85	0	85	Days	Days
NA	NA	Weeks	Weeks	4	Weeks	-1	4	0	4	Weeks	Weeks
NA	NA	Days	Days	14	Days	-1	14	0	14	Days	Days
NA	NA	Days	Days	48	Days	-1	48	0	48	Days	Days
NA	NA	Days	Days	Days	Days	0	0	NA	NA	Days	Days
NA	NA	Weeks	Weeks	13-14	Weeks	-1	13-14	0	13.5	Weeks	Weeks
NA	NA	Weeks	Weeks	16	Weeks	-1	16	0	16	Weeks	Weeks
NA	NA	Weeks	Weeks	66	Weeks	-1	66	0	66	Weeks	Weeks
NA	NA	NA	NA	Not reported	Not reported	-999	-999	NA	NA	NA	NA
NA	NA	Weeks	Weeks	3	Weeks	-1	3	0	3	Weeks	Weeks
NA	NA	Weeks	Weeks	6	Weeks	-1	6	0	6	Weeks	Weeks
NA	NA	Weeks	Weeks	98	Weeks	-1	98	0	98	Weeks	Weeks
