# Supplementary material for: Using the concordance of in vitro and in vivo data to evaluate extrapolation assumptions
Source: PLoS One. 2019 May 28;14(5):e0217564. doi: 10.1371/journal.pone.0217564 (PMC6538186; doi:10.1371/journal.pone.0217564)
Supplement: S1 File — (ZIP) [file pone.0217564.s008.zip › S1_File/readme.txt]

All input data in input folder
	- in vivo (ToxRef, ToxVal) (organized and to save space)
	- in vitro (ToxCast)

To reproduce evaluation:

1. Install R and RStudio.
	- R is available for download at: https://www.r-project.org/
	- RStudio, a GUI for R is available at: https://www.rstudio.com/

2. Open Honda_script.R in RStudio and step through code
