# Supplementary material for: Using the concordance of in vitro and in vivo data to evaluate extrapolation assumptions
Source: PLoS One. 2019 May 28;14(5):e0217564. doi: 10.1371/journal.pone.0217564 (PMC6538186; doi:10.1371/journal.pone.0217564)
Supplement: S1 Table — (CSV) [file pone.0217564.s011.csv]

	CAS	Compound	Rat.Funbound.plasma	Rat.Funbound.plasma.Reference	Rat.Clint_uL.min-1_million.cells-1	Rat.Clint.Reference
1	79622-59-6	Fluazinam	0	This Work	233	This Work
2	10540-29-1	Tamoxifen	0.0094	This Work	40.3	This Work
3	10605-21-7	Methyl 1h-benzimidazol-2-ylcarbamate	0.3805	This Work	31.7	This Work
4	119-61-9	Benzophenone	0	This Work	56.9	This Work
5	120-47-8	Ethylparaben	0.1275	This Work	126	This Work
6	126-73-8	Tributyl phosphate	0.0257	This Work	60.2	This Work
7	132-64-9	Dibenzofuran	0.012	This Work	102.9	This Work
8	140-66-9	4-(1,1,3,3-tetramethylbutyl)phenol	0	This Work	169.2	This Work
9	2385-85-5	Mirex	0	This Work	79.7	This Work
10	2921-88-2	Chlorpyrifos	0.0179	This Work	184	This Work
11	309-00-2	Aldrin	0	This Work	31.4	This Work
12	446-72-0	Genistein	0.0085	This Work	68	This Work
13	50-55-5	Reserpine	0.0143	This Work	10.4	This Work
14	51-28-5	2,4-dinitrophenol	0.031	This Work	3.5	This Work
15	534-52-1	2-methyl-4,6-dinitrophenol	0.023	This Work	0	This Work
16	56-53-1	Diethylstilbestrol (des)	0	This Work	54.8	This Work
17	77-09-8	Phenolphthalein	0.0086	This Work	41.6	This Work
18	81-81-2	Warfarin	0	This Work	0	This Work
19	87-86-5	Pentachlorophenol	0	This Work	3.5	This Work
20	88-06-2	2,4,6-trichlorophenol	NA	NA	0	This Work
21	94-13-3	Propylparaben	0.0241	This Work	246	This Work
22	94-26-8	Butylparaben	0.0356	This Work	271	This Work
23	95-48-7	2-methylphenol	0.525	This Work	0	This Work
24	95-95-4	2,4,5-trichlorophenol	0	This Work	60.8	This Work
25	99-76-3	Methylparaben	0.174	This Work	86.2	This Work
26	15687-27-1	Ibuprofen	NA	NA	5.9	This Work
27	62-44-2	Phenacetin	0.413	This Work	15.4	This Work
28	59865-13-3	Cyclosporin a	0	This Work	0	This Work
29	302-79-4	Trans-retinoic acid	0	This Work	6.9	This Work
30	99-66-1	Valproic acid	0.37	Pearce 2017	4.6	This Work
31	52918-63-5	Deltamethrin	0.049	This Work	7	This Work
32	77-06-5	Gibberellic_acid	0.8015	This Work	0	This Work
33	797-63-7	Levonorgestrel	0.0194	This Work	31.6	This Work
34	105512-06-9	Clodinafop-propargyl	NA	NA	699	This Work
35	131-56-6	2,4-dihydroxybenzophenone	0.0188	This Work	45.5	This Work
36	148477-71-8	Spirodiclofen	NA	NA	109	This Work
37	486-66-8	Daidzein	0.0315	This Work	31.8	This Work
38	521-18-6	5alpha-dihydrotestosterone	0.0265	This Work	104	This Work
39	53-16-7	Estrone	0.0442	This Work	61.6	This Work
40	54965-24-1	Tamoxifen citrate	0.0075	This Work	23.6	This Work
41	58-18-4	17-methyltestosterone	0.0191	This Work	77.5	This Work
42	68-22-4	Norethindrone	0.029	This Work	53.8	This Work
43	84-16-2	Meso-hexestrol	0	This Work	71.8	This Work
44	85-68-7	Butyl benzyl phthalate	NA	NA	359	This Work
45	50-27-1	Estriol	0.106	This Work	8.3	This Work
46	1319-77-3	Cresol	0.026	This Work	0	This Work
47	608-73-1	1,2,3,4,5,6-hexachlorocyclohexane	0.009	This Work	73.4	This Work
48	608-93-5	Pentachlorobenzene	0	This Work	NA	NA
49	105-67-9	2,4-dimethylphenol	0.228	This Work	38	This Work
50	100-00-5	1-chloro-4-nitrobenzene	0.127	This Work	NA	NA
51	99-65-0	1,3-dinitrobenzene	0.35	This Work	5.8	This Work
52	80-07-9	4,4'-dichlorodiphenyl sulfone	0	This Work	49.4	This Work
53	59-50-7	4-chloro-3-methylphenol	0.151	This Work	200.8	This Work
54	520-18-3	Kaempferol	0.0144	This Work	71	This Work
55	17924-92-4	Zearalenone	0	This Work	59.5	This Work
56	78-42-2	Tris(2-ethylhexyl) phosphate	NA	NA	11.1	This Work
57	520-36-5	Apigenin	0	This Work	85.7	This Work
58	512-56-1	Trimethyl phosphate	0.8835	This Work	0	This Work
59	78-59-1	Isophorone	0.561	This Work	19.3	This Work
60	500-38-9	Nordihydroguaiaretic acid	0.1285	This Work	93.1	This Work
61	2/9/2467	2,2'-bisphenol f	0.0378	This Work	89.7	This Work
62	5153-25-3	2-ethylhexylparaben	NA	NA	301	This Work
63	105-60-2	Caprolactam	NA	NA	0	This Work
64	58-90-2	2,3,4,6-tetrachlorophenol	NA	NA	8.3	This Work
65	756-79-6	Dimethyl methylphosphonate	0.9125	This Work	0	This Work
66	95-69-2	4-chloro-2-methylaniline	0.1565	This Work	19.5	This Work
67	680-31-9	Hexamethylphosphoramide	0.6935	This Work	0	This Work
68	93-76-5	2,4,5-trichlorophenoxyacetic acid	0.0137	This Work	0	This Work
69	239110-15-7	Fluopicolide	0.0248	This Work	23.7	This Work
70	65-85-0	Benzoic acid	0.422	This Work	0.78	This Work
71	118-79-6	2,4,6-tribromophenol	0	This Work	21.5	This Work
72	80-09-1	4,4'-sulfonyldiphenol	0.0711	This Work	33.1	This Work
73	143-50-0	Kepone	0.029	This Work	0	This Work
74	1085-12-7	Heptylparaben	NA	NA	311.2	This Work
75	75-99-0	Dalapon	0.864	This Work	0	This Work
76	94-18-8	Benzylparaben	NA	NA	639.1	This Work
77	135-19-3	2-naphthalenol	0.0513	This Work	119	This Work
78	99-55-8	2-methyl-5-nitroaniline	0.182	This Work	14.8	This Work
79	791-28-6	Triphenylphosphine oxide	0.1325	This Work	0	This Work
