# Supplementary material for: Using the concordance of in vitro and in vivo data to evaluate extrapolation assumptions
Source: PLoS One. 2019 May 28;14(5):e0217564. doi: 10.1371/journal.pone.0217564 (PMC6538186; doi:10.1371/journal.pone.0217564)
Supplement: S2 Table — (XLSX) [file pone.0217564.s012.xlsx]

## Sheet: Final_LC_MS
PREFERRED_NAME	CASRN	DTXSID	ALIQUOT_PLATE_BARCODE	CY ID	EPA_SAMPLE_ID	STRUCTURE_Formula	Formula Wt	Molecular Weight	Precursor (m/z)	Product Ion (m/z)
Mercuric chloride	7487-94-7	DTXSID5020811	EPA18561	CY0000138184	EPA18561_373935	Cl2Hg	271.49	271.49	did not ionize by LC-MS/MS
m,p-Cresol mixture	NOCAS_24858	DTXSID4024858	EPA18561	CY0000138185	EPA18561_575492	C7H8O	108.138	108.138	did not ionize by LC-MS/MS
4-Nonylphenol, branched	84852-15-3	DTXSID5029055	EPA18561	CY0000138186	EPA18561_575493	C15H24O	220.35	220.35	did not ionize by LC-MS/MS
Octamethylcyclotetrasiloxane	556-67-2	DTXSID7027205	EPA18561	CY0000138187	EPA18561_575585	C8H24O4Si4	296.616	296.616	did not ionize by LC-MS/MS
Cresol	1319-77-3	DTXSID3024364	EPA18561	CY0000138188	EPA18561_575679	C7H8O	108.138	108.138	did not ionize by LC-MS/MS
Fluoranthene	206-44-0	DTXSID3024104	EPA18561	CY0000138189	EPA18561_347637	C16H10	202.256	202.256	did not ionize by LC-MS/MS
Chlorpyrifos	2921-88-2	DTXSID4020458	EPA18561	CY0000138190	EPA18561_374030	C9H11Cl3NO3PS	350.57	350.57	349.929	349.929
Daidzein	486-66-8	DTXSID9022310	EPA18561	CY0000138191	EPA18561_575483	C15H10O4	254.241	254.241	255.366	199.154
4-Nonylphenol	104-40-5	DTXSID5033836	EPA18561	CY0000138192	EPA18561_575484	C15H24O	220.356	220.356	did not ionize by LC-MS/MS
Tamoxifen citrate	54965-24-1	DTXSID8021301	EPA18561	CY0000138193	EPA18561_575485	C32H37NO8	563.647	371.5	371.994	71.917
Hexachlorocyclopentadiene	77-47-4	DTXSID2020688	EPA18561	CY0000138194	EPA18561_575486	C5Cl6	272.76	272.76	did not ionize by LC-MS/MS
Spirodiclofen	148477-71-8	DTXSID6034928	EPA18561	CY0000138195	EPA18561_575488	C21H24Cl2O4	411.32	411.32	411.104	313.101
Methylparaben	99-76-3	DTXSID4022529	EPA18561	CY0000138196	EPA18561_575490	C8H8O3	152.149	152.149	153.159	121.009
4-Chloroaniline	106-47-8	DTXSID9020295	EPA18561	CY0000138197	EPA18561_575491	C6H6ClN	127.57	127.57	did not ionize by LC-MS/MS
Valproic acid	99-66-1	DTXSID6023733	EPA18561	CY0000138198	EPA18561_575494	C8H16O2	144.214	144.214	142.8	142.8
2-Methyl-4,6-dinitrophenol	534-52-1	DTXSID1022053	EPA18561	CY0000138199	EPA18561_575495	C7H6N2O5	198.134	198.134	did not ionize by LC-MS/MS
2,4,5-Trichlorophenol	95-95-4	DTXSID4024359	EPA18561	CY0000138200	EPA18561_575538	C6H3Cl3O	197.44	197.44	195	159
1,2,4,5-Tetrachlorobenzene	95-94-3	DTXSID7024320	EPA18561	CY0000138201	EPA18561_575540	C6H2Cl4	215.88	215.88	did not ionize by LC-MS/MS
2,4-Dinitrophenol	51-28-5	DTXSID0020523	EPA18561	CY0000138202	EPA18561_575542	C6H4N2O5	184.107	184.107	183.016	123.028
4-tert-Butylphenol	98-54-4	DTXSID1020221	EPA18561	CY0000138203	EPA18561_575543	C10H14O	150.221	150.221	did not ionize by LC-MS/MS
Phenolphthalein	77-09-8	DTXSID0021125	EPA18561	CY0000138204	EPA18561_575545	C20H14O4	318.328	318.328	319.102	225.098
17beta-Estradiol	50-28-2	DTXSID0020573	EPA18561	CY0000138205	EPA18561_575546	C18H24O2	272.388	272.388	271.2	145.1
1-Chloro-4-nitrobenzene	100-00-5	DTXSID5020281	EPA18561	CY0000138206	EPA18561_575547	C6H4ClNO2	157.55	157.55	did not ionize by LC-MS/MS
Reserpine	50-55-5	DTXSID7021237	EPA18561	CY0000138207	EPA18561_575548	C33H40N2O9	608.688	608.688	609.347	195.15
Dibenzofuran	132-64-9	DTXSID2021993	EPA18561	CY0000138208	EPA18561_575550	C12H8O	168.195	168.195	did not ionize by LC-MS/MS
2-(2-Butoxyethoxy)ethanol	112-34-5	DTXSID8021519	EPA18561	CY0000138209	EPA18561_575552	C8H18O3	162.229	162.229	did not ionize by LC-MS/MS
meso-Hexestrol	84-16-2	DTXSID2022381	EPA18561	CY0000138210	EPA18561_575553	C18H22O2	270.372	270.372	269.184	119.066
2,4,6-Trichlorophenol	88-06-2	DTXSID5021386	EPA18561	CY0000138211	EPA18561_575554	C6H3Cl3O	197.44	197.44	194.8	194.8
Diethylstilbestrol	56-53-1	DTXSID3020465	EPA18561	CY0000138212	EPA18561_575555	C18H20O2	268.356	268.356	267.207	237.203
Hydroquinone	123-31-9	DTXSID7020716	EPA18561	CY0000138213	EPA18561_575557	C6H6O2	110.112	110.112	did not ionize by LC-MS/MS
Acenaphthene	83-32-9	DTXSID3021774	EPA18561	CY0000138214	EPA18561_575558	C12H10	154.212	154.212	did not ionize by LC-MS/MS
Fluorene	86-73-7	DTXSID8024105	EPA18561	CY0000138215	EPA18561_575560	C13H10	166.223	166.223	did not ionize by LC-MS/MS
1,2,3-Trichlorobenzene	87-61-6	DTXSID8026193	EPA18561	CY0000138216	EPA18561_575561	C6H3Cl3	181.44	181.44	did not ionize by LC-MS/MS
1,2-Dinitrobenzene	528-29-0	DTXSID4024066	EPA18561	CY0000138217	EPA18561_575562	C6H4N2O4	168.108	168.108	did not ionize by LC-MS/MS
4-Chloro-3-methylphenol	59-50-7	DTXSID4021717	EPA18561	CY0000138218	EPA18561_575563	C7H7ClO	142.58	142.58	140.9	140.9
Bis(2-ethylhexyl)hexanedioate	103-23-1	DTXSID0020606	EPA18561	CY0000138219	EPA18561_575565	C22H42O4	370.574	370.574	371.331	101.013
Pentachlorophenol	87-86-5	DTXSID7021106	EPA18561	CY0000138220	EPA18561_575567	C6HCl5O	266.32	266.32	262.904	200.007
2,6-Dinitrotoluene	606-20-2	DTXSID5020528	EPA18561	CY0000138221	EPA18561_575570	C7H6N2O4	182.135	182.135	did not ionize by LC-MS/MS
Estrone	53-16-7	DTXSID4022367	EPA18561	CY0000138222	EPA18561_575575	C18H22O2	270.372	270.372	269.227	145.08
Hexanedioic acid	124-04-9	DTXSID7021605	EPA18561	CY0000138223	EPA18561_575576	C6H10O4	146.142	146.142	145.056	101.039
4-Nitroaniline	100-01-6	DTXSID8020961	EPA18561	CY0000138224	EPA18561_575578	C6H6N2O2	138.126	138.126	did not ionize by LC-MS/MS
17alpha-Estradiol	57-91-0	DTXSID8022377	EPA18561	CY0000138225	EPA18561_575580	C18H24O2	272.388	272.388	271.2	145.1
4-Nitrotoluene	99-99-0	DTXSID5023792	EPA18561	CY0000138226	EPA18561_575581	C7H7NO2	137.138	137.138	did not ionize by LC-MS/MS
1,1-Dimethylhydrazine	57-14-7	DTXSID1020516	EPA18561	CY0000138227	EPA18561_575582	C2H8N2	60.1	60.1	did not ionize by LC-MS/MS
o-Cresol	95-48-7	DTXSID8021808	EPA18561	CY0000138228	EPA18561_575583	C7H8O	108.14	108.14	did not ionize by LC-MS/MS
Kaempferol	520-18-3	DTXSID7020768	EPA18561	CY0000138229	EPA18561_575584	C15H10O6	286.239	286.239	287.056	153.056
3-Hydroxypropanenitrile	109-78-4	DTXSID1025433	EPA18561	CY0000138230	EPA18561_575586	C3H5NO	71.079	71.079	did not ionize by LC-MS/MS
Dicyclopentadiene	77-73-6	DTXSID5025023	EPA18561	CY0000138231	EPA18561_575587	C10H12	132.206	132.206	did not ionize by LC-MS/MS
Zearalenone	17924-92-4	DTXSID0021460	EPA18561	CY0000138232	EPA18561_575588	C18H22O5	318.369	318.369	317.212	131.097
5alpha-Dihydrotestosterone	521-18-6	DTXSID9022364	EPA18561	CY0000138233	EPA18561_575589	C19H30O2	290.447	290.447	291.241	255.287
m-Cresol	108-39-4	DTXSID6024200	EPA18561	CY0000138234	EPA18561_575590	C7H8O	108.14	108.14	did not ionize by LC-MS/MS
Benzyl alcohol	100-51-6	DTXSID5020152	EPA18561	CY0000138235	EPA18561_575591	C7H8O	108.14	108.14	did not ionize by LC-MS/MS
Tris(2-ethylhexyl) phosphate	78-42-2	DTXSID0021414	EPA18561	CY0000138236	EPA18561_575593	C24H51O4P	434.642	434.642	457.4	345.2
2-Butoxyethanol	111-76-2	DTXSID1024097	EPA18561	CY0000138237	EPA18561_575594	C6H14O2	118.176	118.176	116.7	116.7
Hexachloro-1,3-butadiene	87-68-3	DTXSID7020683	EPA18561	CY0000138238	EPA18561_575595	C4Cl6	260.74	260.74	did not ionize by LC-MS/MS
Apigenin	520-36-5	DTXSID6022391	EPA18561	CY0000138239	EPA18561_575596	C15H10O5	270.24	270.24	269.09	117.034
Trimethyl phosphate	512-56-1	DTXSID1021403	EPA18561	CY0000138240	EPA18561_575597	C3H9O4P	140.075	140.075	141.02	109.111
Isophorone	78-59-1	DTXSID8020759	EPA18561	CY0000138241	EPA18561_575598	C9H14O	138.21	138.21	139.036	90.922
1,2,3-Trichloropropane	96-18-4	DTXSID9021390	EPA18561	CY0000138242	EPA18561_575599	C3H5Cl3	147.42	147.42	did not ionize by LC-MS/MS
Nordihydroguaiaretic acid	500-38-9	DTXSID5022437	EPA18561	CY0000138243	EPA18561_575671	C18H22O4	302.37	302.37	301.203	122.042
2,2'-Bisphenol F	2467-02-9	DTXSID4022446	EPA18561	CY0000138244	EPA18561_575673	C13H12O2	200.237	200.237	199.139	92.996
Levonorgestrel	797-63-7	DTXSID3036496	EPA18561	CY0000138245	EPA18561_575674	C21H28O2	312.453	312.453	313.202	90.986
2,4-Dimethylphenol	105-67-9	DTXSID2021864	EPA18561	CY0000138246	EPA18561_575675	C8H10O	122.167	122.167	did not ionize by LC-MS/MS
Trichloroacetic acid	76-03-9	DTXSID1021378	EPA18561	CY0000138247	EPA18561_575676	C2HCl3O2	163.38	163.38	did not ionize by LC-MS/MS
4,4'-Dichlorodiphenyl sulfone	80-07-9	DTXSID9024986	EPA18561	CY0000138248	EPA18561_575678	C12H8Cl2O2S	287.15	287.15	did not ionize by LC-MS/MS
Nicosulfuron	111991-09-4	DTXSID6034764	EPA18561	CY0000138249	EPA18561_575680	C15H18N6O6S	410.41	410.41	411.113	182.132
Gibberellic acid	77-06-5	DTXSID0020656	EPA18561	CY0000138250	EPA18561_575681	C19H22O6	346.379	346.379	345.146	143.139
Cyclohexanone	108-94-1	DTXSID6020359	EPA18561	CY0000138251	EPA18561_873887	C6H10O	98.145	98.145	did not ionize by LC-MS/MS
Benzotrichloride	98-07-7	DTXSID1020148	EPA18561	CY0000138252	EPA18561_873888	C7H5Cl3	195.47	195.47	did not ionize by LC-MS/MS
2-Ethylhexylparaben	5153-25-3	DTXSID4022525	EPA18561	CY0000138253	EPA18561_873889	C15H22O3	250.338	250.338	249.437	92.04
2-Ethoxyethyl acetate	111-15-9	DTXSID9021928	EPA18561	CY0000138254	EPA18561_873890	C6H12O3	132.159	132.159	did not ionize by LC-MS/MS
Butylbenzene	104-51-8	DTXSID6022472	EPA18561	CY0000138255	EPA18561_873891	C10H14	134.222	134.222	did not ionize by LC-MS/MS
Biphenyl	92-52-4	DTXSID4020161	EPA18561	CY0000138256	EPA18561_873892	C12H10	154.212	154.212	did not ionize by LC-MS/MS
4-(2-Methylbutan-2-yl)phenol	80-46-6	DTXSID8021771	EPA18561	CY0000138257	EPA18561_873893	C11H16O	164.248	164.248	did not ionize by LC-MS/MS
Caprolactam	105-60-2	DTXSID4020240	EPA18561	CY0000138258	EPA18561_873894	C6H11NO	113.16	113.16	114.065	78.972
1-Chloro-2-nitro-4-(trifluoromethyl)benzene	121-17-5	DTXSID2024799	EPA18561	CY0000138259	EPA18561_873895	C7H3ClF3NO2	225.55	225.55	did not ionize by LC-MS/MS
2,3,4,6-Tetrachlorophenol	58-90-2	DTXSID9021716	EPA18561	CY0000138260	EPA18561_873897	C6H2Cl4O	231.88	231.88	228.897	192.976
Cyclohexylamine	108-91-8	DTXSID1023996	EPA18561	CY0000138261	EPA18561_873899	C6H13N	99.177	99.177	did not ionize by LC-MS/MS
Dimethyl methylphosphonate	756-79-6	DTXSID0020494	EPA18561	CY0000138262	EPA18561_873900	C3H9O3P	124.076	124.076	125.09	92.932
Nonane	111-84-2	DTXSID9025796	EPA18561	CY0000138263	EPA18561_873901	C9H20	128.259	128.259	did not ionize by LC-MS/MS
Pyrene	129-00-0	DTXSID3024289	EPA18561	CY0000138264	EPA18561_873902	C16H10	202.256	202.256	did not ionize by LC-MS/MS
4-Chloro-2-methylaniline	95-69-2	DTXSID1041508	EPA18561	CY0000138265	EPA18561_873903	C7H8ClN	141.6	141.6	142.043	107.063
Hexamethylphosphoramide	680-31-9	DTXSID6020694	EPA18561	CY0000138266	EPA18561_873904	C6H18N3OP	179.204	179.204	180.089	135.073
Propylparaben	94-13-3	DTXSID4022527	EPA18561	CY0000138267	EPA18561_873905	C10H12O3	180.203	180.203	179.098	91.996
1,4-Dibromobenzene	106-37-6	DTXSID4024012	EPA18561	CY0000138268	EPA18561_873906	C6H4Br2	235.906	235.906	did not ionize by LC-MS/MS
Ethylparaben	120-47-8	DTXSID9022528	EPA18561	CY0000138269	EPA18561_873907	C9H10O3	166.176	166.176	165.067	92.003
Phenothiazine	92-84-2	DTXSID5021126	EPA18561	CY0000138270	EPA18561_873908	C12H9NS	199.27	199.27	did not ionize by LC-MS/MS
Tris(1,3-dichloro-2-propyl) phosphate	13674-87-8	DTXSID9026261	EPA18561	CY0000138271	EPA18561_873909	C9H15Cl6O4P	430.89	430.89	did not ionize by LC-MS/MS
3-Nitrotoluene	99-08-1	DTXSID5021831	EPA18561	CY0000138272	EPA18561_873910	C7H7NO2	137.138	137.138	did not ionize by LC-MS/MS
2,4,5-Trichlorophenoxyacetic acid	93-76-5	DTXSID5021388	EPA18561	CY0000138273	EPA18561_873911	C8H5Cl3O3	255.48	255.48	252.987	195.022
Caffeine	58-08-2	DTXSID0020232	EPA18561	CY0000138274	EPA18561_873912	C8H10N4O2	194.194	194.194	195.064	138.088
Fluopicolide	239110-15-7	DTXSID7034624	EPA18561	CY0000138275	EPA18561_873913	C14H8Cl3F3N2O	383.58	383.58	382.992	172.971
Dichloroacetic acid	79-43-6	DTXSID2020428	EPA18561	CY0000138276	EPA18561_873914	C2H2Cl2O2	128.94	128.94	did not ionize by LC-MS/MS
Phenazone	60-80-0	DTXSID6021117	EPA18561	CY0000138277	EPA18561_873915	C11H12N2O	188.23	188.23	189.052	76.911
Clodinafop-propargyl	105512-06-9	DTXSID6032354	EPA18561	CY0000138278	EPA18561_873916	C17H13ClFNO4	349.74	349.74	350.063	266.106
2,4-Dihydroxybenzophenone	131-56-6	DTXSID8022406	EPA18561	CY0000138279	EPA18561_873917	C13H10O3	214.22	214.22	215.003	137.034
Benzoic acid	65-85-0	DTXSID6020143	EPA18561	CY0000138280	EPA18561_873918	C7H6O2	122.123	122.123	121.042	77.026
Metoprolol	51384-51-1	DTXSID2023309	EPA18561	CY0000138281	EPA18561_873920	C15H25NO3	267.369	267.369	268.042	116.108
Estriol	50-27-1	DTXSID9022366	EPA18561	CY0000138282	EPA18561_873921	C18H24O3	288.387	288.387	did not ionize by LC-MS/MS
Norethindrone	68-22-4	DTXSID9023380	EPA18561	CY0000138283	EPA18561_873922	C20H26O2	298.426	298.426	299.202	109.069
4-Hydroxybenzoic acid	99-96-7	DTXSID3026647	EPA18561	CY0000138284	EPA18561_873923	C7H6O3	138.122	138.122	136.969	92.999
Aldrin	309-00-2	DTXSID8020040	EPA18561	CY0000138285	EPA18561_873924	C12H8Cl6	364.9	364.9	did not ionize by LC-MS/MS
Deltamethrin	52918-63-5	DTXSID8020381	EPA18561	CY0000138286	EPA18561_873925	C22H19Br2NO3	505.206	505.206	527.8	527.8
5,5-Diphenylhydantoin	57-41-0	DTXSID8020541	EPA18561	CY0000138287	EPA18561_873926	C15H12N2O2	252.273	252.273	251.13	102.012
Tamoxifen	10540-29-1	DTXSID1034187	EPA18561	CY0000138288	EPA18561_873927	C26H29NO	371.524	371.524	372.181	71.909
Tolbutamide	64-77-7	DTXSID8021359	EPA18561	CY0000138289	EPA18561_873928	C12H18N2O3S	270.35	270.35	271.129	90.979
2-(2-Ethoxyethoxy)ethanol	111-90-0	DTXSID2021941	EPA18561	CY0000138290	EPA18561_873929	C6H14O3	134.175	134.175	did not ionize by LC-MS/MS
Benzyl salicylate	118-58-1	DTXSID1024598	EPA18561	CY0000138291	EPA18561_873930	C14H12O3	228.247	228.247	did not ionize by LC-MS/MS
2,4,6-Tribromophenol	118-79-6	DTXSID6021959	EPA18561	CY0000138292	EPA18561_873931	C6H3Br3O	330.801	330.801	326.89	78.863
Diphenylsulfone	127-63-9	DTXSID6041892	EPA18561	CY0000138293	EPA18561_873932	C12H10O2S	218.27	218.27	219.04	141.038
Phenacetin	62-44-2	DTXSID1021116	EPA18561	CY0000138294	EPA18561_873933	C10H13NO2	179.219	179.219	180.059	110.037
17-Methyltestosterone	58-18-4	DTXSID1033664	EPA18561	CY0000138295	EPA18561_873934	C20H30O2	302.458	302.458	303.227	109.051
Benzyl butyl phthalate	85-68-7	DTXSID3020205	EPA18561	CY0000138296	EPA18561_873935	C19H20O4	312.365	312.365	313.182	90.988
Ibuprofen	15687-27-1	DTXSID5020732	EPA18561	CY0000138297	EPA18561_873937	C13H18O2	206.285	206.285	204.996	159
Benzophenone	119-61-9	DTXSID0021961	EPA18561	CY0000138298	EPA18561_873938	C13H10O	182.222	182.222	183.03	105.01
Anthracene	120-12-7	DTXSID0023878	EPA18561	CY0000138299	EPA18561_873939	C14H10	178.234	178.234	did not ionize by LC-MS/MS
4,4'-Sulfonyldiphenol	80-09-1	DTXSID3022409	EPA18561	CY0000138300	EPA18561_873940	C12H10O4S	250.27	250.27	248.941	108
1,4-Dinitrobenzene	100-25-4	DTXSID0021836	EPA18561	CY0000138301	EPA18561_873941	C6H4N2O4	168.108	168.108	did not ionize by LC-MS/MS
Cyclanilide	113136-77-9	DTXSID5032600	EPA18561	CY0000138302	EPA18561_873942	C11H9Cl2NO3	274.1	274.1	272.023	160.013
Methoxyacetic acid	625-45-6	DTXSID1031591	EPA18561	CY0000138303	EPA18561_873943	C3H6O3	90.078	90.078	89.037	89.037
Butylparaben	94-26-8	DTXSID3020209	EPA18561	CY0000138304	EPA18561_873945	C11H14O3	194.23	194.23	193.131	91.99
2-Methyl-1-propanol	78-83-1	DTXSID0021759	EPA18561	CY0000138305	EPA18561_873946	C4H10O	74.123	74.123	did not ionize by LC-MS/MS
Mirex	2385-85-5	DTXSID7020895	EPA18561	CY0000138306	EPA18561_873947	C10Cl12	545.51	545.51	did not ionize by LC-MS/MS
Nitrobenzene	98-95-3	DTXSID3020964	EPA18561	CY0000138307	EPA18561_873948	C6H5NO2	123.111	123.111	did not ionize by LC-MS/MS
2,4-Dinitrotoluene	121-14-2	DTXSID0020529	EPA18561	CY0000138308	EPA18561_873949	C7H6N2O4	182.135	182.135	did not ionize by LC-MS/MS
4-(1,1,3,3-Tetramethylbutyl)phenol	140-66-9	DTXSID9022360	EPA18561	CY0000138309	EPA18561_877716	C14H22O	206.329	206.329	did not ionize by LC-MS/MS
4-Octylphenol	1806-26-4	DTXSID9022312	EPA18561	CY0000138310	EPA18561_877732	C14H22O	206.329	206.329	did not ionize by LC-MS/MS
Pentachlorobenzene	608-93-5	DTXSID7024247	EPA18561	CY0000138311	EPA18561_877733	C6HCl5	250.32	250.32	did not ionize by LC-MS/MS
Tris(2-chloroethyl) phosphate	115-96-8	DTXSID5021411	EPA18561	CY0000138312	EPA18561_877734	C6H12Cl3O4P	285.48	285.48	284.965	98.943
Benz(a)anthracene	56-55-3	DTXSID5023902	EPA18561	CY0000138313	EPA18561_877735	C18H12	228.294	228.294	did not ionize by LC-MS/MS
all-trans-Retinoic acid	302-79-4	DTXSID7021239	EPA18561	CY0000138314	EPA18561_877736	C20H28O2	300.442	300.442	301.211	90.982
Genistein	446-72-0	DTXSID5022308	EPA18561	CY0000138315	EPA18561_877737	C15H10O5	270.24	270.24	271.108	153.057
Tributyl phosphate	126-73-8	DTXSID3021986	EPA18561	CY0000138316	EPA18561_885239	C12H27O4P	266.318	266.318	267.219	98.95
Kepone	143-50-0	DTXSID1020770	EPA18561	CY0000138317	EPA18561_885240	C10Cl10O	490.61	490.61	506.6	506.6
Heptylparaben	1085-12-7	DTXSID4022523	EPA18561	CY0000138318	EPA18561_885241	C14H20O3	236.311	236.311	235.202	92.002
1,2-Dibromoethane	106-93-4	DTXSID3020415	EPA18561	CY0000138319	EPA18561_885242	C2H4Br2	187.862	187.862	did not ionize by LC-MS/MS
Phenol	108-95-2	DTXSID5021124	EPA18561	CY0000138320	EPA18561_885243	C6H6O	94.113	94.113	did not ionize by LC-MS/MS
Dalapon	75-99-0	DTXSID2021575	EPA18561	CY0000138321	EPA18561_885244	C3H4Cl2O2	142.96	142.96	140.945	104.98
Fluazinam	79622-59-6	DTXSID7032551	EPA18561	CY0000138322	EPA18561_885245	C13H4Cl2F6N4O4	465.09	465.09	465.019	372.973
Benzylparaben	94-18-8	DTXSID9022526	EPA18561	CY0000138323	EPA18561_885246	C14H12O3	228.247	228.247	227.077	91.996
3-Phenoxybenzenemethanol	13826-35-2	DTXSID7027756	EPA18561	CY0000138324	EPA18561_885247	C13H12O2	200.237	200.237	did not ionize by LC-MS/MS
Acetophenone	98-86-2	DTXSID6021828	EPA18561	CY0000138325	EPA18561_885248	C8H8O	120.151	120.151	did not ionize by LC-MS/MS
beta-Hexachlorocyclohexane	319-85-7	DTXSID7020685	EPA18561	CY0000138326	EPA18561_885249	C6H6Cl6	290.81	290.81	did not ionize by LC-MS/MS
Mestranol	72-33-3	DTXSID0020814	EPA18561	CY0000138327	EPA18561_886554	C21H26O2	310.437	310.437	did not ionize by LC-MS/MS
2-Naphthalenol	135-19-3	DTXSID5027061	EPA18561	CY0000138328	EPA18561_1188389	C10H8O	144.173	144.173	143.089	115.08
2-Methyl-5-nitroaniline	99-55-8	DTXSID4020959	EPA18561	CY0000138329	EPA18561_1188394	C7H8N2O2	152.153	152.153	153.013	107.047
Cyclosporin A	59865-13-3	DTXSID0020365	EPA18561	CY0000138330	EPA18561_1188403	C62H111N11O12	1202.64	1202.64	1201	1088.9
1,2-Propylene glycol	57-55-6	DTXSID0021206	EPA18561	CY0000138331	EPA18561_1205229	C3H8O2	76.095	76.095	did not ionize by LC-MS/MS
Triphenylphosphine oxide	791-28-6	DTXSID2022121	EPA18561	CY0000138332	EPA18561_1205259	C18H15OP	278.291	278.291	278.98	201.118
Carbendazim	10605-21-7	DTXSID4024729	EPA18561	CY0000138333	EPA18561_1274235	C9H9N3O2	191.19	191.19	192.066	160.049
