# Supplementary material for: Using the concordance of in vitro and in vivo data to evaluate extrapolation assumptions
Source: PLoS One. 2019 May 28;14(5):e0217564. doi: 10.1371/journal.pone.0217564 (PMC6538186; doi:10.1371/journal.pone.0217564)
Supplement: S3 Table — (XLSX) [file pone.0217564.s013.xlsx]

## Sheet: Summary
Preferred_Name	CASRN	DTXSID	EPA_SAMPLE_ID	Substance_Name	Structure_Formula	Extracted Formula	Structure_MolWt	Extracted on	Detection by GC-Tof	RT	PPB	Hep	Comments	Task	Species
o-Cresol	95-48-7	DTXSID8021808	1444768	o-Cresol	C7H8O		108.058	108.058	Ionizable	2.26	Yes	Yes		5	Rat
1,1-Dimethylhydrazine	57-14-7	DTXSID1020516	1444841	1,1-Dimethylhydrazine	C2H8N2		60.0687		DID NOT IONIZE		Not Run	Not Run		5	Rat
3-Nitrotoluene	99-08-1	DTXSID5021831	1444842	3-Nitrotoluene	C7H7NO2	M+H	137.048	138.056	Ionizable	2.47	ND (poor sensitivity)	ND (poor sensitivity)		5	Rat
1,4-Dibromobenzene	106-37-6	DTXSID4024012	1444846	1,4-Dibromobenzene	C6H4Br2	2nd Br in splitting pattern	233.868	235.866	Ionizable	2.47	ND (poor sensitivity)	ND (poor sensitivity)		5	Rat
Estriol	50-27-1	DTXSID9022366	1444850	Estriol	C18H24O3	M-H	288.173	287.164	Ionizable	4.66	Yes	Yes		5	Rat
Cresol	1319-77-3	DTXSID3024364	1444852	Cresol	C7H8O		108.058	108.058	Ionizable	2.31	Yes	Yes		5	Rat
1,2,4-Trichlorobenzene	120-82-1	DTXSID0021965	1444853	1,2,4-Trichlorobenzene	C6H3Cl3		179.93	179.93	Ionizable	2.45	ND (poor sensitivity)	ND (poor sensitivity)	Low sensitivity following SLE	5	Rat
Dibenzofuran	132-64-9	DTXSID2021993	1444856	Dibenzofuran	C12H8O		168.058	168.058	Ionizable	3.01	Yes	Yes		5	Rat
4-(2-Methylbutan-2-yl)phenol	80-46-6	DTXSID8021771	1444857	4-(2-Methylbutan-2-yl)phenol	C11H16O	C9H11O	164.12	135.081	Ionizable	2.83	Yes	Yes		5	Rat
1,2,3,4,5,6-Hexachlorocyclohexane	608-73-1	DTXSID7020687	1444865	1,2,3,4,5,6-Hexachlorocyclohexane	C6H6Cl6	C6H4Cl3	287.86	180.938	Ionizable	3.25	Yes	Yes	Detected fragment ion produces multiple peaks - all intergrated	5	Rat
Mirex	2385-85-5	DTXSID7020895	1444867	Mirex	C10Cl12	C5Cl5	539.626	234.844	Ionizable	4.47	Yes	Yes		5	Rat
2-Ethoxyethyl acetate	111-15-9	DTXSID9021928	1444874	2-Ethoxyethyl acetate	C6H12O3		132.079		DID NOT IONIZE		Not Run	Not Run		5	Rat
Pentachlorobenzene	608-93-5	DTXSID7024247	1444878	Pentachlorobenzene	C6HCl5		247.852	247.852	Ionizable	3.01	Yes	Yes		5	Rat
2,4-Dimethylphenol	105-67-9	DTXSID2021864	1444883	2,4-Dimethylphenol	C8H10O		122.073	122.073	Ionizable	2.43	Yes	Yes		5	Rat
Cypermethrin	52315-07-8	DTXSID1023998	1444895	Cypermethrin	C22H19Cl2NO3	C7H9Cl2	415.074	163.008	Ionizable	4.82	Yes	Yes		5	Rat
1-Chloro-4-nitrobenzene	100-00-5	DTXSID5020281	1444897	1-Chloro-4-nitrobenzene	C6H4ClNO2	M+H	156.993	158.011	Ionizable	2.54	Yes	ND (poor sensitivity)		5	Rat
Cyclohexylamine	108-91-8	DTXSID1023996	1444902	Cyclohexylamine	C6H13N		99.1048		DID NOT IONIZE		Not Run	Not Run		5	Rat
Benzyl salicylate	118-58-1	DTXSID1024598	1444905	Benzyl salicylate	C14H12O3	C7H7	228.079	91.0548	Ionizable	3.25	ND (poor sensitivity)	ND (poor sensitivity)	ND following SLE	5	Rat
4-(1,1,3,3-Tetramethylbutyl)phenol	140-66-9	DTXSID9022360	1444907	4-(1,1,3,3-Tetramethylbutyl)phenol	C14H22O	C9H11O	206.167	135.081	Ionizable	3.15	Yes	Yes		5	Rat
1,3-Dinitrobenzene	99-65-0	DTXSID9024065	1444908	1,3-Dinitrobenzene	C6H4N2O4	M+H	168.017	169.025	Ionizable	2.84	Yes	Yes		5	Rat
4,4'-Dichlorodiphenyl sulfone	80-07-9	DTXSID9024986	1444924	4,4'-Dichlorodiphenyl sulfone	C12H8Cl2O2S	M+H	285.962	286.97	Ionizable	4	Yes	Yes		5	Rat
Aldrin	309-00-2	DTXSID8020040	1444928	Aldrin	C12H8Cl6	C12H7Cl4	361.876	290.93	Ionizable	3.67	Yes	Yes		5	Rat
Butylbenzene	104-51-8	DTXSID6022472	1444935	Butylbenzene	C10H14		134.11		DID NOT IONIZE		Not Run	Not Run		5	Rat
2-Methyl-4,6-dinitrophenol	534-52-1	DTXSID1022053	1444939	2-Methyl-4,6-dinitrophenol	C7H6N2O5		198.028	198.028	Ionizable	3.11	Yes	Yes		5	Rat
