# Supplementary material for: Using the concordance of in vitro and in vivo data to evaluate extrapolation assumptions
Source: PLoS One. 2019 May 28;14(5):e0217564. doi: 10.1371/journal.pone.0217564 (PMC6538186; doi:10.1371/journal.pone.0217564)
Supplement: S4 Table — (CSV) [file pone.0217564.s014.csv]

	chemical_casrn	chemical_id	chemical_name	study_id	study_year	study_source	study_type	species	strain_group	gender	life_stage	generation	admin_route	admin_method	log_dose_adjusted	dose_duration	dose_duration_unit	dose_adjusted	dose_adjusted_unit	dose_start	dose_start_unit	dose_end	dose_end_unit	substance_purity	endpoint_id	effect_id	effect_category	effect_type	effect_target	effect_target_class	target_site	effect_desc	effect_comment	direction	dose_level	critical_effect	treatment_related	epnm	study_epnm	study_epnm_gender	any_tr	all_gender	days
1	25057-89-0	23901	Bentazone	364	1984	opp_der	CHR	rat	fischer	F	adult	F0	Oral	Feed	2,3	24	month	200	mg/kg/day	0	day	2	year	93,9	3	5007	carcinogenic	pathology neoplastic	adrenal gland	organ	NOSNA	pheochromocytoma nos	NA	1	3	0	1	carcinogenic|pathology neoplastic|adrenal gland	CHR|carcinogenic|pathology neoplastic|adrenal gland|F0	CHR|carcinogenic|pathology neoplastic|adrenal gland|F0|F|carcinogenic|pathology neoplastic|adrenal gland	1	F	730
2	25057-89-0	23901	Bentazone	364	1984	opp_der	CHR	rat	fischer	F	adult	F0	Oral	Feed	1	24	month	10	mg/kg/day	0	day	2	year	93,9	3	5007	carcinogenic	pathology neoplastic	adrenal gland	organ	NOSNA	pheochromocytoma nos	NA	1	1	0	0	carcinogenic|pathology neoplastic|adrenal gland	CHR|carcinogenic|pathology neoplastic|adrenal gland|F0	CHR|carcinogenic|pathology neoplastic|adrenal gland|F0|F|carcinogenic|pathology neoplastic|adrenal gland	1	F	730
3	25057-89-0	23901	Bentazone	364	1984	opp_der	CHR	rat	fischer	F	adult	F0	Oral	Feed	1,6	24	month	40	mg/kg/day	0	day	2	year	93,9	3	5007	carcinogenic	pathology neoplastic	adrenal gland	organ	NOSNA	pheochromocytoma nos	NA	1	2	0	0	carcinogenic|pathology neoplastic|adrenal gland	CHR|carcinogenic|pathology neoplastic|adrenal gland|F0	CHR|carcinogenic|pathology neoplastic|adrenal gland|F0|F|carcinogenic|pathology neoplastic|adrenal gland	1	F	730
4	58-89-9	20686	Lindane	1679	1989	opp_der	CHR	rat	wistar	M	adult	F0	Oral	Feed	-1,3	104	week	0,05	mg/kg/day	0	week	104	week	99,6	3	25939	carcinogenic	pathology neoplastic	adrenal gland	organ	NOSNA	pheochromocytoma benign	NA	1	1	0	1	carcinogenic|pathology neoplastic|adrenal gland	CHR|carcinogenic|pathology neoplastic|adrenal gland|F0	CHR|carcinogenic|pathology neoplastic|adrenal gland|F0|M|carcinogenic|pathology neoplastic|adrenal gland	1	M	728
5	58-89-9	20686	Lindane	1679	1989	opp_der	CHR	rat	wistar	M	adult	F0	Oral	Feed	-0,3	104	week	0,47	mg/kg/day	0	week	104	week	99,6	3	25939	carcinogenic	pathology neoplastic	adrenal gland	organ	NOSNA	pheochromocytoma benign	NA	1	2	0	1	carcinogenic|pathology neoplastic|adrenal gland	CHR|carcinogenic|pathology neoplastic|adrenal gland|F0	CHR|carcinogenic|pathology neoplastic|adrenal gland|F0|M|carcinogenic|pathology neoplastic|adrenal gland	1	M	728
6	58-89-9	20686	Lindane	1679	1989	opp_der	CHR	rat	wistar	M	adult	F0	Oral	Feed	0,7	104	week	4,81	mg/kg/day	0	week	104	week	99,6	3	25939	carcinogenic	pathology neoplastic	adrenal gland	organ	NOSNA	pheochromocytoma benign	NA	1	3	0	1	carcinogenic|pathology neoplastic|adrenal gland	CHR|carcinogenic|pathology neoplastic|adrenal gland|F0	CHR|carcinogenic|pathology neoplastic|adrenal gland|F0|M|carcinogenic|pathology neoplastic|adrenal gland	1	M	728
7	58-89-9	20686	Lindane	1679	1989	opp_der	CHR	rat	wistar	M	adult	F0	Oral	Feed	1,3	104	week	19,66	mg/kg/day	0	week	104	week	99,6	3	25939	carcinogenic	pathology neoplastic	adrenal gland	organ	NOSNA	pheochromocytoma benign	NA	1	4	0	1	carcinogenic|pathology neoplastic|adrenal gland	CHR|carcinogenic|pathology neoplastic|adrenal gland|F0	CHR|carcinogenic|pathology neoplastic|adrenal gland|F0|M|carcinogenic|pathology neoplastic|adrenal gland	1	M	728
8	58-89-9	20686	Lindane	1679	1989	opp_der	CHR	rat	wistar	M	adult	F0	Oral	Feed	-1,3	104	week	0,05	mg/kg/day	0	week	104	week	99,6	3	25940	carcinogenic	pathology neoplastic	adrenal gland	organ	NOSNA	pheochromocytoma nos	NA	1	1	0	1	carcinogenic|pathology neoplastic|adrenal gland	CHR|carcinogenic|pathology neoplastic|adrenal gland|F0	CHR|carcinogenic|pathology neoplastic|adrenal gland|F0|M|carcinogenic|pathology neoplastic|adrenal gland	1	M	728
9	58-89-9	20686	Lindane	1679	1989	opp_der	CHR	rat	wistar	M	adult	F0	Oral	Feed	-0,3	104	week	0,47	mg/kg/day	0	week	104	week	99,6	3	25940	carcinogenic	pathology neoplastic	adrenal gland	organ	NOSNA	pheochromocytoma nos	NA	1	2	0	1	carcinogenic|pathology neoplastic|adrenal gland	CHR|carcinogenic|pathology neoplastic|adrenal gland|F0	CHR|carcinogenic|pathology neoplastic|adrenal gland|F0|M|carcinogenic|pathology neoplastic|adrenal gland	1	M	728
10	58-89-9	20686	Lindane	1679	1989	opp_der	CHR	rat	wistar	M	adult	F0	Oral	Feed	0,7	104	week	4,81	mg/kg/day	0	week	104	week	99,6	3	25940	carcinogenic	pathology neoplastic	adrenal gland	organ	NOSNA	pheochromocytoma nos	NA	1	3	0	1	carcinogenic|pathology neoplastic|adrenal gland	CHR|carcinogenic|pathology neoplastic|adrenal gland|F0	CHR|carcinogenic|pathology neoplastic|adrenal gland|F0|M|carcinogenic|pathology neoplastic|adrenal gland	1	M	728
11	58-89-9	20686	Lindane	1679	1989	opp_der	CHR	rat	wistar	M	adult	F0	Oral	Feed	1,3	104	week	19,66	mg/kg/day	0	week	104	week	99,6	3	25940	carcinogenic	pathology neoplastic	adrenal gland	organ	NOSNA	pheochromocytoma nos	NA	1	4	0	1	carcinogenic|pathology neoplastic|adrenal gland	CHR|carcinogenic|pathology neoplastic|adrenal gland|F0	CHR|carcinogenic|pathology neoplastic|adrenal gland|F0|M|carcinogenic|pathology neoplastic|adrenal gland	1	M	728
12	15972-60-8	22265	Alachlor	2195	1987	opp_der	CHR	rat	long evans	F	adult	F0	Oral	Feed	1,2	104	week	15	mg/kg/day	0	week	104	week	94,13	3	34771	carcinogenic	pathology neoplastic	adrenal gland	organ	NOSNA	pheochromocytoma nos	NA	1	3	0	1	carcinogenic|pathology neoplastic|adrenal gland	CHR|carcinogenic|pathology neoplastic|adrenal gland|F0	CHR|carcinogenic|pathology neoplastic|adrenal gland|F0|F|carcinogenic|pathology neoplastic|adrenal gland	1	F	728
13	15972-60-8	22265	Alachlor	2195	1987	opp_der	CHR	rat	long evans	F	adult	F0	Oral	Feed	-0,3	104	week	0,5	mg/kg/day	0	week	104	week	94,13	3	34771	carcinogenic	pathology neoplastic	adrenal gland	organ	NOSNA	pheochromocytoma nos	NA	1	1	0	0	carcinogenic|pathology neoplastic|adrenal gland	CHR|carcinogenic|pathology neoplastic|adrenal gland|F0	CHR|carcinogenic|pathology neoplastic|adrenal gland|F0|F|carcinogenic|pathology neoplastic|adrenal gland	1	F	728
14	15972-60-8	22265	Alachlor	2195	1987	opp_der	CHR	rat	long evans	F	adult	F0	Oral	Feed	0,4	104	week	2,5	mg/kg/day	0	week	104	week	94,13	3	34771	carcinogenic	pathology neoplastic	adrenal gland	organ	NOSNA	pheochromocytoma nos	NA	1	2	0	0	carcinogenic|pathology neoplastic|adrenal gland	CHR|carcinogenic|pathology neoplastic|adrenal gland|F0	CHR|carcinogenic|pathology neoplastic|adrenal gland|F0|F|carcinogenic|pathology neoplastic|adrenal gland	1	F	728
15	77-09-8	21125	Phenolphthalein	5599	1996	ntp	CHR	rat	fischer	F	adult	F0	Oral	Feed	2,7	104	week	500	mg/kg/day	0	week	105	week	99,9	3	89140	carcinogenic	pathology neoplastic	adrenal gland	organ	NOSNA	pheochromocytoma benign	NA	1	1	0	1	carcinogenic|pathology neoplastic|adrenal gland	CHR|carcinogenic|pathology neoplastic|adrenal gland|F0	CHR|carcinogenic|pathology neoplastic|adrenal gland|F0|F|carcinogenic|pathology neoplastic|adrenal gland	1	M,F	735
16	77-09-8	21125	Phenolphthalein	5599	1996	ntp	CHR	rat	fischer	F	adult	F0	Oral	Feed	3	104	week	1000	mg/kg/day	0	week	105	week	99,9	3	89140	carcinogenic	pathology neoplastic	adrenal gland	organ	NOSNA	pheochromocytoma benign	NA	1	2	0	1	carcinogenic|pathology neoplastic|adrenal gland	CHR|carcinogenic|pathology neoplastic|adrenal gland|F0	CHR|carcinogenic|pathology neoplastic|adrenal gland|F0|F|carcinogenic|pathology neoplastic|adrenal gland	1	M,F	735
17	77-09-8	21125	Phenolphthalein	5599	1996	ntp	CHR	rat	fischer	F	adult	F0	Oral	Feed	3,4	104	week	2500	mg/kg/day	0	week	105	week	99,9	3	89140	carcinogenic	pathology neoplastic	adrenal gland	organ	NOSNA	pheochromocytoma benign	NA	1	3	0	0	carcinogenic|pathology neoplastic|adrenal gland	CHR|carcinogenic|pathology neoplastic|adrenal gland|F0	CHR|carcinogenic|pathology neoplastic|adrenal gland|F0|F|carcinogenic|pathology neoplastic|adrenal gland	1	M,F	735
18	77-09-8	21125	Phenolphthalein	5599	1996	ntp	CHR	rat	fischer	M	adult	F0	Oral	Feed	2,7	105	week	500	mg/kg/day	0	week	105	week	99,9	3	89141	carcinogenic	pathology neoplastic	adrenal gland	organ	NOSNA	pheochromocytoma benign	NA	1	1	0	1	carcinogenic|pathology neoplastic|adrenal gland	CHR|carcinogenic|pathology neoplastic|adrenal gland|F0	CHR|carcinogenic|pathology neoplastic|adrenal gland|F0|M|carcinogenic|pathology neoplastic|adrenal gland	1	M,F	735
19	77-09-8	21125	Phenolphthalein	5599	1996	ntp	CHR	rat	fischer	M	adult	F0	Oral	Feed	3	105	week	1000	mg/kg/day	0	week	105	week	99,9	3	89141	carcinogenic	pathology neoplastic	adrenal gland	organ	NOSNA	pheochromocytoma benign	NA	1	2	0	1	carcinogenic|pathology neoplastic|adrenal gland	CHR|carcinogenic|pathology neoplastic|adrenal gland|F0	CHR|carcinogenic|pathology neoplastic|adrenal gland|F0|M|carcinogenic|pathology neoplastic|adrenal gland	1	M,F	735
20	77-09-8	21125	Phenolphthalein	5599	1996	ntp	CHR	rat	fischer	M	adult	F0	Oral	Feed	3,3	105	week	2000	mg/kg/day	0	week	105	week	99,9	3	89141	carcinogenic	pathology neoplastic	adrenal gland	organ	NOSNA	pheochromocytoma benign	NA	1	3	0	1	carcinogenic|pathology neoplastic|adrenal gland	CHR|carcinogenic|pathology neoplastic|adrenal gland|F0	CHR|carcinogenic|pathology neoplastic|adrenal gland|F0|M|carcinogenic|pathology neoplastic|adrenal gland	1	M,F	735
21	309-00-2	20040	Aldrin	5666	1978	ntp	CHR	rat	rat	F	adult	F0	Oral	Feed	0,2	80	week	1,5	mg/kg/day	0	day	74	week	85	3	89877	carcinogenic	pathology neoplastic	adrenal gland	organ	cortex	adenoma	NA	1	1	0	1	carcinogenic|pathology neoplastic|adrenal gland	CHR|carcinogenic|pathology neoplastic|adrenal gland|F0	CHR|carcinogenic|pathology neoplastic|adrenal gland|F0|F|carcinogenic|pathology neoplastic|adrenal gland	1	F	518
22	309-00-2	20040	Aldrin	5666	1978	ntp	CHR	rat	rat	F	adult	F0	Oral	Feed	0,5	80	week	3	mg/kg/day	0	day	74	week	85	3	89877	carcinogenic	pathology neoplastic	adrenal gland	organ	cortex	adenoma	NA	1	2	0	0	carcinogenic|pathology neoplastic|adrenal gland	CHR|carcinogenic|pathology neoplastic|adrenal gland|F0	CHR|carcinogenic|pathology neoplastic|adrenal gland|F0|F|carcinogenic|pathology neoplastic|adrenal gland	1	F	518
23	50-55-5	21237	Reserpine	6211	1980	ntp	CHR	rat	fischer	M	adult	F0	Oral	Feed	-0,6	103	week	0,25	mg/kg/day	0	day	103	week	97,8	3	95979	carcinogenic	pathology neoplastic	adrenal gland	organ	medulla	pheochromocytoma benign	NA	1	1	0	1	carcinogenic|pathology neoplastic|adrenal gland	CHR|carcinogenic|pathology neoplastic|adrenal gland|F0	CHR|carcinogenic|pathology neoplastic|adrenal gland|F0|M|carcinogenic|pathology neoplastic|adrenal gland	1	M	721
24	50-55-5	21237	Reserpine	6211	1980	ntp	CHR	rat	fischer	M	adult	F0	Oral	Feed	-0,3	103	week	0,5	mg/kg/day	0	day	103	week	97,8	3	95979	carcinogenic	pathology neoplastic	adrenal gland	organ	medulla	pheochromocytoma benign	NA	1	2	0	1	carcinogenic|pathology neoplastic|adrenal gland	CHR|carcinogenic|pathology neoplastic|adrenal gland|F0	CHR|carcinogenic|pathology neoplastic|adrenal gland|F0|M|carcinogenic|pathology neoplastic|adrenal gland	1	M	721
25	50-55-5	21237	Reserpine	6211	1980	ntp	CHR	rat	fischer	M	adult	F0	Oral	Feed	-0,6	103	week	0,25	mg/kg/day	0	day	103	week	97,8	3	95980	carcinogenic	pathology neoplastic	adrenal gland	organ	medulla	pheochromocytoma malignant	NA	1	1	0	1	carcinogenic|pathology neoplastic|adrenal gland	CHR|carcinogenic|pathology neoplastic|adrenal gland|F0	CHR|carcinogenic|pathology neoplastic|adrenal gland|F0|M|carcinogenic|pathology neoplastic|adrenal gland	1	M	721
26	50-55-5	21237	Reserpine	6211	1980	ntp	CHR	rat	fischer	M	adult	F0	Oral	Feed	-0,3	103	week	0,5	mg/kg/day	0	day	103	week	97,8	3	95980	carcinogenic	pathology neoplastic	adrenal gland	organ	medulla	pheochromocytoma malignant	NA	1	2	0	1	carcinogenic|pathology neoplastic|adrenal gland	CHR|carcinogenic|pathology neoplastic|adrenal gland|F0	CHR|carcinogenic|pathology neoplastic|adrenal gland|F0|M|carcinogenic|pathology neoplastic|adrenal gland	1	M	721
27	2385-85-5	20895	Mirex	6306	1990	ntp	CHR	rat	fischer	M	adult	F0	Oral	Feed	0,3	104	week	1,95	mg/kg/day	0	day	2	year	95	3	97144	carcinogenic	pathology neoplastic	adrenal gland	organ	NOSNA	pheochromocytoma nos	NA	1	4	0	1	carcinogenic|pathology neoplastic|adrenal gland	CHR|carcinogenic|pathology neoplastic|adrenal gland|F0	CHR|carcinogenic|pathology neoplastic|adrenal gland|F0|M|carcinogenic|pathology neoplastic|adrenal gland	1	M	730
28	2385-85-5	20895	Mirex	6306	1990	ntp	CHR	rat	fischer	M	adult	F0	Oral	Feed	0,6	104	week	3,85	mg/kg/day	0	day	2	year	95	3	97144	carcinogenic	pathology neoplastic	adrenal gland	organ	NOSNA	pheochromocytoma nos	NA	1	5	0	1	carcinogenic|pathology neoplastic|adrenal gland	CHR|carcinogenic|pathology neoplastic|adrenal gland|F0	CHR|carcinogenic|pathology neoplastic|adrenal gland|F0|M|carcinogenic|pathology neoplastic|adrenal gland	1	M	730
29	2385-85-5	20895	Mirex	6306	1990	ntp	CHR	rat	fischer	M	adult	F0	Oral	Feed	-2,2	104	week	0,007	mg/kg/day	0	day	2	year	95	3	97144	carcinogenic	pathology neoplastic	adrenal gland	organ	NOSNA	pheochromocytoma nos	NA	1	1	0	0	carcinogenic|pathology neoplastic|adrenal gland	CHR|carcinogenic|pathology neoplastic|adrenal gland|F0	CHR|carcinogenic|pathology neoplastic|adrenal gland|F0|M|carcinogenic|pathology neoplastic|adrenal gland	1	M	730
30	2385-85-5	20895	Mirex	6306	1990	ntp	CHR	rat	fischer	M	adult	F0	Oral	Feed	-1,1	104	week	0,075	mg/kg/day	0	day	2	year	95	3	97144	carcinogenic	pathology neoplastic	adrenal gland	organ	NOSNA	pheochromocytoma nos	NA	1	2	0	0	carcinogenic|pathology neoplastic|adrenal gland	CHR|carcinogenic|pathology neoplastic|adrenal gland|F0	CHR|carcinogenic|pathology neoplastic|adrenal gland|F0|M|carcinogenic|pathology neoplastic|adrenal gland	1	M	730
31	2385-85-5	20895	Mirex	6306	1990	ntp	CHR	rat	fischer	M	adult	F0	Oral	Feed	-0,1	104	week	0,75	mg/kg/day	0	day	2	year	95	3	97144	carcinogenic	pathology neoplastic	adrenal gland	organ	NOSNA	pheochromocytoma nos	NA	1	3	0	0	carcinogenic|pathology neoplastic|adrenal gland	CHR|carcinogenic|pathology neoplastic|adrenal gland|F0	CHR|carcinogenic|pathology neoplastic|adrenal gland|F0|M|carcinogenic|pathology neoplastic|adrenal gland	1	M	730
32	77-09-8	21125	Phenolphthalein	6738	1996	open_lit	CHR	rat	fischer	M	adult	F0	Oral	Feed	2,7	104	week	500	mg/kg/day	0	week	104	week	99	3	101718	carcinogenic	pathology neoplastic	adrenal gland	organ	medulla	pheochromocytoma benign	NA	1	1	0	1	carcinogenic|pathology neoplastic|adrenal gland	CHR|carcinogenic|pathology neoplastic|adrenal gland|F0	CHR|carcinogenic|pathology neoplastic|adrenal gland|F0|M|carcinogenic|pathology neoplastic|adrenal gland	1	M	728
33	77-09-8	21125	Phenolphthalein	6738	1996	open_lit	CHR	rat	fischer	M	adult	F0	Oral	Feed	3	104	week	1000	mg/kg/day	0	week	104	week	99	3	101718	carcinogenic	pathology neoplastic	adrenal gland	organ	medulla	pheochromocytoma benign	NA	1	2	0	1	carcinogenic|pathology neoplastic|adrenal gland	CHR|carcinogenic|pathology neoplastic|adrenal gland|F0	CHR|carcinogenic|pathology neoplastic|adrenal gland|F0|M|carcinogenic|pathology neoplastic|adrenal gland	1	M	728
34	77-09-8	21125	Phenolphthalein	6738	1996	open_lit	CHR	rat	fischer	M	adult	F0	Oral	Feed	3,3	104	week	2000	mg/kg/day	0	week	104	week	99	3	101718	carcinogenic	pathology neoplastic	adrenal gland	organ	medulla	pheochromocytoma benign	NA	1	3	0	1	carcinogenic|pathology neoplastic|adrenal gland	CHR|carcinogenic|pathology neoplastic|adrenal gland|F0	CHR|carcinogenic|pathology neoplastic|adrenal gland|F0|M|carcinogenic|pathology neoplastic|adrenal gland	1	M	728
35	77-09-8	21125	Phenolphthalein	6738	1996	open_lit	CHR	rat	fischer	M	adult	F0	Oral	Feed	2,7	104	week	500	mg/kg/day	0	week	104	week	99	3	101719	carcinogenic	pathology neoplastic	adrenal gland	organ	NOSNA	pheochromocytoma benign	NA	1	1	0	1	carcinogenic|pathology neoplastic|adrenal gland	CHR|carcinogenic|pathology neoplastic|adrenal gland|F0	CHR|carcinogenic|pathology neoplastic|adrenal gland|F0|M|carcinogenic|pathology neoplastic|adrenal gland	1	M	728
36	77-09-8	21125	Phenolphthalein	6738	1996	open_lit	CHR	rat	fischer	M	adult	F0	Oral	Feed	3	104	week	1000	mg/kg/day	0	week	104	week	99	3	101719	carcinogenic	pathology neoplastic	adrenal gland	organ	NOSNA	pheochromocytoma benign	NA	1	2	0	1	carcinogenic|pathology neoplastic|adrenal gland	CHR|carcinogenic|pathology neoplastic|adrenal gland|F0	CHR|carcinogenic|pathology neoplastic|adrenal gland|F0|M|carcinogenic|pathology neoplastic|adrenal gland	1	M	728
37	77-09-8	21125	Phenolphthalein	6738	1996	open_lit	CHR	rat	fischer	M	adult	F0	Oral	Feed	3,3	104	week	2000	mg/kg/day	0	week	104	week	99	3	101719	carcinogenic	pathology neoplastic	adrenal gland	organ	NOSNA	pheochromocytoma benign	NA	1	3	0	1	carcinogenic|pathology neoplastic|adrenal gland	CHR|carcinogenic|pathology neoplastic|adrenal gland|F0	CHR|carcinogenic|pathology neoplastic|adrenal gland|F0|M|carcinogenic|pathology neoplastic|adrenal gland	1	M	728
38	77-09-8	21125	Phenolphthalein	6738	1996	open_lit	CHR	rat	fischer	M	adult	F0	Oral	Feed	2,7	104	week	500	mg/kg/day	0	week	104	week	99	3	101720	carcinogenic	pathology neoplastic	adrenal gland	organ	medulla	pheochromocytoma malignant	NA	1	1	0	1	carcinogenic|pathology neoplastic|adrenal gland	CHR|carcinogenic|pathology neoplastic|adrenal gland|F0	CHR|carcinogenic|pathology neoplastic|adrenal gland|F0|M|carcinogenic|pathology neoplastic|adrenal gland	1	M	728
39	77-09-8	21125	Phenolphthalein	6738	1996	open_lit	CHR	rat	fischer	M	adult	F0	Oral	Feed	3	104	week	1000	mg/kg/day	0	week	104	week	99	3	101720	carcinogenic	pathology neoplastic	adrenal gland	organ	medulla	pheochromocytoma malignant	NA	1	2	0	1	carcinogenic|pathology neoplastic|adrenal gland	CHR|carcinogenic|pathology neoplastic|adrenal gland|F0	CHR|carcinogenic|pathology neoplastic|adrenal gland|F0|M|carcinogenic|pathology neoplastic|adrenal gland	1	M	728
40	77-09-8	21125	Phenolphthalein	6738	1996	open_lit	CHR	rat	fischer	M	adult	F0	Oral	Feed	3,3	104	week	2000	mg/kg/day	0	week	104	week	99	3	101720	carcinogenic	pathology neoplastic	adrenal gland	organ	medulla	pheochromocytoma malignant	NA	1	3	0	1	carcinogenic|pathology neoplastic|adrenal gland	CHR|carcinogenic|pathology neoplastic|adrenal gland|F0	CHR|carcinogenic|pathology neoplastic|adrenal gland|F0|M|carcinogenic|pathology neoplastic|adrenal gland	1	M	728
41	756-79-6	20494	Dimethyl methylphosphonate	7398	1987	ntp	CHR	rat	fischer	M	adult	F0	Oral	Gavage/Intubation	2,7	103	week	500	mg/kg/day	0	day	103	week	98	3	109439	carcinogenic	pathology neoplastic	adrenal gland	organ	NOSNA	pheochromocytoma nos	NA	1	1	0	1	carcinogenic|pathology neoplastic|adrenal gland	CHR|carcinogenic|pathology neoplastic|adrenal gland|F0	CHR|carcinogenic|pathology neoplastic|adrenal gland|F0|M|carcinogenic|pathology neoplastic|adrenal gland	1	M	721
42	756-79-6	20494	Dimethyl methylphosphonate	7398	1987	ntp	CHR	rat	fischer	M	adult	F0	Oral	Gavage/Intubation	3	103	week	1000	mg/kg/day	0	day	103	week	98	3	109439	carcinogenic	pathology neoplastic	adrenal gland	organ	NOSNA	pheochromocytoma nos	NA	1	2	0	1	carcinogenic|pathology neoplastic|adrenal gland	CHR|carcinogenic|pathology neoplastic|adrenal gland|F0	CHR|carcinogenic|pathology neoplastic|adrenal gland|F0|M|carcinogenic|pathology neoplastic|adrenal gland	1	M	721
43	834-12-8	23869	Ametryn	3021	1987	opp_der	CHR	rat	sprague dawley	M	adult	F0	Oral	Feed	2,2	104	week	145,3	mg/kg/day	0	day	104	week	98,6	10	47696	carcinogenic	pathology neoplastic	epididymis	organ	NOSNA	mesothelioma benign	NA	1	3	0	1	carcinogenic|pathology neoplastic|epididymis	CHR|carcinogenic|pathology neoplastic|epididymis|F0	CHR|carcinogenic|pathology neoplastic|epididymis|F0|M|carcinogenic|pathology neoplastic|epididymis	1	M	728
44	834-12-8	23869	Ametryn	3021	1987	opp_der	CHR	rat	sprague dawley	M	adult	F0	Oral	Feed	0,3	104	week	2	mg/kg/day	0	day	104	week	98,6	10	47696	carcinogenic	pathology neoplastic	epididymis	organ	NOSNA	mesothelioma benign	NA	1	1	0	0	carcinogenic|pathology neoplastic|epididymis	CHR|carcinogenic|pathology neoplastic|epididymis|F0	CHR|carcinogenic|pathology neoplastic|epididymis|F0|M|carcinogenic|pathology neoplastic|epididymis	1	M	728
45	834-12-8	23869	Ametryn	3021	1987	opp_der	CHR	rat	sprague dawley	M	adult	F0	Oral	Feed	1,3	104	week	20,9	mg/kg/day	0	day	104	week	98,6	10	47696	carcinogenic	pathology neoplastic	epididymis	organ	NOSNA	mesothelioma benign	NA	1	2	0	0	carcinogenic|pathology neoplastic|epididymis	CHR|carcinogenic|pathology neoplastic|epididymis|F0	CHR|carcinogenic|pathology neoplastic|epididymis|F0|M|carcinogenic|pathology neoplastic|epididymis	1	M	728
46	28434-00-6	39336	S-Bioallethrin	1829	1990	opp_der	CHR	rat	sprague dawley	M	adult	F0	Oral	Feed	2,4	104	week	258,7	mg/kg/day	0	week	104	week	93,8	18	28184	carcinogenic	pathology neoplastic	kidney	organ	renal tubule	adenoma	NA	1	4	0	1	carcinogenic|pathology neoplastic|kidney	CHR|carcinogenic|pathology neoplastic|kidney|F0	CHR|carcinogenic|pathology neoplastic|kidney|F0|M|carcinogenic|pathology neoplastic|kidney	1	M	728
47	28434-00-6	39336	S-Bioallethrin	1829	1990	opp_der	CHR	rat	sprague dawley	M	adult	F0	Oral	Feed	0,7	104	week	5,5	mg/kg/day	0	week	104	week	93,8	18	28184	carcinogenic	pathology neoplastic	kidney	organ	renal tubule	adenoma	NA	1	1	0	0	carcinogenic|pathology neoplastic|kidney	CHR|carcinogenic|pathology neoplastic|kidney|F0	CHR|carcinogenic|pathology neoplastic|kidney|F0|M|carcinogenic|pathology neoplastic|kidney	1	M	728
48	28434-00-6	39336	S-Bioallethrin	1829	1990	opp_der	CHR	rat	sprague dawley	M	adult	F0	Oral	Feed	1,4	104	week	27	mg/kg/day	0	week	104	week	93,8	18	28184	carcinogenic	pathology neoplastic	kidney	organ	renal tubule	adenoma	NA	1	2	0	0	carcinogenic|pathology neoplastic|kidney	CHR|carcinogenic|pathology neoplastic|kidney|F0	CHR|carcinogenic|pathology neoplastic|kidney|F0|M|carcinogenic|pathology neoplastic|kidney	1	M	728
49	28434-00-6	39336	S-Bioallethrin	1829	1990	opp_der	CHR	rat	sprague dawley	M	adult	F0	Oral	Feed	1,9	104	week	82,6	mg/kg/day	0	week	104	week	93,8	18	28184	carcinogenic	pathology neoplastic	kidney	organ	renal tubule	adenoma	NA	1	3	0	0	carcinogenic|pathology neoplastic|kidney	CHR|carcinogenic|pathology neoplastic|kidney|F0	CHR|carcinogenic|pathology neoplastic|kidney|F0|M|carcinogenic|pathology neoplastic|kidney	1	M	728
50	123343-16-8	32673	Pyrithiobac-sodium	1985	1994	opp_der	CHR	rat	sprague dawley	F	adult	F0	Oral	Feed	3	23	month	918	mg/kg/day	0	day	23	month	94,6	18	31474	carcinogenic	pathology neoplastic	kidney	organ	NOSNA	adenoma	NA	1	4	1	1	carcinogenic|pathology neoplastic|kidney	CHR|carcinogenic|pathology neoplastic|kidney|F0	CHR|carcinogenic|pathology neoplastic|kidney|F0|F|carcinogenic|pathology neoplastic|kidney	1	M,F	690
51	123343-16-8	32673	Pyrithiobac-sodium	1985	1994	opp_der	CHR	rat	sprague dawley	F	adult	F0	Oral	Feed	-0,6	23	month	0,274	mg/kg/day	0	day	23	month	94,6	18	31474	carcinogenic	pathology neoplastic	kidney	organ	NOSNA	adenoma	NA	1	1	0	0	carcinogenic|pathology neoplastic|kidney	CHR|carcinogenic|pathology neoplastic|kidney|F0	CHR|carcinogenic|pathology neoplastic|kidney|F0|F|carcinogenic|pathology neoplastic|kidney	1	M,F	690
52	123343-16-8	32673	Pyrithiobac-sodium	1985	1994	opp_der	CHR	rat	sprague dawley	F	adult	F0	Oral	Feed	0,1	23	month	1,36	mg/kg/day	0	day	23	month	94,6	18	31474	carcinogenic	pathology neoplastic	kidney	organ	NOSNA	adenoma	NA	1	2	0	0	carcinogenic|pathology neoplastic|kidney	CHR|carcinogenic|pathology neoplastic|kidney|F0	CHR|carcinogenic|pathology neoplastic|kidney|F0|F|carcinogenic|pathology neoplastic|kidney	1	M,F	690
53	123343-16-8	32673	Pyrithiobac-sodium	1985	1994	opp_der	CHR	rat	sprague dawley	F	adult	F0	Oral	Feed	2,4	23	month	278	mg/kg/day	0	day	23	month	94,6	18	31474	carcinogenic	pathology neoplastic	kidney	organ	NOSNA	adenoma	NA	1	3	0	0	carcinogenic|pathology neoplastic|kidney	CHR|carcinogenic|pathology neoplastic|kidney|F0	CHR|carcinogenic|pathology neoplastic|kidney|F0|F|carcinogenic|pathology neoplastic|kidney	1	M,F	690
54	123343-16-8	32673	Pyrithiobac-sodium	1985	1994	opp_der	CHR	rat	sprague dawley	M	adult	F0	Oral	Feed	2,3	23	month	200	mg/kg/day	0	day	23	month	94,6	18	31475	carcinogenic	pathology neoplastic	kidney	organ	renal tubule	adenocarcinoma	NA	1	4	1	1	carcinogenic|pathology neoplastic|kidney	CHR|carcinogenic|pathology neoplastic|kidney|F0	CHR|carcinogenic|pathology neoplastic|kidney|F0|M|carcinogenic|pathology neoplastic|kidney	1	M,F	690
55	123343-16-8	32673	Pyrithiobac-sodium	1985	1994	opp_der	CHR	rat	sprague dawley	M	adult	F0	Oral	Feed	-0,7	23	month	0,197	mg/kg/day	0	day	23	month	94,6	18	31475	carcinogenic	pathology neoplastic	kidney	organ	renal tubule	adenocarcinoma	NA	1	1	0	0	carcinogenic|pathology neoplastic|kidney	CHR|carcinogenic|pathology neoplastic|kidney|F0	CHR|carcinogenic|pathology neoplastic|kidney|F0|M|carcinogenic|pathology neoplastic|kidney	1	M,F	690
56	123343-16-8	32673	Pyrithiobac-sodium	1985	1994	opp_der	CHR	rat	sprague dawley	M	adult	F0	Oral	Feed	0	23	month	0,965	mg/kg/day	0	day	23	month	94,6	18	31475	carcinogenic	pathology neoplastic	kidney	organ	renal tubule	adenocarcinoma	NA	1	2	0	0	carcinogenic|pathology neoplastic|kidney	CHR|carcinogenic|pathology neoplastic|kidney|F0	CHR|carcinogenic|pathology neoplastic|kidney|F0|M|carcinogenic|pathology neoplastic|kidney	1	M,F	690
57	123343-16-8	32673	Pyrithiobac-sodium	1985	1994	opp_der	CHR	rat	sprague dawley	M	adult	F0	Oral	Feed	1,8	23	month	58,7	mg/kg/day	0	day	23	month	94,6	18	31475	carcinogenic	pathology neoplastic	kidney	organ	renal tubule	adenocarcinoma	NA	1	3	0	0	carcinogenic|pathology neoplastic|kidney	CHR|carcinogenic|pathology neoplastic|kidney|F0	CHR|carcinogenic|pathology neoplastic|kidney|F0|M|carcinogenic|pathology neoplastic|kidney	1	M,F	690
58	123343-16-8	32673	Pyrithiobac-sodium	1985	1994	opp_der	CHR	rat	sprague dawley	M	adult	F0	Oral	Feed	2,3	23	month	200	mg/kg/day	0	day	23	month	94,6	18	31476	carcinogenic	pathology neoplastic	kidney	organ	renal tubule	adenoma	NA	1	4	1	1	carcinogenic|pathology neoplastic|kidney	CHR|carcinogenic|pathology neoplastic|kidney|F0	CHR|carcinogenic|pathology neoplastic|kidney|F0|M|carcinogenic|pathology neoplastic|kidney	1	M,F	690
59	123343-16-8	32673	Pyrithiobac-sodium	1985	1994	opp_der	CHR	rat	sprague dawley	M	adult	F0	Oral	Feed	-0,7	23	month	0,197	mg/kg/day	0	day	23	month	94,6	18	31476	carcinogenic	pathology neoplastic	kidney	organ	renal tubule	adenoma	NA	1	1	0	0	carcinogenic|pathology neoplastic|kidney	CHR|carcinogenic|pathology neoplastic|kidney|F0	CHR|carcinogenic|pathology neoplastic|kidney|F0|M|carcinogenic|pathology neoplastic|kidney	1	M,F	690
60	123343-16-8	32673	Pyrithiobac-sodium	1985	1994	opp_der	CHR	rat	sprague dawley	M	adult	F0	Oral	Feed	0	23	month	0,965	mg/kg/day	0	day	23	month	94,6	18	31476	carcinogenic	pathology neoplastic	kidney	organ	renal tubule	adenoma	NA	1	2	0	0	carcinogenic|pathology neoplastic|kidney	CHR|carcinogenic|pathology neoplastic|kidney|F0	CHR|carcinogenic|pathology neoplastic|kidney|F0|M|carcinogenic|pathology neoplastic|kidney	1	M,F	690
61	123343-16-8	32673	Pyrithiobac-sodium	1985	1994	opp_der	CHR	rat	sprague dawley	M	adult	F0	Oral	Feed	1,8	23	month	58,7	mg/kg/day	0	day	23	month	94,6	18	31476	carcinogenic	pathology neoplastic	kidney	organ	renal tubule	adenoma	NA	1	3	0	0	carcinogenic|pathology neoplastic|kidney	CHR|carcinogenic|pathology neoplastic|kidney|F0	CHR|carcinogenic|pathology neoplastic|kidney|F0|M|carcinogenic|pathology neoplastic|kidney	1	M,F	690
62	122-34-9	21268	Simazine	2904	1988	opp_der	CHR	rat	sprague dawley	F	adult	F0	Oral	Feed	1,8	104	week	63,1	mg/kg/day	0	day	104	week	96,9	18	46116	carcinogenic	pathology neoplastic	kidney	organ	renal tubule	adenoma	NA	1	3	0	1	carcinogenic|pathology neoplastic|kidney	CHR|carcinogenic|pathology neoplastic|kidney|F0	CHR|carcinogenic|pathology neoplastic|kidney|F0|F|carcinogenic|pathology neoplastic|kidney	1	F	728
63	122-34-9	21268	Simazine	2904	1988	opp_der	CHR	rat	sprague dawley	F	adult	F0	Oral	Feed	-0,3	104	week	0,52	mg/kg/day	0	day	104	week	96,9	18	46116	carcinogenic	pathology neoplastic	kidney	organ	renal tubule	adenoma	NA	1	1	0	0	carcinogenic|pathology neoplastic|kidney	CHR|carcinogenic|pathology neoplastic|kidney|F0	CHR|carcinogenic|pathology neoplastic|kidney|F0|F|carcinogenic|pathology neoplastic|kidney	1	F	728
64	122-34-9	21268	Simazine	2904	1988	opp_der	CHR	rat	sprague dawley	F	adult	F0	Oral	Feed	0,7	104	week	5,34	mg/kg/day	0	day	104	week	96,9	18	46116	carcinogenic	pathology neoplastic	kidney	organ	renal tubule	adenoma	NA	1	2	0	0	carcinogenic|pathology neoplastic|kidney	CHR|carcinogenic|pathology neoplastic|kidney|F0	CHR|carcinogenic|pathology neoplastic|kidney|F0|F|carcinogenic|pathology neoplastic|kidney	1	F	728
65	119-61-9	21961	Benzophenone	5224	2006	ntp	CHR	rat	fischer	M	adult	F0	Oral	Feed	1,5	105	week	30	mg/kg/day	0	week	105	week	99	18	82978	carcinogenic	pathology neoplastic	kidney	organ	renal tubule	adenoma	NA	1	2	0	1	carcinogenic|pathology neoplastic|kidney	CHR|carcinogenic|pathology neoplastic|kidney|F0	CHR|carcinogenic|pathology neoplastic|kidney|F0|M|carcinogenic|pathology neoplastic|kidney	1	M	735
66	119-61-9	21961	Benzophenone	5224	2006	ntp	CHR	rat	fischer	M	adult	F0	Oral	Feed	1,8	105	week	60	mg/kg/day	0	week	105	week	99	18	82978	carcinogenic	pathology neoplastic	kidney	organ	renal tubule	adenoma	NA	1	3	0	1	carcinogenic|pathology neoplastic|kidney	CHR|carcinogenic|pathology neoplastic|kidney|F0	CHR|carcinogenic|pathology neoplastic|kidney|F0|M|carcinogenic|pathology neoplastic|kidney	1	M	735
67	119-61-9	21961	Benzophenone	5224	2006	ntp	CHR	rat	fischer	M	adult	F0	Oral	Feed	1,2	105	week	15	mg/kg/day	0	week	105	week	99	18	82978	carcinogenic	pathology neoplastic	kidney	organ	renal tubule	adenoma	NA	1	1	0	0	carcinogenic|pathology neoplastic|kidney	CHR|carcinogenic|pathology neoplastic|kidney|F0	CHR|carcinogenic|pathology neoplastic|kidney|F0|M|carcinogenic|pathology neoplastic|kidney	1	M	735
68	78-59-1	20759	Isophorone	5451	1986	ntp	CHR	rat	fischer	M	adult	F0	Oral	Gavage/Intubation	2,4	103	week	250	mg/kg/day	0	week	103	week	94	18	86473	carcinogenic	pathology neoplastic	kidney	organ	renal tubule	adenoma	NA	1	1	0	1	carcinogenic|pathology neoplastic|kidney	CHR|carcinogenic|pathology neoplastic|kidney|F0	CHR|carcinogenic|pathology neoplastic|kidney|F0|M|carcinogenic|pathology neoplastic|kidney	1	M	721
69	78-59-1	20759	Isophorone	5451	1986	ntp	CHR	rat	fischer	M	adult	F0	Oral	Gavage/Intubation	2,7	103	week	500	mg/kg/day	0	week	103	week	94	18	86473	carcinogenic	pathology neoplastic	kidney	organ	renal tubule	adenoma	NA	1	2	0	1	carcinogenic|pathology neoplastic|kidney	CHR|carcinogenic|pathology neoplastic|kidney|F0	CHR|carcinogenic|pathology neoplastic|kidney|F0|M|carcinogenic|pathology neoplastic|kidney	1	M	721
70	77-09-8	21125	Phenolphthalein	5599	1996	ntp	CHR	rat	fischer	M	adult	F0	Oral	Feed	2,7	105	week	500	mg/kg/day	0	week	105	week	99,9	18	89142	carcinogenic	pathology neoplastic	kidney	organ	NOSNA	adenoma	NA	1	1	0	1	carcinogenic|pathology neoplastic|kidney	CHR|carcinogenic|pathology neoplastic|kidney|F0	CHR|carcinogenic|pathology neoplastic|kidney|F0|M|carcinogenic|pathology neoplastic|kidney	1	M	735
71	77-09-8	21125	Phenolphthalein	5599	1996	ntp	CHR	rat	fischer	M	adult	F0	Oral	Feed	3,3	105	week	2000	mg/kg/day	0	week	105	week	99,9	18	89142	carcinogenic	pathology neoplastic	kidney	organ	NOSNA	adenoma	NA	1	3	0	1	carcinogenic|pathology neoplastic|kidney	CHR|carcinogenic|pathology neoplastic|kidney|F0	CHR|carcinogenic|pathology neoplastic|kidney|F0|M|carcinogenic|pathology neoplastic|kidney	1	M	735
72	77-09-8	21125	Phenolphthalein	5599	1996	ntp	CHR	rat	fischer	M	adult	F0	Oral	Feed	3	105	week	1000	mg/kg/day	0	week	105	week	99,9	18	89142	carcinogenic	pathology neoplastic	kidney	organ	NOSNA	adenoma	NA	1	2	0	1	carcinogenic|pathology neoplastic|kidney	CHR|carcinogenic|pathology neoplastic|kidney|F0	CHR|carcinogenic|pathology neoplastic|kidney|F0|M|carcinogenic|pathology neoplastic|kidney	1	M	735
73	115-96-8	21411	Tris(2-chloroethyl) phosphate	5602	1991	ntp	CHR	rat	fischer	F	adult	F0	Oral	Gavage/Intubation	1,9	103	week	88	mg/kg/day	0	day	2	year	98	18	89188	carcinogenic	pathology neoplastic	kidney	organ	NOSNA	adenoma	NA	1	2	0	1	carcinogenic|pathology neoplastic|kidney	CHR|carcinogenic|pathology neoplastic|kidney|F0	CHR|carcinogenic|pathology neoplastic|kidney|F0|F|carcinogenic|pathology neoplastic|kidney	1	M,F	730
74	115-96-8	21411	Tris(2-chloroethyl) phosphate	5602	1991	ntp	CHR	rat	fischer	F	adult	F0	Oral	Gavage/Intubation	1,6	103	week	44	mg/kg/day	0	day	2	year	98	18	89188	carcinogenic	pathology neoplastic	kidney	organ	NOSNA	adenoma	NA	1	1	0	0	carcinogenic|pathology neoplastic|kidney	CHR|carcinogenic|pathology neoplastic|kidney|F0	CHR|carcinogenic|pathology neoplastic|kidney|F0|F|carcinogenic|pathology neoplastic|kidney	1	M,F	730
75	115-96-8	21411	Tris(2-chloroethyl) phosphate	5602	1991	ntp	CHR	rat	fischer	M	adult	F0	Oral	Gavage/Intubation	1,9	103	week	88	mg/kg/day	0	day	2	year	98	18	89189	carcinogenic	pathology neoplastic	kidney	organ	NOSNA	adenoma	NA	1	2	0	1	carcinogenic|pathology neoplastic|kidney	CHR|carcinogenic|pathology neoplastic|kidney|F0	CHR|carcinogenic|pathology neoplastic|kidney|F0|M|carcinogenic|pathology neoplastic|kidney	1	M,F	730
76	115-96-8	21411	Tris(2-chloroethyl) phosphate	5602	1991	ntp	CHR	rat	fischer	M	adult	F0	Oral	Gavage/Intubation	1,6	103	week	44	mg/kg/day	0	day	2	year	98	18	89189	carcinogenic	pathology neoplastic	kidney	organ	NOSNA	adenoma	NA	1	1	0	0	carcinogenic|pathology neoplastic|kidney	CHR|carcinogenic|pathology neoplastic|kidney|F0	CHR|carcinogenic|pathology neoplastic|kidney|F0|M|carcinogenic|pathology neoplastic|kidney	1	M,F	730
77	2385-85-5	20895	Mirex	6306	1990	ntp	CHR	rat	fischer	M	adult	F0	Oral	Feed	0,6	104	week	3,85	mg/kg/day	0	day	2	year	95	18	97145	carcinogenic	pathology neoplastic	kidney	organ	transitional epithelium	papilloma	NA	1	5	0	1	carcinogenic|pathology neoplastic|kidney	CHR|carcinogenic|pathology neoplastic|kidney|F0	CHR|carcinogenic|pathology neoplastic|kidney|F0|M|carcinogenic|pathology neoplastic|kidney	1	M	730
78	2385-85-5	20895	Mirex	6306	1990	ntp	CHR	rat	fischer	M	adult	F0	Oral	Feed	-2,2	104	week	0,007	mg/kg/day	0	day	2	year	95	18	97145	carcinogenic	pathology neoplastic	kidney	organ	transitional epithelium	papilloma	NA	1	1	0	0	carcinogenic|pathology neoplastic|kidney	CHR|carcinogenic|pathology neoplastic|kidney|F0	CHR|carcinogenic|pathology neoplastic|kidney|F0|M|carcinogenic|pathology neoplastic|kidney	1	M	730
79	2385-85-5	20895	Mirex	6306	1990	ntp	CHR	rat	fischer	M	adult	F0	Oral	Feed	-1,1	104	week	0,075	mg/kg/day	0	day	2	year	95	18	97145	carcinogenic	pathology neoplastic	kidney	organ	transitional epithelium	papilloma	NA	1	2	0	0	carcinogenic|pathology neoplastic|kidney	CHR|carcinogenic|pathology neoplastic|kidney|F0	CHR|carcinogenic|pathology neoplastic|kidney|F0|M|carcinogenic|pathology neoplastic|kidney	1	M	730
80	2385-85-5	20895	Mirex	6306	1990	ntp	CHR	rat	fischer	M	adult	F0	Oral	Feed	-0,1	104	week	0,75	mg/kg/day	0	day	2	year	95	18	97145	carcinogenic	pathology neoplastic	kidney	organ	transitional epithelium	papilloma	NA	1	3	0	0	carcinogenic|pathology neoplastic|kidney	CHR|carcinogenic|pathology neoplastic|kidney|F0	CHR|carcinogenic|pathology neoplastic|kidney|F0|M|carcinogenic|pathology neoplastic|kidney	1	M	730
81	2385-85-5	20895	Mirex	6306	1990	ntp	CHR	rat	fischer	M	adult	F0	Oral	Feed	0,3	104	week	1,95	mg/kg/day	0	day	2	year	95	18	97145	carcinogenic	pathology neoplastic	kidney	organ	transitional epithelium	papilloma	NA	1	4	0	0	carcinogenic|pathology neoplastic|kidney	CHR|carcinogenic|pathology neoplastic|kidney|F0	CHR|carcinogenic|pathology neoplastic|kidney|F0|M|carcinogenic|pathology neoplastic|kidney	1	M	730
82	77-09-8	21125	Phenolphthalein	6738	1996	open_lit	CHR	rat	fischer	M	adult	F0	Oral	Feed	2,7	104	week	500	mg/kg/day	0	week	104	week	99	18	101721	carcinogenic	pathology neoplastic	kidney	organ	renal tubule	adenoma	NA	1	1	0	1	carcinogenic|pathology neoplastic|kidney	CHR|carcinogenic|pathology neoplastic|kidney|F0	CHR|carcinogenic|pathology neoplastic|kidney|F0|M|carcinogenic|pathology neoplastic|kidney	1	M	728
83	77-09-8	21125	Phenolphthalein	6738	1996	open_lit	CHR	rat	fischer	M	adult	F0	Oral	Feed	3	104	week	1000	mg/kg/day	0	week	104	week	99	18	101721	carcinogenic	pathology neoplastic	kidney	organ	renal tubule	adenoma	NA	1	2	0	1	carcinogenic|pathology neoplastic|kidney	CHR|carcinogenic|pathology neoplastic|kidney|F0	CHR|carcinogenic|pathology neoplastic|kidney|F0|M|carcinogenic|pathology neoplastic|kidney	1	M	728
84	77-09-8	21125	Phenolphthalein	6738	1996	open_lit	CHR	rat	fischer	M	adult	F0	Oral	Feed	3,3	104	week	2000	mg/kg/day	0	week	104	week	99	18	101721	carcinogenic	pathology neoplastic	kidney	organ	renal tubule	adenoma	NA	1	3	0	1	carcinogenic|pathology neoplastic|kidney	CHR|carcinogenic|pathology neoplastic|kidney|F0	CHR|carcinogenic|pathology neoplastic|kidney|F0|M|carcinogenic|pathology neoplastic|kidney	1	M	728
85	77-09-8	21125	Phenolphthalein	6738	1996	open_lit	CHR	rat	fischer	M	adult	F0	Oral	Feed	2,7	104	week	500	mg/kg/day	0	week	104	week	99	18	101722	carcinogenic	pathology neoplastic	kidney	organ	renal tubule	adenoma/carcinoma combined	NA	1	1	0	1	carcinogenic|pathology neoplastic|kidney	CHR|carcinogenic|pathology neoplastic|kidney|F0	CHR|carcinogenic|pathology neoplastic|kidney|F0|M|carcinogenic|pathology neoplastic|kidney	1	M	728
86	77-09-8	21125	Phenolphthalein	6738	1996	open_lit	CHR	rat	fischer	M	adult	F0	Oral	Feed	3,3	104	week	2000	mg/kg/day	0	week	104	week	99	18	101722	carcinogenic	pathology neoplastic	kidney	organ	renal tubule	adenoma/carcinoma combined	NA	1	3	0	1	carcinogenic|pathology neoplastic|kidney	CHR|carcinogenic|pathology neoplastic|kidney|F0	CHR|carcinogenic|pathology neoplastic|kidney|F0|M|carcinogenic|pathology neoplastic|kidney	1	M	728
87	77-09-8	21125	Phenolphthalein	6738	1996	open_lit	CHR	rat	fischer	M	adult	F0	Oral	Feed	3	104	week	1000	mg/kg/day	0	week	104	week	99	18	101722	carcinogenic	pathology neoplastic	kidney	organ	renal tubule	adenoma/carcinoma combined	NA	1	2	0	0	carcinogenic|pathology neoplastic|kidney	CHR|carcinogenic|pathology neoplastic|kidney|F0	CHR|carcinogenic|pathology neoplastic|kidney|F0|M|carcinogenic|pathology neoplastic|kidney	1	M	728
88	756-79-6	20494	Dimethyl methylphosphonate	7398	1987	ntp	CHR	rat	fischer	M	adult	F0	Oral	Gavage/Intubation	3	103	week	1000	mg/kg/day	0	day	103	week	98	18	109440	carcinogenic	pathology neoplastic	kidney	organ	renal tubule	adenocarcinoma	NA	1	2	0	1	carcinogenic|pathology neoplastic|kidney	CHR|carcinogenic|pathology neoplastic|kidney|F0	CHR|carcinogenic|pathology neoplastic|kidney|F0|M|carcinogenic|pathology neoplastic|kidney	1	M	721
89	756-79-6	20494	Dimethyl methylphosphonate	7398	1987	ntp	CHR	rat	fischer	M	adult	F0	Oral	Gavage/Intubation	2,7	103	week	500	mg/kg/day	0	day	103	week	98	18	109440	carcinogenic	pathology neoplastic	kidney	organ	renal tubule	adenocarcinoma	NA	1	1	0	0	carcinogenic|pathology neoplastic|kidney	CHR|carcinogenic|pathology neoplastic|kidney|F0	CHR|carcinogenic|pathology neoplastic|kidney|F0|M|carcinogenic|pathology neoplastic|kidney	1	M	721
90	756-79-6	20494	Dimethyl methylphosphonate	7398	1987	ntp	CHR	rat	fischer	M	adult	F0	Oral	Gavage/Intubation	2,7	103	week	500	mg/kg/day	0	day	103	week	98	18	109441	carcinogenic	pathology neoplastic	kidney	organ	transitional epithelium	papilloma	NA	1	1	0	1	carcinogenic|pathology neoplastic|kidney	CHR|carcinogenic|pathology neoplastic|kidney|F0	CHR|carcinogenic|pathology neoplastic|kidney|F0|M|carcinogenic|pathology neoplastic|kidney	1	M	721
91	756-79-6	20494	Dimethyl methylphosphonate	7398	1987	ntp	CHR	rat	fischer	M	adult	F0	Oral	Gavage/Intubation	3	103	week	1000	mg/kg/day	0	day	103	week	98	18	109441	carcinogenic	pathology neoplastic	kidney	organ	transitional epithelium	papilloma	NA	1	2	0	1	carcinogenic|pathology neoplastic|kidney	CHR|carcinogenic|pathology neoplastic|kidney|F0	CHR|carcinogenic|pathology neoplastic|kidney|F0|M|carcinogenic|pathology neoplastic|kidney	1	M	721
92	19666-30-9	24239	Oxadiazon	356	1981	opp_der	CHR	rat	fischer	M	adult	F0	Oral	Feed	1,7	24	month	50,9	mg/kg/day	0	day	24	month	99,9	20	4745	carcinogenic	pathology neoplastic	liver	organ	NOSNA	adenocarcinoma	NA	1	3	0	1	carcinogenic|pathology neoplastic|liver	CHR|carcinogenic|pathology neoplastic|liver|F0	CHR|carcinogenic|pathology neoplastic|liver|F0|M|carcinogenic|pathology neoplastic|liver	1	M	720
93	19666-30-9	24239	Oxadiazon	356	1981	opp_der	CHR	rat	fischer	M	adult	F0	Oral	Feed	2,2	24	month	163,1	mg/kg/day	0	day	24	month	99,9	20	4745	carcinogenic	pathology neoplastic	liver	organ	NOSNA	adenocarcinoma	NA	1	4	0	1	carcinogenic|pathology neoplastic|liver	CHR|carcinogenic|pathology neoplastic|liver|F0	CHR|carcinogenic|pathology neoplastic|liver|F0|M|carcinogenic|pathology neoplastic|liver	1	M	720
94	19666-30-9	24239	Oxadiazon	356	1981	opp_der	CHR	rat	fischer	M	adult	F0	Oral	Feed	-0,3	24	month	0,5	mg/kg/day	0	day	24	month	99,9	20	4745	carcinogenic	pathology neoplastic	liver	organ	NOSNA	adenocarcinoma	NA	1	1	0	0	carcinogenic|pathology neoplastic|liver	CHR|carcinogenic|pathology neoplastic|liver|F0	CHR|carcinogenic|pathology neoplastic|liver|F0|M|carcinogenic|pathology neoplastic|liver	1	M	720
95	19666-30-9	24239	Oxadiazon	356	1981	opp_der	CHR	rat	fischer	M	adult	F0	Oral	Feed	0,7	24	month	4,8	mg/kg/day	0	day	24	month	99,9	20	4745	carcinogenic	pathology neoplastic	liver	organ	NOSNA	adenocarcinoma	NA	1	2	0	0	carcinogenic|pathology neoplastic|liver	CHR|carcinogenic|pathology neoplastic|liver|F0	CHR|carcinogenic|pathology neoplastic|liver|F0|M|carcinogenic|pathology neoplastic|liver	1	M	720
96	19666-30-9	24239	Oxadiazon	356	1981	opp_der	CHR	rat	fischer	M	adult	F0	Oral	Feed	1,7	24	month	50,9	mg/kg/day	0	day	24	month	99,9	20	4746	carcinogenic	pathology neoplastic	liver	organ	NOSNA	adenoma	NA	1	3	0	1	carcinogenic|pathology neoplastic|liver	CHR|carcinogenic|pathology neoplastic|liver|F0	CHR|carcinogenic|pathology neoplastic|liver|F0|M|carcinogenic|pathology neoplastic|liver	1	M	720
97	19666-30-9	24239	Oxadiazon	356	1981	opp_der	CHR	rat	fischer	M	adult	F0	Oral	Feed	2,2	24	month	163,1	mg/kg/day	0	day	24	month	99,9	20	4746	carcinogenic	pathology neoplastic	liver	organ	NOSNA	adenoma	NA	1	4	0	1	carcinogenic|pathology neoplastic|liver	CHR|carcinogenic|pathology neoplastic|liver|F0	CHR|carcinogenic|pathology neoplastic|liver|F0|M|carcinogenic|pathology neoplastic|liver	1	M	720
98	19666-30-9	24239	Oxadiazon	356	1981	opp_der	CHR	rat	fischer	M	adult	F0	Oral	Feed	-0,3	24	month	0,5	mg/kg/day	0	day	24	month	99,9	20	4746	carcinogenic	pathology neoplastic	liver	organ	NOSNA	adenoma	NA	1	1	0	0	carcinogenic|pathology neoplastic|liver	CHR|carcinogenic|pathology neoplastic|liver|F0	CHR|carcinogenic|pathology neoplastic|liver|F0|M|carcinogenic|pathology neoplastic|liver	1	M	720
99	19666-30-9	24239	Oxadiazon	356	1981	opp_der	CHR	rat	fischer	M	adult	F0	Oral	Feed	0,7	24	month	4,8	mg/kg/day	0	day	24	month	99,9	20	4746	carcinogenic	pathology neoplastic	liver	organ	NOSNA	adenoma	NA	1	2	0	0	carcinogenic|pathology neoplastic|liver	CHR|carcinogenic|pathology neoplastic|liver|F0	CHR|carcinogenic|pathology neoplastic|liver|F0|M|carcinogenic|pathology neoplastic|liver	1	M	720
100	19666-30-9	24239	Oxadiazon	356	1981	opp_der	CHR	rat	fischer	M	adult	F0	Oral	Feed	1,7	24	month	50,9	mg/kg/day	0	day	24	month	99,9	20	4747	carcinogenic	pathology neoplastic	liver	organ	NOSNA	carcinoma	NA	1	3	0	1	carcinogenic|pathology neoplastic|liver	CHR|carcinogenic|pathology neoplastic|liver|F0	CHR|carcinogenic|pathology neoplastic|liver|F0|M|carcinogenic|pathology neoplastic|liver	1	M	720
101	19666-30-9	24239	Oxadiazon	356	1981	opp_der	CHR	rat	fischer	M	adult	F0	Oral	Feed	2,2	24	month	163,1	mg/kg/day	0	day	24	month	99,9	20	4747	carcinogenic	pathology neoplastic	liver	organ	NOSNA	carcinoma	NA	1	4	0	1	carcinogenic|pathology neoplastic|liver	CHR|carcinogenic|pathology neoplastic|liver|F0	CHR|carcinogenic|pathology neoplastic|liver|F0|M|carcinogenic|pathology neoplastic|liver	1	M	720
102	19666-30-9	24239	Oxadiazon	356	1981	opp_der	CHR	rat	fischer	M	adult	F0	Oral	Feed	-0,3	24	month	0,5	mg/kg/day	0	day	24	month	99,9	20	4747	carcinogenic	pathology neoplastic	liver	organ	NOSNA	carcinoma	NA	1	1	0	0	carcinogenic|pathology neoplastic|liver	CHR|carcinogenic|pathology neoplastic|liver|F0	CHR|carcinogenic|pathology neoplastic|liver|F0|M|carcinogenic|pathology neoplastic|liver	1	M	720
103	19666-30-9	24239	Oxadiazon	356	1981	opp_der	CHR	rat	fischer	M	adult	F0	Oral	Feed	0,7	24	month	4,8	mg/kg/day	0	day	24	month	99,9	20	4747	carcinogenic	pathology neoplastic	liver	organ	NOSNA	carcinoma	NA	1	2	0	0	carcinogenic|pathology neoplastic|liver	CHR|carcinogenic|pathology neoplastic|liver|F0	CHR|carcinogenic|pathology neoplastic|liver|F0|M|carcinogenic|pathology neoplastic|liver	1	M	720
104	19666-30-9	24239	Oxadiazon	356	1981	opp_der	CHR	rat	fischer	M	adult	F0	Oral	Feed	1,7	24	month	50,9	mg/kg/day	0	day	24	month	99,9	20	4748	carcinogenic	pathology neoplastic	liver	organ	NOSNA	mixed tumor malignant	NA	1	3	0	1	carcinogenic|pathology neoplastic|liver	CHR|carcinogenic|pathology neoplastic|liver|F0	CHR|carcinogenic|pathology neoplastic|liver|F0|M|carcinogenic|pathology neoplastic|liver	1	M	720
105	19666-30-9	24239	Oxadiazon	356	1981	opp_der	CHR	rat	fischer	M	adult	F0	Oral	Feed	2,2	24	month	163,1	mg/kg/day	0	day	24	month	99,9	20	4748	carcinogenic	pathology neoplastic	liver	organ	NOSNA	mixed tumor malignant	NA	1	4	0	1	carcinogenic|pathology neoplastic|liver	CHR|carcinogenic|pathology neoplastic|liver|F0	CHR|carcinogenic|pathology neoplastic|liver|F0|M|carcinogenic|pathology neoplastic|liver	1	M	720
106	19666-30-9	24239	Oxadiazon	356	1981	opp_der	CHR	rat	fischer	M	adult	F0	Oral	Feed	-0,3	24	month	0,5	mg/kg/day	0	day	24	month	99,9	20	4748	carcinogenic	pathology neoplastic	liver	organ	NOSNA	mixed tumor malignant	NA	1	1	0	0	carcinogenic|pathology neoplastic|liver	CHR|carcinogenic|pathology neoplastic|liver|F0	CHR|carcinogenic|pathology neoplastic|liver|F0|M|carcinogenic|pathology neoplastic|liver	1	M	720
107	19666-30-9	24239	Oxadiazon	356	1981	opp_der	CHR	rat	fischer	M	adult	F0	Oral	Feed	0,7	24	month	4,8	mg/kg/day	0	day	24	month	99,9	20	4748	carcinogenic	pathology neoplastic	liver	organ	NOSNA	mixed tumor malignant	NA	1	2	0	0	carcinogenic|pathology neoplastic|liver	CHR|carcinogenic|pathology neoplastic|liver|F0	CHR|carcinogenic|pathology neoplastic|liver|F0|M|carcinogenic|pathology neoplastic|liver	1	M	720
108	19666-30-9	24239	Oxadiazon	357	1987	opp_der	CHR	rat	wistar	F	adult	F0	Oral	Feed	1,6	104	week	44	mg/kg/day	0	week	104	week	95,9	20	4808	carcinogenic	pathology neoplastic	liver	organ	NOSNA	hepatocellular carcinoma	NA	1	4	0	1	carcinogenic|pathology neoplastic|liver	CHR|carcinogenic|pathology neoplastic|liver|F0	CHR|carcinogenic|pathology neoplastic|liver|F0|F|carcinogenic|pathology neoplastic|liver	1	M,F	728
109	19666-30-9	24239	Oxadiazon	357	1987	opp_der	CHR	rat	wistar	F	adult	F0	Oral	Feed	-0,9	104	week	0,131	mg/kg/day	0	week	104	week	95,9	20	4808	carcinogenic	pathology neoplastic	liver	organ	NOSNA	hepatocellular carcinoma	NA	1	1	0	0	carcinogenic|pathology neoplastic|liver	CHR|carcinogenic|pathology neoplastic|liver|F0	CHR|carcinogenic|pathology neoplastic|liver|F0|F|carcinogenic|pathology neoplastic|liver	1	M,F	728
110	19666-30-9	24239	Oxadiazon	357	1987	opp_der	CHR	rat	wistar	F	adult	F0	Oral	Feed	-0,4	104	week	0,44	mg/kg/day	0	week	104	week	95,9	20	4808	carcinogenic	pathology neoplastic	liver	organ	NOSNA	hepatocellular carcinoma	NA	1	2	0	0	carcinogenic|pathology neoplastic|liver	CHR|carcinogenic|pathology neoplastic|liver|F0	CHR|carcinogenic|pathology neoplastic|liver|F0|F|carcinogenic|pathology neoplastic|liver	1	M,F	728
111	19666-30-9	24239	Oxadiazon	357	1987	opp_der	CHR	rat	wistar	F	adult	F0	Oral	Feed	0,6	104	week	4,2	mg/kg/day	0	week	104	week	95,9	20	4808	carcinogenic	pathology neoplastic	liver	organ	NOSNA	hepatocellular carcinoma	NA	1	3	0	0	carcinogenic|pathology neoplastic|liver	CHR|carcinogenic|pathology neoplastic|liver|F0	CHR|carcinogenic|pathology neoplastic|liver|F0|F|carcinogenic|pathology neoplastic|liver	1	M,F	728
112	19666-30-9	24239	Oxadiazon	357	1987	opp_der	CHR	rat	wistar	M	adult	F0	Oral	Feed	0,5	104	week	3,5	mg/kg/day	0	week	104	week	95,9	20	4809	carcinogenic	pathology neoplastic	liver	organ	NOSNA	adenoma	NA	1	3	0	1	carcinogenic|pathology neoplastic|liver	CHR|carcinogenic|pathology neoplastic|liver|F0	CHR|carcinogenic|pathology neoplastic|liver|F0|M|carcinogenic|pathology neoplastic|liver	1	M,F	728
113	19666-30-9	24239	Oxadiazon	357	1987	opp_der	CHR	rat	wistar	M	adult	F0	Oral	Feed	1,6	104	week	39	mg/kg/day	0	week	104	week	95,9	20	4809	carcinogenic	pathology neoplastic	liver	organ	NOSNA	adenoma	NA	1	4	0	1	carcinogenic|pathology neoplastic|liver	CHR|carcinogenic|pathology neoplastic|liver|F0	CHR|carcinogenic|pathology neoplastic|liver|F0|M|carcinogenic|pathology neoplastic|liver	1	M,F	728
114	19666-30-9	24239	Oxadiazon	357	1987	opp_der	CHR	rat	wistar	M	adult	F0	Oral	Feed	-1	104	week	0,106	mg/kg/day	0	week	104	week	95,9	20	4809	carcinogenic	pathology neoplastic	liver	organ	NOSNA	adenoma	NA	1	1	0	0	carcinogenic|pathology neoplastic|liver	CHR|carcinogenic|pathology neoplastic|liver|F0	CHR|carcinogenic|pathology neoplastic|liver|F0|M|carcinogenic|pathology neoplastic|liver	1	M,F	728
115	19666-30-9	24239	Oxadiazon	357	1987	opp_der	CHR	rat	wistar	M	adult	F0	Oral	Feed	-0,4	104	week	0,36	mg/kg/day	0	week	104	week	95,9	20	4809	carcinogenic	pathology neoplastic	liver	organ	NOSNA	adenoma	NA	1	2	0	0	carcinogenic|pathology neoplastic|liver	CHR|carcinogenic|pathology neoplastic|liver|F0	CHR|carcinogenic|pathology neoplastic|liver|F0|M|carcinogenic|pathology neoplastic|liver	1	M,F	728
116	19666-30-9	24239	Oxadiazon	357	1987	opp_der	CHR	rat	wistar	M	adult	F0	Oral	Feed	1,6	104	week	39	mg/kg/day	0	week	104	week	95,9	20	4810	carcinogenic	pathology neoplastic	liver	organ	NOSNA	hepatocellular carcinoma	NA	1	4	0	1	carcinogenic|pathology neoplastic|liver	CHR|carcinogenic|pathology neoplastic|liver|F0	CHR|carcinogenic|pathology neoplastic|liver|F0|M|carcinogenic|pathology neoplastic|liver	1	M,F	728
117	19666-30-9	24239	Oxadiazon	357	1987	opp_der	CHR	rat	wistar	M	adult	F0	Oral	Feed	-1	104	week	0,106	mg/kg/day	0	week	104	week	95,9	20	4810	carcinogenic	pathology neoplastic	liver	organ	NOSNA	hepatocellular carcinoma	NA	1	1	0	0	carcinogenic|pathology neoplastic|liver	CHR|carcinogenic|pathology neoplastic|liver|F0	CHR|carcinogenic|pathology neoplastic|liver|F0|M|carcinogenic|pathology neoplastic|liver	1	M,F	728
118	19666-30-9	24239	Oxadiazon	357	1987	opp_der	CHR	rat	wistar	M	adult	F0	Oral	Feed	-0,4	104	week	0,36	mg/kg/day	0	week	104	week	95,9	20	4810	carcinogenic	pathology neoplastic	liver	organ	NOSNA	hepatocellular carcinoma	NA	1	2	0	0	carcinogenic|pathology neoplastic|liver	CHR|carcinogenic|pathology neoplastic|liver|F0	CHR|carcinogenic|pathology neoplastic|liver|F0|M|carcinogenic|pathology neoplastic|liver	1	M,F	728
119	19666-30-9	24239	Oxadiazon	357	1987	opp_der	CHR	rat	wistar	M	adult	F0	Oral	Feed	0,5	104	week	3,5	mg/kg/day	0	week	104	week	95,9	20	4810	carcinogenic	pathology neoplastic	liver	organ	NOSNA	hepatocellular carcinoma	NA	1	3	0	0	carcinogenic|pathology neoplastic|liver	CHR|carcinogenic|pathology neoplastic|liver|F0	CHR|carcinogenic|pathology neoplastic|liver|F0|M|carcinogenic|pathology neoplastic|liver	1	M,F	728
120	35554-44-0	24151	Imazalil	1299	1999	opp_der	CHR	rat	rat	M	adult	F0	Oral	Feed	2,1	104	week	134,8	mg/kg/day	0	day	104	week	97,4	20	20055	carcinogenic	pathology neoplastic	liver	organ	hepatocyte	adenoma	NA	1	4	0	1	carcinogenic|pathology neoplastic|liver	CHR|carcinogenic|pathology neoplastic|liver|F0	CHR|carcinogenic|pathology neoplastic|liver|F0|M|carcinogenic|pathology neoplastic|liver	1	M	728
121	35554-44-0	24151	Imazalil	1299	1999	opp_der	CHR	rat	rat	M	adult	F0	Oral	Feed	0,4	104	week	2,7	mg/kg/day	0	day	104	week	97,4	20	20055	carcinogenic	pathology neoplastic	liver	organ	hepatocyte	adenoma	NA	1	1	0	0	carcinogenic|pathology neoplastic|liver	CHR|carcinogenic|pathology neoplastic|liver|F0	CHR|carcinogenic|pathology neoplastic|liver|F0|M|carcinogenic|pathology neoplastic|liver	1	M	728
122	35554-44-0	24151	Imazalil	1299	1999	opp_der	CHR	rat	rat	M	adult	F0	Oral	Feed	1	104	week	10,8	mg/kg/day	0	day	104	week	97,4	20	20055	carcinogenic	pathology neoplastic	liver	organ	hepatocyte	adenoma	NA	1	2	0	0	carcinogenic|pathology neoplastic|liver	CHR|carcinogenic|pathology neoplastic|liver|F0	CHR|carcinogenic|pathology neoplastic|liver|F0|M|carcinogenic|pathology neoplastic|liver	1	M	728
123	35554-44-0	24151	Imazalil	1299	1999	opp_der	CHR	rat	rat	M	adult	F0	Oral	Feed	1,8	104	week	65,8	mg/kg/day	0	day	104	week	97,4	20	20055	carcinogenic	pathology neoplastic	liver	organ	hepatocyte	adenoma	NA	1	3	0	0	carcinogenic|pathology neoplastic|liver	CHR|carcinogenic|pathology neoplastic|liver|F0	CHR|carcinogenic|pathology neoplastic|liver|F0|M|carcinogenic|pathology neoplastic|liver	1	M	728
124	87674-68-8	32376	Dimethenamid	2712	1990	opp_der	CHR	rat	sprague dawley	M	adult	F0	Oral	Feed	1,9	24	month	80	mg/kg/day	0	day	24	month	91,3	20	42657	carcinogenic	pathology neoplastic	liver	organ	NOSNA	adenoma	NA	1	3	0	1	carcinogenic|pathology neoplastic|liver	CHR|carcinogenic|pathology neoplastic|liver|F0	CHR|carcinogenic|pathology neoplastic|liver|F0|M|carcinogenic|pathology neoplastic|liver	1	M	720
125	87674-68-8	32376	Dimethenamid	2712	1990	opp_der	CHR	rat	sprague dawley	M	adult	F0	Oral	Feed	0,7	24	month	5,1	mg/kg/day	0	day	24	month	91,3	20	42657	carcinogenic	pathology neoplastic	liver	organ	NOSNA	adenoma	NA	1	1	0	0	carcinogenic|pathology neoplastic|liver	CHR|carcinogenic|pathology neoplastic|liver|F0	CHR|carcinogenic|pathology neoplastic|liver|F0|M|carcinogenic|pathology neoplastic|liver	1	M	720
126	87674-68-8	32376	Dimethenamid	2712	1990	opp_der	CHR	rat	sprague dawley	M	adult	F0	Oral	Feed	1,6	24	month	36	mg/kg/day	0	day	24	month	91,3	20	42657	carcinogenic	pathology neoplastic	liver	organ	NOSNA	adenoma	NA	1	2	0	0	carcinogenic|pathology neoplastic|liver	CHR|carcinogenic|pathology neoplastic|liver|F0	CHR|carcinogenic|pathology neoplastic|liver|F0|M|carcinogenic|pathology neoplastic|liver	1	M	720
127	113136-77-9	32600	Cyclanilide	2785	1995	opp_der	CHR	rat	sprague dawley	F	adult	F0	Oral	Feed	1,8	23	month	58,6	mg/kg/day	0	day	24	month	99,2	20	43481	carcinogenic	pathology neoplastic	liver	organ	hepatocyte	adenoma/carcinoma combined	NA	1	4	0	1	carcinogenic|pathology neoplastic|liver	CHR|carcinogenic|pathology neoplastic|liver|F0	CHR|carcinogenic|pathology neoplastic|liver|F0|F|carcinogenic|pathology neoplastic|liver	1	F	720
128	113136-77-9	32600	Cyclanilide	2785	1995	opp_der	CHR	rat	sprague dawley	F	adult	F0	Oral	Feed	0,4	23	month	2,6	mg/kg/day	0	day	24	month	99,2	20	43481	carcinogenic	pathology neoplastic	liver	organ	hepatocyte	adenoma/carcinoma combined	NA	1	1	0	0	carcinogenic|pathology neoplastic|liver	CHR|carcinogenic|pathology neoplastic|liver|F0	CHR|carcinogenic|pathology neoplastic|liver|F0|F|carcinogenic|pathology neoplastic|liver	1	F	720
129	113136-77-9	32600	Cyclanilide	2785	1995	opp_der	CHR	rat	sprague dawley	F	adult	F0	Oral	Feed	0,9	23	month	8,1	mg/kg/day	0	day	24	month	99,2	20	43481	carcinogenic	pathology neoplastic	liver	organ	hepatocyte	adenoma/carcinoma combined	NA	1	2	0	0	carcinogenic|pathology neoplastic|liver	CHR|carcinogenic|pathology neoplastic|liver|F0	CHR|carcinogenic|pathology neoplastic|liver|F0|F|carcinogenic|pathology neoplastic|liver	1	F	720
130	113136-77-9	32600	Cyclanilide	2785	1995	opp_der	CHR	rat	sprague dawley	F	adult	F0	Oral	Feed	1,4	23	month	25,5	mg/kg/day	0	day	24	month	99,2	20	43481	carcinogenic	pathology neoplastic	liver	organ	hepatocyte	adenoma/carcinoma combined	NA	1	3	0	0	carcinogenic|pathology neoplastic|liver	CHR|carcinogenic|pathology neoplastic|liver|F0	CHR|carcinogenic|pathology neoplastic|liver|F0|F|carcinogenic|pathology neoplastic|liver	1	F	720
131	117-81-7	20607	Di(2-ethylhexyl) phthalate	2882	1982	ntp	CHR	rat	fischer	F	adult	F0	Oral	Feed	2,8	105	week	600	mg/kg/day	0	day	105	week	94	20	45604	carcinogenic	pathology neoplastic	liver	organ	hepatocyte	carcinoma	NA	1	2	0	1	carcinogenic|pathology neoplastic|liver	CHR|carcinogenic|pathology neoplastic|liver|F0	CHR|carcinogenic|pathology neoplastic|liver|F0|F|carcinogenic|pathology neoplastic|liver	1	M,F	735
132	117-81-7	20607	Di(2-ethylhexyl) phthalate	2882	1982	ntp	CHR	rat	fischer	F	adult	F0	Oral	Feed	2,5	105	week	300	mg/kg/day	0	day	105	week	94	20	45604	carcinogenic	pathology neoplastic	liver	organ	hepatocyte	carcinoma	NA	1	1	0	0	carcinogenic|pathology neoplastic|liver	CHR|carcinogenic|pathology neoplastic|liver|F0	CHR|carcinogenic|pathology neoplastic|liver|F0|F|carcinogenic|pathology neoplastic|liver	1	M,F	735
133	117-81-7	20607	Di(2-ethylhexyl) phthalate	2882	1982	ntp	CHR	rat	fischer	M	adult	F0	Oral	Feed	2,8	105	week	600	mg/kg/day	0	day	105	week	94	20	45605	carcinogenic	pathology neoplastic	liver	organ	hepatocyte	carcinoma	NA	1	2	0	1	carcinogenic|pathology neoplastic|liver	CHR|carcinogenic|pathology neoplastic|liver|F0	CHR|carcinogenic|pathology neoplastic|liver|F0|M|carcinogenic|pathology neoplastic|liver	1	M,F	735
134	117-81-7	20607	Di(2-ethylhexyl) phthalate	2882	1982	ntp	CHR	rat	fischer	M	adult	F0	Oral	Feed	2,5	105	week	300	mg/kg/day	0	day	105	week	94	20	45605	carcinogenic	pathology neoplastic	liver	organ	hepatocyte	carcinoma	NA	1	1	0	0	carcinogenic|pathology neoplastic|liver	CHR|carcinogenic|pathology neoplastic|liver|F0	CHR|carcinogenic|pathology neoplastic|liver|F0|M|carcinogenic|pathology neoplastic|liver	1	M,F	735
135	117-81-7	20607	Di(2-ethylhexyl) phthalate	2882	1982	ntp	CHR	rat	fischer	M	adult	F0	Oral	Feed	2,8	105	week	600	mg/kg/day	0	day	105	week	94	20	45606	carcinogenic	pathology neoplastic	liver	organ	hepatocyte	neoplastic nodule	NA	1	2	0	1	carcinogenic|pathology neoplastic|liver	CHR|carcinogenic|pathology neoplastic|liver|F0	CHR|carcinogenic|pathology neoplastic|liver|F0|M|carcinogenic|pathology neoplastic|liver	1	M,F	735
136	117-81-7	20607	Di(2-ethylhexyl) phthalate	2882	1982	ntp	CHR	rat	fischer	M	adult	F0	Oral	Feed	2,5	105	week	300	mg/kg/day	0	day	105	week	94	20	45606	carcinogenic	pathology neoplastic	liver	organ	hepatocyte	neoplastic nodule	NA	1	1	0	0	carcinogenic|pathology neoplastic|liver	CHR|carcinogenic|pathology neoplastic|liver|F0	CHR|carcinogenic|pathology neoplastic|liver|F0|M|carcinogenic|pathology neoplastic|liver	1	M,F	735
137	122-34-9	21268	Simazine	2904	1988	opp_der	CHR	rat	sprague dawley	M	adult	F0	Oral	Feed	1,7	104	week	45,77	mg/kg/day	0	day	104	week	96,9	20	46117	carcinogenic	pathology neoplastic	liver	organ	hepatocyte	adenoma/carcinoma combined	NA	1	3	0	1	carcinogenic|pathology neoplastic|liver	CHR|carcinogenic|pathology neoplastic|liver|F0	CHR|carcinogenic|pathology neoplastic|liver|F0|M|carcinogenic|pathology neoplastic|liver	1	M	728
138	122-34-9	21268	Simazine	2904	1988	opp_der	CHR	rat	sprague dawley	M	adult	F0	Oral	Feed	-0,4	104	week	0,41	mg/kg/day	0	day	104	week	96,9	20	46117	carcinogenic	pathology neoplastic	liver	organ	hepatocyte	adenoma/carcinoma combined	NA	1	1	0	0	carcinogenic|pathology neoplastic|liver	CHR|carcinogenic|pathology neoplastic|liver|F0	CHR|carcinogenic|pathology neoplastic|liver|F0|M|carcinogenic|pathology neoplastic|liver	1	M	728
139	122-34-9	21268	Simazine	2904	1988	opp_der	CHR	rat	sprague dawley	M	adult	F0	Oral	Feed	0,6	104	week	4,17	mg/kg/day	0	day	104	week	96,9	20	46117	carcinogenic	pathology neoplastic	liver	organ	hepatocyte	adenoma/carcinoma combined	NA	1	2	0	0	carcinogenic|pathology neoplastic|liver	CHR|carcinogenic|pathology neoplastic|liver|F0	CHR|carcinogenic|pathology neoplastic|liver|F0|M|carcinogenic|pathology neoplastic|liver	1	M	728
140	834-12-8	23869	Ametryn	3021	1987	opp_der	CHR	rat	sprague dawley	F	adult	F0	Oral	Feed	2,2	104	week	176,1	mg/kg/day	0	day	104	week	98,6	20	47697	carcinogenic	pathology neoplastic	liver	organ	hepatocyte	adenoma	NA	1	3	0	1	carcinogenic|pathology neoplastic|liver	CHR|carcinogenic|pathology neoplastic|liver|F0	CHR|carcinogenic|pathology neoplastic|liver|F0|F|carcinogenic|pathology neoplastic|liver	1	F	728
141	834-12-8	23869	Ametryn	3021	1987	opp_der	CHR	rat	sprague dawley	F	adult	F0	Oral	Feed	0,4	104	week	2,5	mg/kg/day	0	day	104	week	98,6	20	47697	carcinogenic	pathology neoplastic	liver	organ	hepatocyte	adenoma	NA	1	1	0	0	carcinogenic|pathology neoplastic|liver	CHR|carcinogenic|pathology neoplastic|liver|F0	CHR|carcinogenic|pathology neoplastic|liver|F0|F|carcinogenic|pathology neoplastic|liver	1	F	728
142	834-12-8	23869	Ametryn	3021	1987	opp_der	CHR	rat	sprague dawley	F	adult	F0	Oral	Feed	1,4	104	week	26,2	mg/kg/day	0	day	104	week	98,6	20	47697	carcinogenic	pathology neoplastic	liver	organ	hepatocyte	adenoma	NA	1	2	0	0	carcinogenic|pathology neoplastic|liver	CHR|carcinogenic|pathology neoplastic|liver|F0	CHR|carcinogenic|pathology neoplastic|liver|F0|F|carcinogenic|pathology neoplastic|liver	1	F	728
143	141112-29-0	34723	Isoxaflutole	3068	1995	opp_der	CHR	rat	sprague dawley	F	adult	F0	Oral	Oral	2,7	104	week	500	mg/kg/day	0	day	104	week	93	20	48736	carcinogenic	pathology neoplastic	liver	organ	NOSNA	adenoma	NA	1	4	0	1	carcinogenic|pathology neoplastic|liver	CHR|carcinogenic|pathology neoplastic|liver|F0	CHR|carcinogenic|pathology neoplastic|liver|F0|F|carcinogenic|pathology neoplastic|liver	1	M,F	728
144	141112-29-0	34723	Isoxaflutole	3068	1995	opp_der	CHR	rat	sprague dawley	F	adult	F0	Oral	Oral	-0,3	104	week	0,5	mg/kg/day	0	day	104	week	93	20	48736	carcinogenic	pathology neoplastic	liver	organ	NOSNA	adenoma	NA	1	1	0	0	carcinogenic|pathology neoplastic|liver	CHR|carcinogenic|pathology neoplastic|liver|F0	CHR|carcinogenic|pathology neoplastic|liver|F0|F|carcinogenic|pathology neoplastic|liver	1	M,F	728
145	141112-29-0	34723	Isoxaflutole	3068	1995	opp_der	CHR	rat	sprague dawley	F	adult	F0	Oral	Oral	0,3	104	week	2	mg/kg/day	0	day	104	week	93	20	48736	carcinogenic	pathology neoplastic	liver	organ	NOSNA	adenoma	NA	1	2	0	0	carcinogenic|pathology neoplastic|liver	CHR|carcinogenic|pathology neoplastic|liver|F0	CHR|carcinogenic|pathology neoplastic|liver|F0|F|carcinogenic|pathology neoplastic|liver	1	M,F	728
146	141112-29-0	34723	Isoxaflutole	3068	1995	opp_der	CHR	rat	sprague dawley	F	adult	F0	Oral	Oral	1,3	104	week	20	mg/kg/day	0	day	104	week	93	20	48736	carcinogenic	pathology neoplastic	liver	organ	NOSNA	adenoma	NA	1	3	0	0	carcinogenic|pathology neoplastic|liver	CHR|carcinogenic|pathology neoplastic|liver|F0	CHR|carcinogenic|pathology neoplastic|liver|F0|F|carcinogenic|pathology neoplastic|liver	1	M,F	728
147	141112-29-0	34723	Isoxaflutole	3068	1995	opp_der	CHR	rat	sprague dawley	F	adult	F0	Oral	Oral	2,7	104	week	500	mg/kg/day	0	day	104	week	93	20	48737	carcinogenic	pathology neoplastic	liver	organ	NOSNA	adenoma/carcinoma combined	NA	1	4	0	1	carcinogenic|pathology neoplastic|liver	CHR|carcinogenic|pathology neoplastic|liver|F0	CHR|carcinogenic|pathology neoplastic|liver|F0|F|carcinogenic|pathology neoplastic|liver	1	M,F	728
148	141112-29-0	34723	Isoxaflutole	3068	1995	opp_der	CHR	rat	sprague dawley	F	adult	F0	Oral	Oral	-0,3	104	week	0,5	mg/kg/day	0	day	104	week	93	20	48737	carcinogenic	pathology neoplastic	liver	organ	NOSNA	adenoma/carcinoma combined	NA	1	1	0	0	carcinogenic|pathology neoplastic|liver	CHR|carcinogenic|pathology neoplastic|liver|F0	CHR|carcinogenic|pathology neoplastic|liver|F0|F|carcinogenic|pathology neoplastic|liver	1	M,F	728
149	141112-29-0	34723	Isoxaflutole	3068	1995	opp_der	CHR	rat	sprague dawley	F	adult	F0	Oral	Oral	0,3	104	week	2	mg/kg/day	0	day	104	week	93	20	48737	carcinogenic	pathology neoplastic	liver	organ	NOSNA	adenoma/carcinoma combined	NA	1	2	0	0	carcinogenic|pathology neoplastic|liver	CHR|carcinogenic|pathology neoplastic|liver|F0	CHR|carcinogenic|pathology neoplastic|liver|F0|F|carcinogenic|pathology neoplastic|liver	1	M,F	728
150	141112-29-0	34723	Isoxaflutole	3068	1995	opp_der	CHR	rat	sprague dawley	F	adult	F0	Oral	Oral	1,3	104	week	20	mg/kg/day	0	day	104	week	93	20	48737	carcinogenic	pathology neoplastic	liver	organ	NOSNA	adenoma/carcinoma combined	NA	1	3	0	0	carcinogenic|pathology neoplastic|liver	CHR|carcinogenic|pathology neoplastic|liver|F0	CHR|carcinogenic|pathology neoplastic|liver|F0|F|carcinogenic|pathology neoplastic|liver	1	M,F	728
151	141112-29-0	34723	Isoxaflutole	3068	1995	opp_der	CHR	rat	sprague dawley	F	adult	F0	Oral	Oral	2,7	104	week	500	mg/kg/day	0	day	104	week	93	20	48738	carcinogenic	pathology neoplastic	liver	organ	NOSNA	carcinoma	NA	1	4	0	1	carcinogenic|pathology neoplastic|liver	CHR|carcinogenic|pathology neoplastic|liver|F0	CHR|carcinogenic|pathology neoplastic|liver|F0|F|carcinogenic|pathology neoplastic|liver	1	M,F	728
152	141112-29-0	34723	Isoxaflutole	3068	1995	opp_der	CHR	rat	sprague dawley	F	adult	F0	Oral	Oral	-0,3	104	week	0,5	mg/kg/day	0	day	104	week	93	20	48738	carcinogenic	pathology neoplastic	liver	organ	NOSNA	carcinoma	NA	1	1	0	0	carcinogenic|pathology neoplastic|liver	CHR|carcinogenic|pathology neoplastic|liver|F0	CHR|carcinogenic|pathology neoplastic|liver|F0|F|carcinogenic|pathology neoplastic|liver	1	M,F	728
153	141112-29-0	34723	Isoxaflutole	3068	1995	opp_der	CHR	rat	sprague dawley	F	adult	F0	Oral	Oral	0,3	104	week	2	mg/kg/day	0	day	104	week	93	20	48738	carcinogenic	pathology neoplastic	liver	organ	NOSNA	carcinoma	NA	1	2	0	0	carcinogenic|pathology neoplastic|liver	CHR|carcinogenic|pathology neoplastic|liver|F0	CHR|carcinogenic|pathology neoplastic|liver|F0|F|carcinogenic|pathology neoplastic|liver	1	M,F	728
154	141112-29-0	34723	Isoxaflutole	3068	1995	opp_der	CHR	rat	sprague dawley	F	adult	F0	Oral	Oral	1,3	104	week	20	mg/kg/day	0	day	104	week	93	20	48738	carcinogenic	pathology neoplastic	liver	organ	NOSNA	carcinoma	NA	1	3	0	0	carcinogenic|pathology neoplastic|liver	CHR|carcinogenic|pathology neoplastic|liver|F0	CHR|carcinogenic|pathology neoplastic|liver|F0|F|carcinogenic|pathology neoplastic|liver	1	M,F	728
155	141112-29-0	34723	Isoxaflutole	3068	1995	opp_der	CHR	rat	sprague dawley	M	adult	F0	Oral	Oral	2,7	104	week	500	mg/kg/day	0	day	104	week	93	20	48739	carcinogenic	pathology neoplastic	liver	organ	NOSNA	adenoma	NA	1	4	0	1	carcinogenic|pathology neoplastic|liver	CHR|carcinogenic|pathology neoplastic|liver|F0	CHR|carcinogenic|pathology neoplastic|liver|F0|M|carcinogenic|pathology neoplastic|liver	1	M,F	728
156	141112-29-0	34723	Isoxaflutole	3068	1995	opp_der	CHR	rat	sprague dawley	M	adult	F0	Oral	Oral	-0,3	104	week	0,5	mg/kg/day	0	day	104	week	93	20	48739	carcinogenic	pathology neoplastic	liver	organ	NOSNA	adenoma	NA	1	1	0	0	carcinogenic|pathology neoplastic|liver	CHR|carcinogenic|pathology neoplastic|liver|F0	CHR|carcinogenic|pathology neoplastic|liver|F0|M|carcinogenic|pathology neoplastic|liver	1	M,F	728
157	141112-29-0	34723	Isoxaflutole	3068	1995	opp_der	CHR	rat	sprague dawley	M	adult	F0	Oral	Oral	0,3	104	week	2	mg/kg/day	0	day	104	week	93	20	48739	carcinogenic	pathology neoplastic	liver	organ	NOSNA	adenoma	NA	1	2	0	0	carcinogenic|pathology neoplastic|liver	CHR|carcinogenic|pathology neoplastic|liver|F0	CHR|carcinogenic|pathology neoplastic|liver|F0|M|carcinogenic|pathology neoplastic|liver	1	M,F	728
158	141112-29-0	34723	Isoxaflutole	3068	1995	opp_der	CHR	rat	sprague dawley	M	adult	F0	Oral	Oral	1,3	104	week	20	mg/kg/day	0	day	104	week	93	20	48739	carcinogenic	pathology neoplastic	liver	organ	NOSNA	adenoma	NA	1	3	0	0	carcinogenic|pathology neoplastic|liver	CHR|carcinogenic|pathology neoplastic|liver|F0	CHR|carcinogenic|pathology neoplastic|liver|F0|M|carcinogenic|pathology neoplastic|liver	1	M,F	728
159	141112-29-0	34723	Isoxaflutole	3068	1995	opp_der	CHR	rat	sprague dawley	M	adult	F0	Oral	Oral	2,7	104	week	500	mg/kg/day	0	day	104	week	93	20	48740	carcinogenic	pathology neoplastic	liver	organ	NOSNA	adenoma/carcinoma combined	NA	1	4	0	1	carcinogenic|pathology neoplastic|liver	CHR|carcinogenic|pathology neoplastic|liver|F0	CHR|carcinogenic|pathology neoplastic|liver|F0|M|carcinogenic|pathology neoplastic|liver	1	M,F	728
160	141112-29-0	34723	Isoxaflutole	3068	1995	opp_der	CHR	rat	sprague dawley	M	adult	F0	Oral	Oral	-0,3	104	week	0,5	mg/kg/day	0	day	104	week	93	20	48740	carcinogenic	pathology neoplastic	liver	organ	NOSNA	adenoma/carcinoma combined	NA	1	1	0	0	carcinogenic|pathology neoplastic|liver	CHR|carcinogenic|pathology neoplastic|liver|F0	CHR|carcinogenic|pathology neoplastic|liver|F0|M|carcinogenic|pathology neoplastic|liver	1	M,F	728
161	141112-29-0	34723	Isoxaflutole	3068	1995	opp_der	CHR	rat	sprague dawley	M	adult	F0	Oral	Oral	0,3	104	week	2	mg/kg/day	0	day	104	week	93	20	48740	carcinogenic	pathology neoplastic	liver	organ	NOSNA	adenoma/carcinoma combined	NA	1	2	0	0	carcinogenic|pathology neoplastic|liver	CHR|carcinogenic|pathology neoplastic|liver|F0	CHR|carcinogenic|pathology neoplastic|liver|F0|M|carcinogenic|pathology neoplastic|liver	1	M,F	728
162	141112-29-0	34723	Isoxaflutole	3068	1995	opp_der	CHR	rat	sprague dawley	M	adult	F0	Oral	Oral	1,3	104	week	20	mg/kg/day	0	day	104	week	93	20	48740	carcinogenic	pathology neoplastic	liver	organ	NOSNA	adenoma/carcinoma combined	NA	1	3	0	0	carcinogenic|pathology neoplastic|liver	CHR|carcinogenic|pathology neoplastic|liver|F0	CHR|carcinogenic|pathology neoplastic|liver|F0|M|carcinogenic|pathology neoplastic|liver	1	M,F	728
163	141112-29-0	34723	Isoxaflutole	3068	1995	opp_der	CHR	rat	sprague dawley	M	adult	F0	Oral	Oral	2,7	104	week	500	mg/kg/day	0	day	104	week	93	20	48741	carcinogenic	pathology neoplastic	liver	organ	NOSNA	carcinoma	NA	1	4	0	1	carcinogenic|pathology neoplastic|liver	CHR|carcinogenic|pathology neoplastic|liver|F0	CHR|carcinogenic|pathology neoplastic|liver|F0|M|carcinogenic|pathology neoplastic|liver	1	M,F	728
164	141112-29-0	34723	Isoxaflutole	3068	1995	opp_der	CHR	rat	sprague dawley	M	adult	F0	Oral	Oral	-0,3	104	week	0,5	mg/kg/day	0	day	104	week	93	20	48741	carcinogenic	pathology neoplastic	liver	organ	NOSNA	carcinoma	NA	1	1	0	0	carcinogenic|pathology neoplastic|liver	CHR|carcinogenic|pathology neoplastic|liver|F0	CHR|carcinogenic|pathology neoplastic|liver|F0|M|carcinogenic|pathology neoplastic|liver	1	M,F	728
165	141112-29-0	34723	Isoxaflutole	3068	1995	opp_der	CHR	rat	sprague dawley	M	adult	F0	Oral	Oral	0,3	104	week	2	mg/kg/day	0	day	104	week	93	20	48741	carcinogenic	pathology neoplastic	liver	organ	NOSNA	carcinoma	NA	1	2	0	0	carcinogenic|pathology neoplastic|liver	CHR|carcinogenic|pathology neoplastic|liver|F0	CHR|carcinogenic|pathology neoplastic|liver|F0|M|carcinogenic|pathology neoplastic|liver	1	M,F	728
166	141112-29-0	34723	Isoxaflutole	3068	1995	opp_der	CHR	rat	sprague dawley	M	adult	F0	Oral	Oral	1,3	104	week	20	mg/kg/day	0	day	104	week	93	20	48741	carcinogenic	pathology neoplastic	liver	organ	NOSNA	carcinoma	NA	1	3	0	0	carcinogenic|pathology neoplastic|liver	CHR|carcinogenic|pathology neoplastic|liver|F0	CHR|carcinogenic|pathology neoplastic|liver|F0|M|carcinogenic|pathology neoplastic|liver	1	M,F	728
167	131341-86-1	32398	Fludioxonil	3199	1993	opp_der	CHR	rat	sprague dawley	F	adult	F0	Oral	Feed	2,1	24	month	141	mg/kg/day	0	day	24	month	95,4	20	50859	carcinogenic	pathology neoplastic	liver	organ	NOSNA	adenoma/carcinoma combined	NA	1	5	0	1	carcinogenic|pathology neoplastic|liver	CHR|carcinogenic|pathology neoplastic|liver|F0	CHR|carcinogenic|pathology neoplastic|liver|F0|F|carcinogenic|pathology neoplastic|liver	1	F	720
168	131341-86-1	32398	Fludioxonil	3199	1993	opp_der	CHR	rat	sprague dawley	F	adult	F0	Oral	Feed	-0,4	24	month	0,44	mg/kg/day	0	day	24	month	95,4	20	50859	carcinogenic	pathology neoplastic	liver	organ	NOSNA	adenoma/carcinoma combined	NA	1	1	0	0	carcinogenic|pathology neoplastic|liver	CHR|carcinogenic|pathology neoplastic|liver|F0	CHR|carcinogenic|pathology neoplastic|liver|F0|F|carcinogenic|pathology neoplastic|liver	1	F	720
169	131341-86-1	32398	Fludioxonil	3199	1993	opp_der	CHR	rat	sprague dawley	F	adult	F0	Oral	Feed	0,1	24	month	1,3	mg/kg/day	0	day	24	month	95,4	20	50859	carcinogenic	pathology neoplastic	liver	organ	NOSNA	adenoma/carcinoma combined	NA	1	2	0	0	carcinogenic|pathology neoplastic|liver	CHR|carcinogenic|pathology neoplastic|liver|F0	CHR|carcinogenic|pathology neoplastic|liver|F0|F|carcinogenic|pathology neoplastic|liver	1	F	720
170	131341-86-1	32398	Fludioxonil	3199	1993	opp_der	CHR	rat	sprague dawley	F	adult	F0	Oral	Feed	0,6	24	month	4,4	mg/kg/day	0	day	24	month	95,4	20	50859	carcinogenic	pathology neoplastic	liver	organ	NOSNA	adenoma/carcinoma combined	NA	1	3	0	0	carcinogenic|pathology neoplastic|liver	CHR|carcinogenic|pathology neoplastic|liver|F0	CHR|carcinogenic|pathology neoplastic|liver|F0|F|carcinogenic|pathology neoplastic|liver	1	F	720
171	131341-86-1	32398	Fludioxonil	3199	1993	opp_der	CHR	rat	sprague dawley	F	adult	F0	Oral	Feed	1,6	24	month	44	mg/kg/day	0	day	24	month	95,4	20	50859	carcinogenic	pathology neoplastic	liver	organ	NOSNA	adenoma/carcinoma combined	NA	1	4	0	0	carcinogenic|pathology neoplastic|liver	CHR|carcinogenic|pathology neoplastic|liver|F0	CHR|carcinogenic|pathology neoplastic|liver|F0|F|carcinogenic|pathology neoplastic|liver	1	F	720
172	63-25-2	20247	Carbaryl	3215	1993	opp_der	CHR	rat	sprague dawley	F	adult	F0	Oral	Feed	2,7	104	week	484,6	mg/kg/day	0	day	104	week	99	20	51187	carcinogenic	pathology neoplastic	liver	organ	NOSNA	adenoma	NA	1	3	0	1	carcinogenic|pathology neoplastic|liver	CHR|carcinogenic|pathology neoplastic|liver|F0	CHR|carcinogenic|pathology neoplastic|liver|F0|F|carcinogenic|pathology neoplastic|liver	1	F	728
173	63-25-2	20247	Carbaryl	3215	1993	opp_der	CHR	rat	sprague dawley	F	adult	F0	Oral	Feed	1,1	104	week	12,6	mg/kg/day	0	day	104	week	99	20	51187	carcinogenic	pathology neoplastic	liver	organ	NOSNA	adenoma	NA	1	1	0	0	carcinogenic|pathology neoplastic|liver	CHR|carcinogenic|pathology neoplastic|liver|F0	CHR|carcinogenic|pathology neoplastic|liver|F0|F|carcinogenic|pathology neoplastic|liver	1	F	728
174	63-25-2	20247	Carbaryl	3215	1993	opp_der	CHR	rat	sprague dawley	F	adult	F0	Oral	Feed	1,9	104	week	78,6	mg/kg/day	0	day	104	week	99	20	51187	carcinogenic	pathology neoplastic	liver	organ	NOSNA	adenoma	NA	1	2	0	0	carcinogenic|pathology neoplastic|liver	CHR|carcinogenic|pathology neoplastic|liver|F0	CHR|carcinogenic|pathology neoplastic|liver|F0|F|carcinogenic|pathology neoplastic|liver	1	F	728
175	1194-65-6	32365	Dichlobenil	3309	1988	opp_der	CHR	rat	rat	F	adult	F0	Oral	Oral	2,3	110	week	183,8	mg/kg/day	0	day	104	week	94	20	53141	carcinogenic	pathology neoplastic	liver	organ	hepatocyte	adenoma	NA	1	3	0	1	carcinogenic|pathology neoplastic|liver	CHR|carcinogenic|pathology neoplastic|liver|F0	CHR|carcinogenic|pathology neoplastic|liver|F0|F|carcinogenic|pathology neoplastic|liver	1	M,F	728
176	1194-65-6	32365	Dichlobenil	3309	1988	opp_der	CHR	rat	rat	F	adult	F0	Oral	Oral	0,4	110	week	2,6	mg/kg/day	0	day	104	week	94	20	53141	carcinogenic	pathology neoplastic	liver	organ	hepatocyte	adenoma	NA	1	1	0	0	carcinogenic|pathology neoplastic|liver	CHR|carcinogenic|pathology neoplastic|liver|F0	CHR|carcinogenic|pathology neoplastic|liver|F0|F|carcinogenic|pathology neoplastic|liver	1	M,F	728
177	1194-65-6	32365	Dichlobenil	3309	1988	opp_der	CHR	rat	rat	F	adult	F0	Oral	Oral	1,3	110	week	20,6	mg/kg/day	0	day	104	week	94	20	53141	carcinogenic	pathology neoplastic	liver	organ	hepatocyte	adenoma	NA	1	2	0	0	carcinogenic|pathology neoplastic|liver	CHR|carcinogenic|pathology neoplastic|liver|F0	CHR|carcinogenic|pathology neoplastic|liver|F0|F|carcinogenic|pathology neoplastic|liver	1	M,F	728
178	1194-65-6	32365	Dichlobenil	3309	1988	opp_der	CHR	rat	rat	M	adult	F0	Oral	Oral	2,2	110	week	162,4	mg/kg/day	0	day	104	week	94	20	53142	carcinogenic	pathology neoplastic	liver	organ	hepatocyte	adenoma	NA	1	3	0	1	carcinogenic|pathology neoplastic|liver	CHR|carcinogenic|pathology neoplastic|liver|F0	CHR|carcinogenic|pathology neoplastic|liver|F0|M|carcinogenic|pathology neoplastic|liver	1	M,F	728
179	1194-65-6	32365	Dichlobenil	3309	1988	opp_der	CHR	rat	rat	M	adult	F0	Oral	Oral	0,3	110	week	2,1	mg/kg/day	0	day	104	week	94	20	53142	carcinogenic	pathology neoplastic	liver	organ	hepatocyte	adenoma	NA	1	1	0	0	carcinogenic|pathology neoplastic|liver	CHR|carcinogenic|pathology neoplastic|liver|F0	CHR|carcinogenic|pathology neoplastic|liver|F0|M|carcinogenic|pathology neoplastic|liver	1	M,F	728
180	1194-65-6	32365	Dichlobenil	3309	1988	opp_der	CHR	rat	rat	M	adult	F0	Oral	Oral	1,2	110	week	17,3	mg/kg/day	0	day	104	week	94	20	53142	carcinogenic	pathology neoplastic	liver	organ	hepatocyte	adenoma	NA	1	2	0	0	carcinogenic|pathology neoplastic|liver	CHR|carcinogenic|pathology neoplastic|liver|F0	CHR|carcinogenic|pathology neoplastic|liver|F0|M|carcinogenic|pathology neoplastic|liver	1	M,F	728
181	34256-82-1	23848	Acetochlor	3697	1983	opp_der	CHR	rat	sprague dawley	M	adult	F0	Oral	Feed	2,4	104	week	250	mg/kg/day	0	day	2	year	94,5	20	59731	carcinogenic	pathology neoplastic	liver	organ	hepatocyte	carcinoma	NA	1	3	0	1	carcinogenic|pathology neoplastic|liver	CHR|carcinogenic|pathology neoplastic|liver|F0	CHR|carcinogenic|pathology neoplastic|liver|F0|M|carcinogenic|pathology neoplastic|liver	1	M	730
182	34256-82-1	23848	Acetochlor	3697	1983	opp_der	CHR	rat	sprague dawley	M	adult	F0	Oral	Feed	1,3	104	week	22	mg/kg/day	0	day	2	year	94,5	20	59731	carcinogenic	pathology neoplastic	liver	organ	hepatocyte	carcinoma	NA	1	1	0	0	carcinogenic|pathology neoplastic|liver	CHR|carcinogenic|pathology neoplastic|liver|F0	CHR|carcinogenic|pathology neoplastic|liver|F0|M|carcinogenic|pathology neoplastic|liver	1	M	730
183	34256-82-1	23848	Acetochlor	3697	1983	opp_der	CHR	rat	sprague dawley	M	adult	F0	Oral	Feed	1,8	104	week	69	mg/kg/day	0	day	2	year	94,5	20	59731	carcinogenic	pathology neoplastic	liver	organ	hepatocyte	carcinoma	NA	1	2	0	0	carcinogenic|pathology neoplastic|liver	CHR|carcinogenic|pathology neoplastic|liver|F0	CHR|carcinogenic|pathology neoplastic|liver|F0|M|carcinogenic|pathology neoplastic|liver	1	M	730
184	54965-24-1	21301	Tamoxifen citrate	5204	1993	open_lit	CHR	rat	sprague dawley	F	adult	F0	Oral	Gavage/Intubation	1,1	15	month	11,3	mg/kg/day	0	day	12	month	99	20	82478	carcinogenic	pathology neoplastic	liver	organ	NOSNA	adenoma	NA	1	1	0	1	carcinogenic|pathology neoplastic|liver	CHR|carcinogenic|pathology neoplastic|liver|F0	CHR|carcinogenic|pathology neoplastic|liver|F0|F|carcinogenic|pathology neoplastic|liver	1	F	360
185	54965-24-1	21301	Tamoxifen citrate	5204	1993	open_lit	CHR	rat	sprague dawley	F	adult	F0	Oral	Gavage/Intubation	1,4	15	month	22,6	mg/kg/day	0	day	12	month	99	20	82478	carcinogenic	pathology neoplastic	liver	organ	NOSNA	adenoma	NA	1	2	0	1	carcinogenic|pathology neoplastic|liver	CHR|carcinogenic|pathology neoplastic|liver|F0	CHR|carcinogenic|pathology neoplastic|liver|F0|F|carcinogenic|pathology neoplastic|liver	1	F	360
186	54965-24-1	21301	Tamoxifen citrate	5204	1993	open_lit	CHR	rat	sprague dawley	F	adult	F0	Oral	Gavage/Intubation	1,1	15	month	11,3	mg/kg/day	0	day	12	month	99	20	82479	carcinogenic	pathology neoplastic	liver	organ	NOSNA	adenoma/carcinoma combined	NA	1	1	0	1	carcinogenic|pathology neoplastic|liver	CHR|carcinogenic|pathology neoplastic|liver|F0	CHR|carcinogenic|pathology neoplastic|liver|F0|F|carcinogenic|pathology neoplastic|liver	1	F	360
187	54965-24-1	21301	Tamoxifen citrate	5204	1993	open_lit	CHR	rat	sprague dawley	F	adult	F0	Oral	Gavage/Intubation	1,4	15	month	22,6	mg/kg/day	0	day	12	month	99	20	82479	carcinogenic	pathology neoplastic	liver	organ	NOSNA	adenoma/carcinoma combined	NA	1	2	0	1	carcinogenic|pathology neoplastic|liver	CHR|carcinogenic|pathology neoplastic|liver|F0	CHR|carcinogenic|pathology neoplastic|liver|F0|F|carcinogenic|pathology neoplastic|liver	1	F	360
188	54965-24-1	21301	Tamoxifen citrate	5204	1993	open_lit	CHR	rat	sprague dawley	F	adult	F0	Oral	Gavage/Intubation	1,1	15	month	11,3	mg/kg/day	0	day	12	month	99	20	82480	carcinogenic	pathology neoplastic	liver	organ	NOSNA	carcinoma	NA	1	1	0	1	carcinogenic|pathology neoplastic|liver	CHR|carcinogenic|pathology neoplastic|liver|F0	CHR|carcinogenic|pathology neoplastic|liver|F0|F|carcinogenic|pathology neoplastic|liver	1	F	360
189	54965-24-1	21301	Tamoxifen citrate	5204	1993	open_lit	CHR	rat	sprague dawley	F	adult	F0	Oral	Gavage/Intubation	1,4	15	month	22,6	mg/kg/day	0	day	12	month	99	20	82480	carcinogenic	pathology neoplastic	liver	organ	NOSNA	carcinoma	NA	1	2	0	1	carcinogenic|pathology neoplastic|liver	CHR|carcinogenic|pathology neoplastic|liver|F0	CHR|carcinogenic|pathology neoplastic|liver|F0|F|carcinogenic|pathology neoplastic|liver	1	F	360
190	54965-24-1	21301	Tamoxifen citrate	5204	1993	open_lit	CHR	rat	sprague dawley	F	adult	F0	Oral	Gavage/Intubation	1,1	12	month	11,3	mg/kg/day	0	day	12	month	99	20	82481	carcinogenic	pathology neoplastic	liver	organ	NOSNA	adenoma	NA	1	1	0	1	carcinogenic|pathology neoplastic|liver	CHR|carcinogenic|pathology neoplastic|liver|F0	CHR|carcinogenic|pathology neoplastic|liver|F0|F|carcinogenic|pathology neoplastic|liver	1	F	360
191	54965-24-1	21301	Tamoxifen citrate	5204	1993	open_lit	CHR	rat	sprague dawley	F	adult	F0	Oral	Gavage/Intubation	1,4	12	month	22,6	mg/kg/day	0	day	12	month	99	20	82481	carcinogenic	pathology neoplastic	liver	organ	NOSNA	adenoma	NA	1	2	0	1	carcinogenic|pathology neoplastic|liver	CHR|carcinogenic|pathology neoplastic|liver|F0	CHR|carcinogenic|pathology neoplastic|liver|F0|F|carcinogenic|pathology neoplastic|liver	1	F	360
192	54965-24-1	21301	Tamoxifen citrate	5204	1993	open_lit	CHR	rat	sprague dawley	F	adult	F0	Oral	Gavage/Intubation	1,1	12	month	11,3	mg/kg/day	0	day	12	month	99	20	82482	carcinogenic	pathology neoplastic	liver	organ	NOSNA	adenoma/carcinoma combined	NA	1	1	0	1	carcinogenic|pathology neoplastic|liver	CHR|carcinogenic|pathology neoplastic|liver|F0	CHR|carcinogenic|pathology neoplastic|liver|F0|F|carcinogenic|pathology neoplastic|liver	1	F	360
193	54965-24-1	21301	Tamoxifen citrate	5204	1993	open_lit	CHR	rat	sprague dawley	F	adult	F0	Oral	Gavage/Intubation	1,4	12	month	22,6	mg/kg/day	0	day	12	month	99	20	82482	carcinogenic	pathology neoplastic	liver	organ	NOSNA	adenoma/carcinoma combined	NA	1	2	0	1	carcinogenic|pathology neoplastic|liver	CHR|carcinogenic|pathology neoplastic|liver|F0	CHR|carcinogenic|pathology neoplastic|liver|F0|F|carcinogenic|pathology neoplastic|liver	1	F	360
194	54965-24-1	21301	Tamoxifen citrate	5204	1993	open_lit	CHR	rat	sprague dawley	F	adult	F0	Oral	Gavage/Intubation	1,1	12	month	11,3	mg/kg/day	0	day	12	month	99	20	82483	carcinogenic	pathology neoplastic	liver	organ	NOSNA	carcinoma	NA	1	1	0	1	carcinogenic|pathology neoplastic|liver	CHR|carcinogenic|pathology neoplastic|liver|F0	CHR|carcinogenic|pathology neoplastic|liver|F0|F|carcinogenic|pathology neoplastic|liver	1	F	360
195	54965-24-1	21301	Tamoxifen citrate	5204	1993	open_lit	CHR	rat	sprague dawley	F	adult	F0	Oral	Gavage/Intubation	1,4	12	month	22,6	mg/kg/day	0	day	12	month	99	20	82483	carcinogenic	pathology neoplastic	liver	organ	NOSNA	carcinoma	NA	1	2	0	1	carcinogenic|pathology neoplastic|liver	CHR|carcinogenic|pathology neoplastic|liver|F0	CHR|carcinogenic|pathology neoplastic|liver|F0|F|carcinogenic|pathology neoplastic|liver	1	F	360
196	119-61-9	21961	Benzophenone	5224	2006	ntp	CHR	rat	fischer	F	adult	F0	Oral	Feed	1,5	105	week	30	mg/kg/day	0	week	105	week	99	20	82979	carcinogenic	pathology neoplastic	liver	organ	NOSNA	histiocytic sarcoma	NA	1	2	0	1	carcinogenic|pathology neoplastic|liver	CHR|carcinogenic|pathology neoplastic|liver|F0	CHR|carcinogenic|pathology neoplastic|liver|F0|F|carcinogenic|pathology neoplastic|liver	1	F	735
197	119-61-9	21961	Benzophenone	5224	2006	ntp	CHR	rat	fischer	F	adult	F0	Oral	Feed	1,8	105	week	65	mg/kg/day	0	week	105	week	99	20	82979	carcinogenic	pathology neoplastic	liver	organ	NOSNA	histiocytic sarcoma	NA	1	3	0	1	carcinogenic|pathology neoplastic|liver	CHR|carcinogenic|pathology neoplastic|liver|F0	CHR|carcinogenic|pathology neoplastic|liver|F0|F|carcinogenic|pathology neoplastic|liver	1	F	735
198	119-61-9	21961	Benzophenone	5224	2006	ntp	CHR	rat	fischer	F	adult	F0	Oral	Feed	1,2	105	week	15	mg/kg/day	0	week	105	week	99	20	82979	carcinogenic	pathology neoplastic	liver	organ	NOSNA	histiocytic sarcoma	NA	1	1	0	0	carcinogenic|pathology neoplastic|liver	CHR|carcinogenic|pathology neoplastic|liver|F0	CHR|carcinogenic|pathology neoplastic|liver|F0|F|carcinogenic|pathology neoplastic|liver	1	F	735
199	143-50-0	20770	Kepone	5259	1976	ntp	CHR	rat	rat	F	adult	F0	Oral	Feed	0,1	80	week	1,3	mg/kg/day	0	week	80	week	98	20	83503	carcinogenic	pathology neoplastic	liver	organ	NOSNA	hepatocellular carcinoma	NA	1	2	0	1	carcinogenic|pathology neoplastic|liver	CHR|carcinogenic|pathology neoplastic|liver|F0	CHR|carcinogenic|pathology neoplastic|liver|F0|F|carcinogenic|pathology neoplastic|liver	1	M,F	560
200	143-50-0	20770	Kepone	5259	1976	ntp	CHR	rat	rat	F	adult	F0	Oral	Feed	0	80	week	0,9	mg/kg/day	0	week	80	week	98	20	83503	carcinogenic	pathology neoplastic	liver	organ	NOSNA	hepatocellular carcinoma	NA	1	1	0	0	carcinogenic|pathology neoplastic|liver	CHR|carcinogenic|pathology neoplastic|liver|F0	CHR|carcinogenic|pathology neoplastic|liver|F0|F|carcinogenic|pathology neoplastic|liver	1	M,F	560
201	143-50-0	20770	Kepone	5259	1976	ntp	CHR	rat	rat	M	adult	F0	Oral	Feed	0,1	80	week	1,2	mg/kg/day	0	week	80	week	98	20	83504	carcinogenic	pathology neoplastic	liver	organ	NOSNA	hepatocellular carcinoma	NA	1	2	0	1	carcinogenic|pathology neoplastic|liver	CHR|carcinogenic|pathology neoplastic|liver|F0	CHR|carcinogenic|pathology neoplastic|liver|F0|M|carcinogenic|pathology neoplastic|liver	1	M,F	560
202	143-50-0	20770	Kepone	5259	1976	ntp	CHR	rat	rat	M	adult	F0	Oral	Feed	-0,4	80	week	0,4	mg/kg/day	0	week	80	week	98	20	83504	carcinogenic	pathology neoplastic	liver	organ	NOSNA	hepatocellular carcinoma	NA	1	1	0	0	carcinogenic|pathology neoplastic|liver	CHR|carcinogenic|pathology neoplastic|liver|F0	CHR|carcinogenic|pathology neoplastic|liver|F0|M|carcinogenic|pathology neoplastic|liver	1	M,F	560
203	2385-85-5	20895	Mirex	6306	1990	ntp	CHR	rat	fischer	F	adult	F0	Oral	Feed	0,6	104	week	3,9	mg/kg/day	0	day	2	year	95	20	97146	carcinogenic	pathology neoplastic	liver	organ	hepatocyte	neoplastic nodule	NA	1	5	0	1	carcinogenic|pathology neoplastic|liver	CHR|carcinogenic|pathology neoplastic|liver|F0	CHR|carcinogenic|pathology neoplastic|liver|F0|F|carcinogenic|pathology neoplastic|liver	1	M,F	730
204	2385-85-5	20895	Mirex	6306	1990	ntp	CHR	rat	fischer	F	adult	F0	Oral	Feed	0,9	104	week	7,7	mg/kg/day	0	day	2	year	95	20	97146	carcinogenic	pathology neoplastic	liver	organ	hepatocyte	neoplastic nodule	NA	1	6	0	1	carcinogenic|pathology neoplastic|liver	CHR|carcinogenic|pathology neoplastic|liver|F0	CHR|carcinogenic|pathology neoplastic|liver|F0|F|carcinogenic|pathology neoplastic|liver	1	M,F	730
205	2385-85-5	20895	Mirex	6306	1990	ntp	CHR	rat	fischer	M	adult	F0	Oral	Feed	-0,1	104	week	0,75	mg/kg/day	0	day	2	year	95	20	97147	carcinogenic	pathology neoplastic	liver	organ	hepatocyte	neoplastic nodule	NA	1	3	0	1	carcinogenic|pathology neoplastic|liver	CHR|carcinogenic|pathology neoplastic|liver|F0	CHR|carcinogenic|pathology neoplastic|liver|F0|M|carcinogenic|pathology neoplastic|liver	1	M,F	730
206	2385-85-5	20895	Mirex	6306	1990	ntp	CHR	rat	fischer	M	adult	F0	Oral	Feed	0,3	104	week	1,95	mg/kg/day	0	day	2	year	95	20	97147	carcinogenic	pathology neoplastic	liver	organ	hepatocyte	neoplastic nodule	NA	1	4	0	1	carcinogenic|pathology neoplastic|liver	CHR|carcinogenic|pathology neoplastic|liver|F0	CHR|carcinogenic|pathology neoplastic|liver|F0|M|carcinogenic|pathology neoplastic|liver	1	M,F	730
207	2385-85-5	20895	Mirex	6306	1990	ntp	CHR	rat	fischer	M	adult	F0	Oral	Feed	0,6	104	week	3,85	mg/kg/day	0	day	2	year	95	20	97147	carcinogenic	pathology neoplastic	liver	organ	hepatocyte	neoplastic nodule	NA	1	5	0	1	carcinogenic|pathology neoplastic|liver	CHR|carcinogenic|pathology neoplastic|liver|F0	CHR|carcinogenic|pathology neoplastic|liver|F0|M|carcinogenic|pathology neoplastic|liver	1	M,F	730
208	2385-85-5	20895	Mirex	6306	1990	ntp	CHR	rat	fischer	M	adult	F0	Oral	Feed	-2,2	104	week	0,007	mg/kg/day	0	day	2	year	95	20	97147	carcinogenic	pathology neoplastic	liver	organ	hepatocyte	neoplastic nodule	NA	1	1	0	0	carcinogenic|pathology neoplastic|liver	CHR|carcinogenic|pathology neoplastic|liver|F0	CHR|carcinogenic|pathology neoplastic|liver|F0|M|carcinogenic|pathology neoplastic|liver	1	M,F	730
209	2385-85-5	20895	Mirex	6306	1990	ntp	CHR	rat	fischer	M	adult	F0	Oral	Feed	-1,1	104	week	0,075	mg/kg/day	0	day	2	year	95	20	97147	carcinogenic	pathology neoplastic	liver	organ	hepatocyte	neoplastic nodule	NA	1	2	0	0	carcinogenic|pathology neoplastic|liver	CHR|carcinogenic|pathology neoplastic|liver|F0	CHR|carcinogenic|pathology neoplastic|liver|F0|M|carcinogenic|pathology neoplastic|liver	1	M,F	730
210	119-61-9	21961	Benzophenone	5224	2006	ntp	CHR	rat	fischer	F	adult	F0	Oral	Feed	1,5	105	week	30	mg/kg/day	0	week	105	week	99	21	82980	carcinogenic	pathology neoplastic	lung	organ	NOSNA	histiocytic sarcoma	NA	1	2	0	1	carcinogenic|pathology neoplastic|lung	CHR|carcinogenic|pathology neoplastic|lung|F0	CHR|carcinogenic|pathology neoplastic|lung|F0|F|carcinogenic|pathology neoplastic|lung	1	F	735
211	119-61-9	21961	Benzophenone	5224	2006	ntp	CHR	rat	fischer	F	adult	F0	Oral	Feed	1,8	105	week	65	mg/kg/day	0	week	105	week	99	21	82980	carcinogenic	pathology neoplastic	lung	organ	NOSNA	histiocytic sarcoma	NA	1	3	0	1	carcinogenic|pathology neoplastic|lung	CHR|carcinogenic|pathology neoplastic|lung|F0	CHR|carcinogenic|pathology neoplastic|lung|F0|F|carcinogenic|pathology neoplastic|lung	1	F	735
212	119-61-9	21961	Benzophenone	5224	2006	ntp	CHR	rat	fischer	F	adult	F0	Oral	Feed	1,2	105	week	15	mg/kg/day	0	week	105	week	99	21	82980	carcinogenic	pathology neoplastic	lung	organ	NOSNA	histiocytic sarcoma	NA	1	1	0	0	carcinogenic|pathology neoplastic|lung	CHR|carcinogenic|pathology neoplastic|lung|F0	CHR|carcinogenic|pathology neoplastic|lung|F0|F|carcinogenic|pathology neoplastic|lung	1	F	735
213	153233-91-1	34586	Etoxazole	1440	1999	opp_der	CHR	rat	sprague dawley	F	adult	F0	Oral	Feed	2,6	104	week	445	mg/kg/day	0	day	104	week	95,2	23	21974	carcinogenic	pathology neoplastic	mammary gland	organ	NOSNA	fibroadenoma	NA	-1	3	0	1	carcinogenic|pathology neoplastic|mammary gland	CHR|carcinogenic|pathology neoplastic|mammary gland|F0	CHR|carcinogenic|pathology neoplastic|mammary gland|F0|F|carcinogenic|pathology neoplastic|mammary gland	1	F	728
214	153233-91-1	34586	Etoxazole	1440	1999	opp_der	CHR	rat	sprague dawley	F	adult	F0	Oral	Feed	0,3	104	week	2,07	mg/kg/day	0	day	104	week	95,2	23	21974	carcinogenic	pathology neoplastic	mammary gland	organ	NOSNA	fibroadenoma	NA	-1	1	0	0	carcinogenic|pathology neoplastic|mammary gland	CHR|carcinogenic|pathology neoplastic|mammary gland|F0	CHR|carcinogenic|pathology neoplastic|mammary gland|F0|F|carcinogenic|pathology neoplastic|mammary gland	1	F	728
215	153233-91-1	34586	Etoxazole	1440	1999	opp_der	CHR	rat	sprague dawley	F	adult	F0	Oral	Feed	2,3	104	week	216	mg/kg/day	0	day	104	week	95,2	23	21974	carcinogenic	pathology neoplastic	mammary gland	organ	NOSNA	fibroadenoma	NA	-1	2	0	0	carcinogenic|pathology neoplastic|mammary gland	CHR|carcinogenic|pathology neoplastic|mammary gland|F0	CHR|carcinogenic|pathology neoplastic|mammary gland|F0|F|carcinogenic|pathology neoplastic|mammary gland	1	F	728
216	122-34-9	21268	Simazine	2904	1988	opp_der	CHR	rat	sprague dawley	F	adult	F0	Oral	Feed	0,7	104	week	5,34	mg/kg/day	0	day	104	week	96,9	23	46118	carcinogenic	pathology neoplastic	mammary gland	organ	NOSNA	carcinoma	NA	1	2	0	1	carcinogenic|pathology neoplastic|mammary gland	CHR|carcinogenic|pathology neoplastic|mammary gland|F0	CHR|carcinogenic|pathology neoplastic|mammary gland|F0|F|carcinogenic|pathology neoplastic|mammary gland	1	F	728
217	122-34-9	21268	Simazine	2904	1988	opp_der	CHR	rat	sprague dawley	F	adult	F0	Oral	Feed	1,8	104	week	63,1	mg/kg/day	0	day	104	week	96,9	23	46118	carcinogenic	pathology neoplastic	mammary gland	organ	NOSNA	carcinoma	NA	1	3	0	1	carcinogenic|pathology neoplastic|mammary gland	CHR|carcinogenic|pathology neoplastic|mammary gland|F0	CHR|carcinogenic|pathology neoplastic|mammary gland|F0|F|carcinogenic|pathology neoplastic|mammary gland	1	F	728
218	122-34-9	21268	Simazine	2904	1988	opp_der	CHR	rat	sprague dawley	F	adult	F0	Oral	Feed	-0,3	104	week	0,52	mg/kg/day	0	day	104	week	96,9	23	46118	carcinogenic	pathology neoplastic	mammary gland	organ	NOSNA	carcinoma	NA	1	1	0	0	carcinogenic|pathology neoplastic|mammary gland	CHR|carcinogenic|pathology neoplastic|mammary gland|F0	CHR|carcinogenic|pathology neoplastic|mammary gland|F0|F|carcinogenic|pathology neoplastic|mammary gland	1	F	728
219	122-34-9	21268	Simazine	2904	1988	opp_der	CHR	rat	sprague dawley	F	adult	F0	Oral	Feed	1,8	104	week	63,1	mg/kg/day	0	day	104	week	96,9	23	46119	carcinogenic	pathology neoplastic	mammary gland	organ	NOSNA	fibroadenoma	NA	1	3	0	1	carcinogenic|pathology neoplastic|mammary gland	CHR|carcinogenic|pathology neoplastic|mammary gland|F0	CHR|carcinogenic|pathology neoplastic|mammary gland|F0|F|carcinogenic|pathology neoplastic|mammary gland	1	F	728
220	122-34-9	21268	Simazine	2904	1988	opp_der	CHR	rat	sprague dawley	F	adult	F0	Oral	Feed	-0,3	104	week	0,52	mg/kg/day	0	day	104	week	96,9	23	46119	carcinogenic	pathology neoplastic	mammary gland	organ	NOSNA	fibroadenoma	NA	1	1	0	0	carcinogenic|pathology neoplastic|mammary gland	CHR|carcinogenic|pathology neoplastic|mammary gland|F0	CHR|carcinogenic|pathology neoplastic|mammary gland|F0|F|carcinogenic|pathology neoplastic|mammary gland	1	F	728
221	122-34-9	21268	Simazine	2904	1988	opp_der	CHR	rat	sprague dawley	F	adult	F0	Oral	Feed	0,7	104	week	5,34	mg/kg/day	0	day	104	week	96,9	23	46119	carcinogenic	pathology neoplastic	mammary gland	organ	NOSNA	fibroadenoma	NA	1	2	0	0	carcinogenic|pathology neoplastic|mammary gland	CHR|carcinogenic|pathology neoplastic|mammary gland|F0	CHR|carcinogenic|pathology neoplastic|mammary gland|F0|F|carcinogenic|pathology neoplastic|mammary gland	1	F	728
222	834-12-8	23869	Ametryn	3021	1987	opp_der	CHR	rat	sprague dawley	F	adult	F0	Oral	Feed	2,2	104	week	176,1	mg/kg/day	0	day	104	week	98,6	23	47698	carcinogenic	pathology neoplastic	mammary gland	organ	NOSNA	adenocarcinoma	NA	1	3	0	1	carcinogenic|pathology neoplastic|mammary gland	CHR|carcinogenic|pathology neoplastic|mammary gland|F0	CHR|carcinogenic|pathology neoplastic|mammary gland|F0|F|carcinogenic|pathology neoplastic|mammary gland	1	F	728
223	834-12-8	23869	Ametryn	3021	1987	opp_der	CHR	rat	sprague dawley	F	adult	F0	Oral	Feed	0,4	104	week	2,5	mg/kg/day	0	day	104	week	98,6	23	47698	carcinogenic	pathology neoplastic	mammary gland	organ	NOSNA	adenocarcinoma	NA	1	1	0	0	carcinogenic|pathology neoplastic|mammary gland	CHR|carcinogenic|pathology neoplastic|mammary gland|F0	CHR|carcinogenic|pathology neoplastic|mammary gland|F0|F|carcinogenic|pathology neoplastic|mammary gland	1	F	728
224	834-12-8	23869	Ametryn	3021	1987	opp_der	CHR	rat	sprague dawley	F	adult	F0	Oral	Feed	1,4	104	week	26,2	mg/kg/day	0	day	104	week	98,6	23	47698	carcinogenic	pathology neoplastic	mammary gland	organ	NOSNA	adenocarcinoma	NA	1	2	0	0	carcinogenic|pathology neoplastic|mammary gland	CHR|carcinogenic|pathology neoplastic|mammary gland|F0	CHR|carcinogenic|pathology neoplastic|mammary gland|F0|F|carcinogenic|pathology neoplastic|mammary gland	1	F	728
225	119-61-9	21961	Benzophenone	5224	2006	ntp	CHR	rat	fischer	F	adult	F0	Oral	Feed	1,5	105	week	30	mg/kg/day	0	week	105	week	99	23	82981	carcinogenic	pathology neoplastic	mammary gland	organ	NOSNA	fibroadenoma	NA	-1	2	0	1	carcinogenic|pathology neoplastic|mammary gland	CHR|carcinogenic|pathology neoplastic|mammary gland|F0	CHR|carcinogenic|pathology neoplastic|mammary gland|F0|F|carcinogenic|pathology neoplastic|mammary gland	1	F	735
226	119-61-9	21961	Benzophenone	5224	2006	ntp	CHR	rat	fischer	F	adult	F0	Oral	Feed	1,8	105	week	65	mg/kg/day	0	week	105	week	99	23	82981	carcinogenic	pathology neoplastic	mammary gland	organ	NOSNA	fibroadenoma	NA	-1	3	0	1	carcinogenic|pathology neoplastic|mammary gland	CHR|carcinogenic|pathology neoplastic|mammary gland|F0	CHR|carcinogenic|pathology neoplastic|mammary gland|F0|F|carcinogenic|pathology neoplastic|mammary gland	1	F	735
227	119-61-9	21961	Benzophenone	5224	2006	ntp	CHR	rat	fischer	F	adult	F0	Oral	Feed	1,2	105	week	15	mg/kg/day	0	week	105	week	99	23	82981	carcinogenic	pathology neoplastic	mammary gland	organ	NOSNA	fibroadenoma	NA	-1	1	0	0	carcinogenic|pathology neoplastic|mammary gland	CHR|carcinogenic|pathology neoplastic|mammary gland|F0	CHR|carcinogenic|pathology neoplastic|mammary gland|F0|F|carcinogenic|pathology neoplastic|mammary gland	1	F	735
228	446-72-0	22308	Genistein	6032	2008	ntp	CHR	rat	sprague dawley	F	adult	F0	Oral	Feed	1,4	104	week	25	mg/kg/day	0	day	2	year	99	23	93803	carcinogenic	pathology neoplastic	mammary gland	organ	NOSNA	adenoma/carcinoma combined	NA	1	3	0	1	carcinogenic|pathology neoplastic|mammary gland	CHR|carcinogenic|pathology neoplastic|mammary gland|F0	CHR|carcinogenic|pathology neoplastic|mammary gland|F0|F|carcinogenic|pathology neoplastic|mammary gland	1	F	730
229	446-72-0	22308	Genistein	6032	2008	ntp	CHR	rat	sprague dawley	F	adult	F0	Oral	Feed	-0,6	104	week	0,25	mg/kg/day	0	day	2	year	99	23	93803	carcinogenic	pathology neoplastic	mammary gland	organ	NOSNA	adenoma/carcinoma combined	NA	1	1	0	0	carcinogenic|pathology neoplastic|mammary gland	CHR|carcinogenic|pathology neoplastic|mammary gland|F0	CHR|carcinogenic|pathology neoplastic|mammary gland|F0|F|carcinogenic|pathology neoplastic|mammary gland	1	F	730
230	446-72-0	22308	Genistein	6032	2008	ntp	CHR	rat	sprague dawley	F	adult	F0	Oral	Feed	0,7	104	week	5	mg/kg/day	0	day	2	year	99	23	93803	carcinogenic	pathology neoplastic	mammary gland	organ	NOSNA	adenoma/carcinoma combined	NA	1	2	0	0	carcinogenic|pathology neoplastic|mammary gland	CHR|carcinogenic|pathology neoplastic|mammary gland|F0	CHR|carcinogenic|pathology neoplastic|mammary gland|F0|F|carcinogenic|pathology neoplastic|mammary gland	1	F	730
231	15972-60-8	22265	Alachlor	2194	1982	opp_der	CHR	rat	rat	F	adult	F0	Oral	Feed	1,6	25	month	42	mg/kg/day	0	day	27	month	92,19	26	34729	carcinogenic	pathology neoplastic	nose	organ	turbinate	adenoma	NA	1	2	0	1	carcinogenic|pathology neoplastic|nose	CHR|carcinogenic|pathology neoplastic|nose|F0	CHR|carcinogenic|pathology neoplastic|nose|F0|F|carcinogenic|pathology neoplastic|nose	1	M,F	810
232	15972-60-8	22265	Alachlor	2194	1982	opp_der	CHR	rat	rat	F	adult	F0	Oral	Feed	2,1	25	month	126	mg/kg/day	0	day	27	month	92,19	26	34729	carcinogenic	pathology neoplastic	nose	organ	turbinate	adenoma	NA	1	3	0	1	carcinogenic|pathology neoplastic|nose	CHR|carcinogenic|pathology neoplastic|nose|F0	CHR|carcinogenic|pathology neoplastic|nose|F0|F|carcinogenic|pathology neoplastic|nose	1	M,F	810
233	15972-60-8	22265	Alachlor	2194	1982	opp_der	CHR	rat	rat	F	adult	F0	Oral	Feed	1,1	25	month	14	mg/kg/day	0	day	27	month	92,19	26	34729	carcinogenic	pathology neoplastic	nose	organ	turbinate	adenoma	NA	1	1	0	0	carcinogenic|pathology neoplastic|nose	CHR|carcinogenic|pathology neoplastic|nose|F0	CHR|carcinogenic|pathology neoplastic|nose|F0|F|carcinogenic|pathology neoplastic|nose	1	M,F	810
234	15972-60-8	22265	Alachlor	2194	1982	opp_der	CHR	rat	rat	M	adult	F0	Oral	Feed	1,6	27	month	42	mg/kg/day	0	day	27	month	92,19	26	34730	carcinogenic	pathology neoplastic	nose	organ	turbinate	adenoma	NA	1	2	0	1	carcinogenic|pathology neoplastic|nose	CHR|carcinogenic|pathology neoplastic|nose|F0	CHR|carcinogenic|pathology neoplastic|nose|F0|M|carcinogenic|pathology neoplastic|nose	1	M,F	810
235	15972-60-8	22265	Alachlor	2194	1982	opp_der	CHR	rat	rat	M	adult	F0	Oral	Feed	2,1	27	month	126	mg/kg/day	0	day	27	month	92,19	26	34730	carcinogenic	pathology neoplastic	nose	organ	turbinate	adenoma	NA	1	3	0	1	carcinogenic|pathology neoplastic|nose	CHR|carcinogenic|pathology neoplastic|nose|F0	CHR|carcinogenic|pathology neoplastic|nose|F0|M|carcinogenic|pathology neoplastic|nose	1	M,F	810
236	15972-60-8	22265	Alachlor	2194	1982	opp_der	CHR	rat	rat	M	adult	F0	Oral	Feed	1,1	27	month	14	mg/kg/day	0	day	27	month	92,19	26	34730	carcinogenic	pathology neoplastic	nose	organ	turbinate	adenoma	NA	1	1	0	0	carcinogenic|pathology neoplastic|nose	CHR|carcinogenic|pathology neoplastic|nose|F0	CHR|carcinogenic|pathology neoplastic|nose|F0|M|carcinogenic|pathology neoplastic|nose	1	M,F	810
237	15972-60-8	22265	Alachlor	2195	1987	opp_der	CHR	rat	long evans	F	adult	F0	Oral	Feed	1,2	104	week	15	mg/kg/day	0	week	104	week	94,13	26	34772	carcinogenic	pathology neoplastic	nose	organ	epithelium	adenoma	NA	1	3	0	1	carcinogenic|pathology neoplastic|nose	CHR|carcinogenic|pathology neoplastic|nose|F0	CHR|carcinogenic|pathology neoplastic|nose|F0|F|carcinogenic|pathology neoplastic|nose	1	M,F	728
238	15972-60-8	22265	Alachlor	2195	1987	opp_der	CHR	rat	long evans	F	adult	F0	Oral	Feed	0,4	104	week	2,5	mg/kg/day	0	week	104	week	94,13	26	34772	carcinogenic	pathology neoplastic	nose	organ	epithelium	adenoma	NA	1	2	0	1	carcinogenic|pathology neoplastic|nose	CHR|carcinogenic|pathology neoplastic|nose|F0	CHR|carcinogenic|pathology neoplastic|nose|F0|F|carcinogenic|pathology neoplastic|nose	1	M,F	728
239	15972-60-8	22265	Alachlor	2195	1987	opp_der	CHR	rat	long evans	F	adult	F0	Oral	Feed	-0,3	104	week	0,5	mg/kg/day	0	week	104	week	94,13	26	34772	carcinogenic	pathology neoplastic	nose	organ	epithelium	adenoma	NA	1	1	0	0	carcinogenic|pathology neoplastic|nose	CHR|carcinogenic|pathology neoplastic|nose|F0	CHR|carcinogenic|pathology neoplastic|nose|F0|F|carcinogenic|pathology neoplastic|nose	1	M,F	728
240	15972-60-8	22265	Alachlor	2195	1987	opp_der	CHR	rat	long evans	F	adult	F0	Oral	Feed	0,4	104	week	2,5	mg/kg/day	0	week	104	week	94,13	26	34773	carcinogenic	pathology neoplastic	nose	organ	turbinate	adenoma	NA	1	2	1	1	carcinogenic|pathology neoplastic|nose	CHR|carcinogenic|pathology neoplastic|nose|F0	CHR|carcinogenic|pathology neoplastic|nose|F0|F|carcinogenic|pathology neoplastic|nose	1	M,F	728
241	15972-60-8	22265	Alachlor	2195	1987	opp_der	CHR	rat	long evans	F	adult	F0	Oral	Feed	1,2	104	week	15	mg/kg/day	0	week	104	week	94,13	26	34773	carcinogenic	pathology neoplastic	nose	organ	turbinate	adenoma	NA	1	3	0	1	carcinogenic|pathology neoplastic|nose	CHR|carcinogenic|pathology neoplastic|nose|F0	CHR|carcinogenic|pathology neoplastic|nose|F0|F|carcinogenic|pathology neoplastic|nose	1	M,F	728
242	15972-60-8	22265	Alachlor	2195	1987	opp_der	CHR	rat	long evans	F	adult	F0	Oral	Feed	-0,3	104	week	0,5	mg/kg/day	0	week	104	week	94,13	26	34773	carcinogenic	pathology neoplastic	nose	organ	turbinate	adenoma	NA	1	1	0	0	carcinogenic|pathology neoplastic|nose	CHR|carcinogenic|pathology neoplastic|nose|F0	CHR|carcinogenic|pathology neoplastic|nose|F0|F|carcinogenic|pathology neoplastic|nose	1	M,F	728
243	15972-60-8	22265	Alachlor	2195	1987	opp_der	CHR	rat	long evans	M	adult	F0	Oral	Feed	1,2	104	week	15	mg/kg/day	0	week	104	week	94,13	26	34774	carcinogenic	pathology neoplastic	nose	organ	epithelium	adenoma	NA	1	3	0	1	carcinogenic|pathology neoplastic|nose	CHR|carcinogenic|pathology neoplastic|nose|F0	CHR|carcinogenic|pathology neoplastic|nose|F0|M|carcinogenic|pathology neoplastic|nose	1	M,F	728
244	15972-60-8	22265	Alachlor	2195	1987	opp_der	CHR	rat	long evans	M	adult	F0	Oral	Feed	-0,3	104	week	0,5	mg/kg/day	0	week	104	week	94,13	26	34774	carcinogenic	pathology neoplastic	nose	organ	epithelium	adenoma	NA	1	1	0	0	carcinogenic|pathology neoplastic|nose	CHR|carcinogenic|pathology neoplastic|nose|F0	CHR|carcinogenic|pathology neoplastic|nose|F0|M|carcinogenic|pathology neoplastic|nose	1	M,F	728
245	15972-60-8	22265	Alachlor	2195	1987	opp_der	CHR	rat	long evans	M	adult	F0	Oral	Feed	0,4	104	week	2,5	mg/kg/day	0	week	104	week	94,13	26	34774	carcinogenic	pathology neoplastic	nose	organ	epithelium	adenoma	NA	1	2	0	0	carcinogenic|pathology neoplastic|nose	CHR|carcinogenic|pathology neoplastic|nose|F0	CHR|carcinogenic|pathology neoplastic|nose|F0|M|carcinogenic|pathology neoplastic|nose	1	M,F	728
246	15972-60-8	22265	Alachlor	2195	1987	opp_der	CHR	rat	long evans	M	adult	F0	Oral	Feed	1,2	104	week	15	mg/kg/day	0	week	104	week	94,13	26	34775	carcinogenic	pathology neoplastic	nose	organ	turbinate	adenoma	NA	1	3	0	1	carcinogenic|pathology neoplastic|nose	CHR|carcinogenic|pathology neoplastic|nose|F0	CHR|carcinogenic|pathology neoplastic|nose|F0|M|carcinogenic|pathology neoplastic|nose	1	M,F	728
247	15972-60-8	22265	Alachlor	2195	1987	opp_der	CHR	rat	long evans	M	adult	F0	Oral	Feed	-0,3	104	week	0,5	mg/kg/day	0	week	104	week	94,13	26	34775	carcinogenic	pathology neoplastic	nose	organ	turbinate	adenoma	NA	1	1	0	0	carcinogenic|pathology neoplastic|nose	CHR|carcinogenic|pathology neoplastic|nose|F0	CHR|carcinogenic|pathology neoplastic|nose|F0|M|carcinogenic|pathology neoplastic|nose	1	M,F	728
248	15972-60-8	22265	Alachlor	2195	1987	opp_der	CHR	rat	long evans	M	adult	F0	Oral	Feed	0,4	104	week	2,5	mg/kg/day	0	week	104	week	94,13	26	34775	carcinogenic	pathology neoplastic	nose	organ	turbinate	adenoma	NA	1	2	0	0	carcinogenic|pathology neoplastic|nose	CHR|carcinogenic|pathology neoplastic|nose|F0	CHR|carcinogenic|pathology neoplastic|nose|F0|M|carcinogenic|pathology neoplastic|nose	1	M,F	728
249	87-86-5	21106	Pentachlorophenol	5572	1999	ntp	CHR	rat	fischer	M	adult	F0	Oral	Feed	1,8	52	week	60	mg/kg/day	0	week	106	week	99	26	88793	carcinogenic	pathology neoplastic	nose	organ	NOSNA	squamous cell carcinoma	NA	1	1	0	1	carcinogenic|pathology neoplastic|nose	CHR|carcinogenic|pathology neoplastic|nose|F0	CHR|carcinogenic|pathology neoplastic|nose|F0|M|carcinogenic|pathology neoplastic|nose	1	M	742
250	87674-68-8	32376	Dimethenamid	2712	1990	opp_der	CHR	rat	sprague dawley	F	adult	F0	Oral	Feed	2	24	month	109	mg/kg/day	0	day	24	month	91,3	28	42658	carcinogenic	pathology neoplastic	ovary	organ	NOSNA	adenoma	NA	1	3	0	1	carcinogenic|pathology neoplastic|ovary	CHR|carcinogenic|pathology neoplastic|ovary|F0	CHR|carcinogenic|pathology neoplastic|ovary|F0|F|carcinogenic|pathology neoplastic|ovary	1	F	720
251	87674-68-8	32376	Dimethenamid	2712	1990	opp_der	CHR	rat	sprague dawley	F	adult	F0	Oral	Feed	0,8	24	month	6,8	mg/kg/day	0	day	24	month	91,3	28	42658	carcinogenic	pathology neoplastic	ovary	organ	NOSNA	adenoma	NA	1	1	0	0	carcinogenic|pathology neoplastic|ovary	CHR|carcinogenic|pathology neoplastic|ovary|F0	CHR|carcinogenic|pathology neoplastic|ovary|F0|F|carcinogenic|pathology neoplastic|ovary	1	F	720
252	87674-68-8	32376	Dimethenamid	2712	1990	opp_der	CHR	rat	sprague dawley	F	adult	F0	Oral	Feed	1,7	24	month	49	mg/kg/day	0	day	24	month	91,3	28	42658	carcinogenic	pathology neoplastic	ovary	organ	NOSNA	adenoma	NA	1	2	0	0	carcinogenic|pathology neoplastic|ovary	CHR|carcinogenic|pathology neoplastic|ovary|F0	CHR|carcinogenic|pathology neoplastic|ovary|F0|F|carcinogenic|pathology neoplastic|ovary	1	F	720
253	78-59-1	20759	Isophorone	5451	1986	ntp	CHR	rat	fischer	M	adult	F0	Oral	Gavage/Intubation	2,7	103	week	500	mg/kg/day	0	week	103	week	94	29	86474	carcinogenic	pathology neoplastic	pancreas	organ	acinar cell	adenoma	NA	1	2	0	1	carcinogenic|pathology neoplastic|pancreas	CHR|carcinogenic|pathology neoplastic|pancreas|F0	CHR|carcinogenic|pathology neoplastic|pancreas|F0|M|carcinogenic|pathology neoplastic|pancreas	1	M	721
254	78-59-1	20759	Isophorone	5451	1986	ntp	CHR	rat	fischer	M	adult	F0	Oral	Gavage/Intubation	2,4	103	week	250	mg/kg/day	0	week	103	week	94	29	86474	carcinogenic	pathology neoplastic	pancreas	organ	acinar cell	adenoma	NA	1	1	0	0	carcinogenic|pathology neoplastic|pancreas	CHR|carcinogenic|pathology neoplastic|pancreas|F0	CHR|carcinogenic|pathology neoplastic|pancreas|F0|M|carcinogenic|pathology neoplastic|pancreas	1	M	721
255	756-79-6	20494	Dimethyl methylphosphonate	7398	1987	ntp	CHR	rat	fischer	M	adult	F0	Oral	Gavage/Intubation	2,7	103	week	500	mg/kg/day	0	day	103	week	98	31	109442	carcinogenic	pathology neoplastic	peritoneum	organ	tunica vaginalis	mesothelioma benign	NA	1	1	0	1	carcinogenic|pathology neoplastic|peritoneum	CHR|carcinogenic|pathology neoplastic|peritoneum|F0	CHR|carcinogenic|pathology neoplastic|peritoneum|F0|M|carcinogenic|pathology neoplastic|peritoneum	1	M	721
256	756-79-6	20494	Dimethyl methylphosphonate	7398	1987	ntp	CHR	rat	fischer	M	adult	F0	Oral	Gavage/Intubation	3	103	week	1000	mg/kg/day	0	day	103	week	98	31	109442	carcinogenic	pathology neoplastic	peritoneum	organ	tunica vaginalis	mesothelioma benign	NA	1	2	0	1	carcinogenic|pathology neoplastic|peritoneum	CHR|carcinogenic|pathology neoplastic|peritoneum|F0	CHR|carcinogenic|pathology neoplastic|peritoneum|F0|M|carcinogenic|pathology neoplastic|peritoneum	1	M	721
257	122-34-9	21268	Simazine	2904	1988	opp_der	CHR	rat	sprague dawley	F	adult	F0	Oral	Feed	1,8	104	week	63,1	mg/kg/day	0	day	104	week	96,9	33	46120	carcinogenic	pathology neoplastic	pituitary gland	organ	pars distalis	carcinoma	NA	1	3	0	1	carcinogenic|pathology neoplastic|pituitary gland	CHR|carcinogenic|pathology neoplastic|pituitary gland|F0	CHR|carcinogenic|pathology neoplastic|pituitary gland|F0|F|carcinogenic|pathology neoplastic|pituitary gland	1	F	728
258	122-34-9	21268	Simazine	2904	1988	opp_der	CHR	rat	sprague dawley	F	adult	F0	Oral	Feed	-0,3	104	week	0,52	mg/kg/day	0	day	104	week	96,9	33	46120	carcinogenic	pathology neoplastic	pituitary gland	organ	pars distalis	carcinoma	NA	1	1	0	0	carcinogenic|pathology neoplastic|pituitary gland	CHR|carcinogenic|pathology neoplastic|pituitary gland|F0	CHR|carcinogenic|pathology neoplastic|pituitary gland|F0|F|carcinogenic|pathology neoplastic|pituitary gland	1	F	728
259	122-34-9	21268	Simazine	2904	1988	opp_der	CHR	rat	sprague dawley	F	adult	F0	Oral	Feed	0,7	104	week	5,34	mg/kg/day	0	day	104	week	96,9	33	46120	carcinogenic	pathology neoplastic	pituitary gland	organ	pars distalis	carcinoma	NA	1	2	0	0	carcinogenic|pathology neoplastic|pituitary gland	CHR|carcinogenic|pathology neoplastic|pituitary gland|F0	CHR|carcinogenic|pathology neoplastic|pituitary gland|F0|F|carcinogenic|pathology neoplastic|pituitary gland	1	F	728
260	446-72-0	22308	Genistein	6032	2008	ntp	CHR	rat	sprague dawley	F	adult	F0	Oral	Feed	1,4	140	day	25	mg/kg/day	0	day	2	year	99	33	93804	carcinogenic	pathology neoplastic	pituitary gland	organ	NOSNA	adenoma/carcinoma combined	NA	1	3	0	1	carcinogenic|pathology neoplastic|pituitary gland	CHR|carcinogenic|pathology neoplastic|pituitary gland|F0	CHR|carcinogenic|pathology neoplastic|pituitary gland|F0|F|carcinogenic|pathology neoplastic|pituitary gland	1	F	730
261	446-72-0	22308	Genistein	6032	2008	ntp	CHR	rat	sprague dawley	F	adult	F0	Oral	Feed	-0,6	140	day	0,25	mg/kg/day	0	day	2	year	99	33	93804	carcinogenic	pathology neoplastic	pituitary gland	organ	NOSNA	adenoma/carcinoma combined	NA	1	1	0	0	carcinogenic|pathology neoplastic|pituitary gland	CHR|carcinogenic|pathology neoplastic|pituitary gland|F0	CHR|carcinogenic|pathology neoplastic|pituitary gland|F0|F|carcinogenic|pathology neoplastic|pituitary gland	1	F	730
262	446-72-0	22308	Genistein	6032	2008	ntp	CHR	rat	sprague dawley	F	adult	F0	Oral	Feed	0,7	140	day	5	mg/kg/day	0	day	2	year	99	33	93804	carcinogenic	pathology neoplastic	pituitary gland	organ	NOSNA	adenoma/carcinoma combined	NA	1	2	0	0	carcinogenic|pathology neoplastic|pituitary gland	CHR|carcinogenic|pathology neoplastic|pituitary gland|F0	CHR|carcinogenic|pathology neoplastic|pituitary gland|F0|F|carcinogenic|pathology neoplastic|pituitary gland	1	F	730
263	446-72-0	22308	Genistein	6032	2008	ntp	CHR	rat	sprague dawley	F	adult	F0	Oral	Feed	1,4	104	week	25	mg/kg/day	0	day	2	year	99	33	93805	carcinogenic	pathology neoplastic	pituitary gland	organ	NOSNA	adenoma/carcinoma combined	NA	1	3	0	1	carcinogenic|pathology neoplastic|pituitary gland	CHR|carcinogenic|pathology neoplastic|pituitary gland|F0	CHR|carcinogenic|pathology neoplastic|pituitary gland|F0|F|carcinogenic|pathology neoplastic|pituitary gland	1	F	730
264	446-72-0	22308	Genistein	6032	2008	ntp	CHR	rat	sprague dawley	F	adult	F0	Oral	Feed	-0,6	104	week	0,25	mg/kg/day	0	day	2	year	99	33	93805	carcinogenic	pathology neoplastic	pituitary gland	organ	NOSNA	adenoma/carcinoma combined	NA	1	1	0	0	carcinogenic|pathology neoplastic|pituitary gland	CHR|carcinogenic|pathology neoplastic|pituitary gland|F0	CHR|carcinogenic|pathology neoplastic|pituitary gland|F0|F|carcinogenic|pathology neoplastic|pituitary gland	1	F	730
265	446-72-0	22308	Genistein	6032	2008	ntp	CHR	rat	sprague dawley	F	adult	F0	Oral	Feed	0,7	104	week	5	mg/kg/day	0	day	2	year	99	33	93805	carcinogenic	pathology neoplastic	pituitary gland	organ	NOSNA	adenoma/carcinoma combined	NA	1	2	0	0	carcinogenic|pathology neoplastic|pituitary gland	CHR|carcinogenic|pathology neoplastic|pituitary gland|F0	CHR|carcinogenic|pathology neoplastic|pituitary gland|F0|F|carcinogenic|pathology neoplastic|pituitary gland	1	F	730
266	78-59-1	20759	Isophorone	5451	1986	ntp	CHR	rat	fischer	M	adult	F0	Oral	Gavage/Intubation	2,7	103	week	500	mg/kg/day	0	week	103	week	94	34	86475	carcinogenic	pathology neoplastic	preputial gland	organ	NOSNA	carcinoma	NA	1	2	0	1	carcinogenic|pathology neoplastic|preputial gland	CHR|carcinogenic|pathology neoplastic|preputial gland|F0	CHR|carcinogenic|pathology neoplastic|preputial gland|F0|M|carcinogenic|pathology neoplastic|preputial gland	1	M	721
267	78-59-1	20759	Isophorone	5451	1986	ntp	CHR	rat	fischer	M	adult	F0	Oral	Gavage/Intubation	2,4	103	week	250	mg/kg/day	0	week	103	week	94	34	86475	carcinogenic	pathology neoplastic	preputial gland	organ	NOSNA	carcinoma	NA	1	1	0	0	carcinogenic|pathology neoplastic|preputial gland	CHR|carcinogenic|pathology neoplastic|preputial gland|F0	CHR|carcinogenic|pathology neoplastic|preputial gland|F0|M|carcinogenic|pathology neoplastic|preputial gland	1	M	721
268	119-61-9	21961	Benzophenone	5224	2006	ntp	CHR	rat	fischer	F	adult	F0	Oral	Feed	1,5	105	week	30	mg/kg/day	0	week	105	week	99	41	82982	carcinogenic	pathology neoplastic	spleen	organ	NOSNA	leukemia mononuclear	NA	1	2	0	1	carcinogenic|pathology neoplastic|spleen	CHR|carcinogenic|pathology neoplastic|spleen|F0	CHR|carcinogenic|pathology neoplastic|spleen|F0|F|carcinogenic|pathology neoplastic|spleen	1	M,F	735
269	119-61-9	21961	Benzophenone	5224	2006	ntp	CHR	rat	fischer	F	adult	F0	Oral	Feed	1,8	105	week	65	mg/kg/day	0	week	105	week	99	41	82982	carcinogenic	pathology neoplastic	spleen	organ	NOSNA	leukemia mononuclear	NA	1	3	0	1	carcinogenic|pathology neoplastic|spleen	CHR|carcinogenic|pathology neoplastic|spleen|F0	CHR|carcinogenic|pathology neoplastic|spleen|F0|F|carcinogenic|pathology neoplastic|spleen	1	M,F	735
270	119-61-9	21961	Benzophenone	5224	2006	ntp	CHR	rat	fischer	F	adult	F0	Oral	Feed	1,2	105	week	15	mg/kg/day	0	week	105	week	99	41	82982	carcinogenic	pathology neoplastic	spleen	organ	NOSNA	leukemia mononuclear	NA	1	1	0	0	carcinogenic|pathology neoplastic|spleen	CHR|carcinogenic|pathology neoplastic|spleen|F0	CHR|carcinogenic|pathology neoplastic|spleen|F0|F|carcinogenic|pathology neoplastic|spleen	1	M,F	735
271	119-61-9	21961	Benzophenone	5224	2006	ntp	CHR	rat	fischer	M	adult	F0	Oral	Feed	1,2	105	week	15	mg/kg/day	0	week	105	week	99	41	82983	carcinogenic	pathology neoplastic	spleen	organ	NOSNA	leukemia mononuclear	NA	1	1	0	1	carcinogenic|pathology neoplastic|spleen	CHR|carcinogenic|pathology neoplastic|spleen|F0	CHR|carcinogenic|pathology neoplastic|spleen|F0|M|carcinogenic|pathology neoplastic|spleen	1	M,F	735
272	119-61-9	21961	Benzophenone	5224	2006	ntp	CHR	rat	fischer	M	adult	F0	Oral	Feed	1,5	105	week	30	mg/kg/day	0	week	105	week	99	41	82983	carcinogenic	pathology neoplastic	spleen	organ	NOSNA	leukemia mononuclear	NA	1	2	0	1	carcinogenic|pathology neoplastic|spleen	CHR|carcinogenic|pathology neoplastic|spleen|F0	CHR|carcinogenic|pathology neoplastic|spleen|F0|M|carcinogenic|pathology neoplastic|spleen	1	M,F	735
273	119-61-9	21961	Benzophenone	5224	2006	ntp	CHR	rat	fischer	M	adult	F0	Oral	Feed	1,8	105	week	60	mg/kg/day	0	week	105	week	99	41	82983	carcinogenic	pathology neoplastic	spleen	organ	NOSNA	leukemia mononuclear	NA	1	3	0	0	carcinogenic|pathology neoplastic|spleen	CHR|carcinogenic|pathology neoplastic|spleen|F0	CHR|carcinogenic|pathology neoplastic|spleen|F0|M|carcinogenic|pathology neoplastic|spleen	1	M,F	735
274	15972-60-8	22265	Alachlor	2194	1982	opp_der	CHR	rat	rat	F	adult	F0	Oral	Feed	2,1	25	month	126	mg/kg/day	0	day	27	month	92,19	42	34731	carcinogenic	pathology neoplastic	stomach	organ	NOSNA	carcinoma	NA	1	3	0	1	carcinogenic|pathology neoplastic|stomach	CHR|carcinogenic|pathology neoplastic|stomach|F0	CHR|carcinogenic|pathology neoplastic|stomach|F0|F|carcinogenic|pathology neoplastic|stomach	1	M,F	810
275	15972-60-8	22265	Alachlor	2194	1982	opp_der	CHR	rat	rat	F	adult	F0	Oral	Feed	1,1	25	month	14	mg/kg/day	0	day	27	month	92,19	42	34731	carcinogenic	pathology neoplastic	stomach	organ	NOSNA	carcinoma	NA	1	1	0	0	carcinogenic|pathology neoplastic|stomach	CHR|carcinogenic|pathology neoplastic|stomach|F0	CHR|carcinogenic|pathology neoplastic|stomach|F0|F|carcinogenic|pathology neoplastic|stomach	1	M,F	810
276	15972-60-8	22265	Alachlor	2194	1982	opp_der	CHR	rat	rat	F	adult	F0	Oral	Feed	1,6	25	month	42	mg/kg/day	0	day	27	month	92,19	42	34731	carcinogenic	pathology neoplastic	stomach	organ	NOSNA	carcinoma	NA	1	2	0	0	carcinogenic|pathology neoplastic|stomach	CHR|carcinogenic|pathology neoplastic|stomach|F0	CHR|carcinogenic|pathology neoplastic|stomach|F0|F|carcinogenic|pathology neoplastic|stomach	1	M,F	810
277	15972-60-8	22265	Alachlor	2194	1982	opp_der	CHR	rat	rat	M	adult	F0	Oral	Feed	2,1	27	month	126	mg/kg/day	0	day	27	month	92,19	42	34732	carcinogenic	pathology neoplastic	stomach	organ	NOSNA	carcinoma	NA	1	3	0	1	carcinogenic|pathology neoplastic|stomach	CHR|carcinogenic|pathology neoplastic|stomach|F0	CHR|carcinogenic|pathology neoplastic|stomach|F0|M|carcinogenic|pathology neoplastic|stomach	1	M,F	810
278	15972-60-8	22265	Alachlor	2194	1982	opp_der	CHR	rat	rat	M	adult	F0	Oral	Feed	1,1	27	month	14	mg/kg/day	0	day	27	month	92,19	42	34732	carcinogenic	pathology neoplastic	stomach	organ	NOSNA	carcinoma	NA	1	1	0	0	carcinogenic|pathology neoplastic|stomach	CHR|carcinogenic|pathology neoplastic|stomach|F0	CHR|carcinogenic|pathology neoplastic|stomach|F0|M|carcinogenic|pathology neoplastic|stomach	1	M,F	810
279	15972-60-8	22265	Alachlor	2194	1982	opp_der	CHR	rat	rat	M	adult	F0	Oral	Feed	1,6	27	month	42	mg/kg/day	0	day	27	month	92,19	42	34732	carcinogenic	pathology neoplastic	stomach	organ	NOSNA	carcinoma	NA	1	2	0	0	carcinogenic|pathology neoplastic|stomach	CHR|carcinogenic|pathology neoplastic|stomach|F0	CHR|carcinogenic|pathology neoplastic|stomach|F0|M|carcinogenic|pathology neoplastic|stomach	1	M,F	810
280	101-21-3	20764	Chlorpropham	281	1993	opp_der	CHR	rat	sprague dawley	M	adult	F0	Oral	Feed	3	24	month	1000	mg/kg/day	0	day	24	month	96	43	3450	carcinogenic	pathology neoplastic	testes	organ	NOSNA	interstitial cell tumor benign	NA	1	4	0	1	carcinogenic|pathology neoplastic|testes	CHR|carcinogenic|pathology neoplastic|testes|F0	CHR|carcinogenic|pathology neoplastic|testes|F0|M|carcinogenic|pathology neoplastic|testes	1	M	720
281	101-21-3	20764	Chlorpropham	281	1993	opp_der	CHR	rat	sprague dawley	M	adult	F0	Oral	Feed	1,5	24	month	30	mg/kg/day	0	day	24	month	96	43	3450	carcinogenic	pathology neoplastic	testes	organ	NOSNA	interstitial cell tumor benign	NA	1	1	0	0	carcinogenic|pathology neoplastic|testes	CHR|carcinogenic|pathology neoplastic|testes|F0	CHR|carcinogenic|pathology neoplastic|testes|F0|M|carcinogenic|pathology neoplastic|testes	1	M	720
282	101-21-3	20764	Chlorpropham	281	1993	opp_der	CHR	rat	sprague dawley	M	adult	F0	Oral	Feed	2	24	month	100	mg/kg/day	0	day	24	month	96	43	3450	carcinogenic	pathology neoplastic	testes	organ	NOSNA	interstitial cell tumor benign	NA	1	2	0	0	carcinogenic|pathology neoplastic|testes	CHR|carcinogenic|pathology neoplastic|testes|F0	CHR|carcinogenic|pathology neoplastic|testes|F0|M|carcinogenic|pathology neoplastic|testes	1	M	720
283	101-21-3	20764	Chlorpropham	281	1993	opp_der	CHR	rat	sprague dawley	M	adult	F0	Oral	Feed	2,7	24	month	500	mg/kg/day	0	day	24	month	96	43	3450	carcinogenic	pathology neoplastic	testes	organ	NOSNA	interstitial cell tumor benign	NA	1	3	0	0	carcinogenic|pathology neoplastic|testes	CHR|carcinogenic|pathology neoplastic|testes|F0	CHR|carcinogenic|pathology neoplastic|testes|F0|M|carcinogenic|pathology neoplastic|testes	1	M	720
284	52315-07-8	23998	Cypermethrin	1264	1982	opp_der	CHR	rat	wistar	M	adult	F0	Oral	Feed	1,9	2	year	75	mg/kg/day	0	day	2	year	88	43	19264	carcinogenic	pathology neoplastic	testes	organ	interstitial cell	adenoma	NA	1	3	0	1	carcinogenic|pathology neoplastic|testes	CHR|carcinogenic|pathology neoplastic|testes|F0	CHR|carcinogenic|pathology neoplastic|testes|F0|M|carcinogenic|pathology neoplastic|testes	1	M	730
285	52315-07-8	23998	Cypermethrin	1264	1982	opp_der	CHR	rat	wistar	M	adult	F0	Oral	Feed	0	2	year	1	mg/kg/day	0	day	2	year	88	43	19264	carcinogenic	pathology neoplastic	testes	organ	interstitial cell	adenoma	NA	1	1	0	0	carcinogenic|pathology neoplastic|testes	CHR|carcinogenic|pathology neoplastic|testes|F0	CHR|carcinogenic|pathology neoplastic|testes|F0|M|carcinogenic|pathology neoplastic|testes	1	M	730
286	52315-07-8	23998	Cypermethrin	1264	1982	opp_der	CHR	rat	wistar	M	adult	F0	Oral	Feed	0,9	2	year	7,5	mg/kg/day	0	day	2	year	88	43	19264	carcinogenic	pathology neoplastic	testes	organ	interstitial cell	adenoma	NA	1	2	0	0	carcinogenic|pathology neoplastic|testes	CHR|carcinogenic|pathology neoplastic|testes|F0	CHR|carcinogenic|pathology neoplastic|testes|F0|M|carcinogenic|pathology neoplastic|testes	1	M	730
287	26225-79-6	34580	Ethofumesate	2056	1991	opp_der	CHR	rat	sprague dawley	M	adult	F0	Oral	Feed	2	104	week	97	mg/kg/day	0	day	104	week	97	43	32310	carcinogenic	pathology neoplastic	testes	organ	interstitial cell	adenoma	NA	1	1	0	1	carcinogenic|pathology neoplastic|testes	CHR|carcinogenic|pathology neoplastic|testes|F0	CHR|carcinogenic|pathology neoplastic|testes|F0|M|carcinogenic|pathology neoplastic|testes	1	M	728
288	26225-79-6	34580	Ethofumesate	2056	1991	opp_der	CHR	rat	sprague dawley	M	adult	F0	Oral	Feed	2,5	104	week	332	mg/kg/day	0	day	104	week	97	43	32310	carcinogenic	pathology neoplastic	testes	organ	interstitial cell	adenoma	NA	1	2	0	1	carcinogenic|pathology neoplastic|testes	CHR|carcinogenic|pathology neoplastic|testes|F0	CHR|carcinogenic|pathology neoplastic|testes|F0|M|carcinogenic|pathology neoplastic|testes	1	M	728
289	26225-79-6	34580	Ethofumesate	2056	1991	opp_der	CHR	rat	sprague dawley	M	adult	F0	Oral	Feed	3	104	week	1003	mg/kg/day	0	day	104	week	97	43	32310	carcinogenic	pathology neoplastic	testes	organ	interstitial cell	adenoma	NA	1	3	0	1	carcinogenic|pathology neoplastic|testes	CHR|carcinogenic|pathology neoplastic|testes|F0	CHR|carcinogenic|pathology neoplastic|testes|F0|M|carcinogenic|pathology neoplastic|testes	1	M	728
290	23950-58-5	20420	Propyzamide	2281	1990	opp_der	CHR	rat	sprague dawley	M	adult	F0	Oral	Feed	1,7	24	month	48,8	mg/kg/day	0	day	24	month	96,4	43	36086	carcinogenic	pathology neoplastic	testes	organ	interstitial cell	interstitial cell tumor benign	NA	1	3	0	1	carcinogenic|pathology neoplastic|testes	CHR|carcinogenic|pathology neoplastic|testes|F0	CHR|carcinogenic|pathology neoplastic|testes|F0|M|carcinogenic|pathology neoplastic|testes	1	M	720
291	23950-58-5	20420	Propyzamide	2281	1990	opp_der	CHR	rat	sprague dawley	M	adult	F0	Oral	Feed	0,3	24	month	1,9	mg/kg/day	0	day	24	month	96,4	43	36086	carcinogenic	pathology neoplastic	testes	organ	interstitial cell	interstitial cell tumor benign	NA	1	1	0	0	carcinogenic|pathology neoplastic|testes	CHR|carcinogenic|pathology neoplastic|testes|F0	CHR|carcinogenic|pathology neoplastic|testes|F0|M|carcinogenic|pathology neoplastic|testes	1	M	720
292	23950-58-5	20420	Propyzamide	2281	1990	opp_der	CHR	rat	sprague dawley	M	adult	F0	Oral	Feed	1	24	month	10,1	mg/kg/day	0	day	24	month	96,4	43	36086	carcinogenic	pathology neoplastic	testes	organ	interstitial cell	interstitial cell tumor benign	NA	1	2	0	0	carcinogenic|pathology neoplastic|testes	CHR|carcinogenic|pathology neoplastic|testes|F0	CHR|carcinogenic|pathology neoplastic|testes|F0|M|carcinogenic|pathology neoplastic|testes	1	M	720
293	834-12-8	23869	Ametryn	3021	1987	opp_der	CHR	rat	sprague dawley	M	adult	F0	Oral	Feed	2,2	104	week	145,3	mg/kg/day	0	day	104	week	98,6	43	47699	carcinogenic	pathology neoplastic	testes	organ	interstitial cell	interstitial cell tumor benign	NA	1	3	0	1	carcinogenic|pathology neoplastic|testes	CHR|carcinogenic|pathology neoplastic|testes|F0	CHR|carcinogenic|pathology neoplastic|testes|F0|M|carcinogenic|pathology neoplastic|testes	1	M	728
294	834-12-8	23869	Ametryn	3021	1987	opp_der	CHR	rat	sprague dawley	M	adult	F0	Oral	Feed	0,3	104	week	2	mg/kg/day	0	day	104	week	98,6	43	47699	carcinogenic	pathology neoplastic	testes	organ	interstitial cell	interstitial cell tumor benign	NA	1	1	0	0	carcinogenic|pathology neoplastic|testes	CHR|carcinogenic|pathology neoplastic|testes|F0	CHR|carcinogenic|pathology neoplastic|testes|F0|M|carcinogenic|pathology neoplastic|testes	1	M	728
295	834-12-8	23869	Ametryn	3021	1987	opp_der	CHR	rat	sprague dawley	M	adult	F0	Oral	Feed	1,3	104	week	20,9	mg/kg/day	0	day	104	week	98,6	43	47699	carcinogenic	pathology neoplastic	testes	organ	interstitial cell	interstitial cell tumor benign	NA	1	2	0	0	carcinogenic|pathology neoplastic|testes	CHR|carcinogenic|pathology neoplastic|testes|F0	CHR|carcinogenic|pathology neoplastic|testes|F0|M|carcinogenic|pathology neoplastic|testes	1	M	728
296	79983-71-4	34653	Hexaconazole	3370	1988	opp_der	CHR	rat	sprague dawley	M	adult	F0	Oral	Feed	1,7	24	month	47	mg/kg/day	0	day	24	month	89,8	43	54268	carcinogenic	pathology neoplastic	testes	organ	interstitial cell	interstitial cell tumor benign	NA	1	3	0	1	carcinogenic|pathology neoplastic|testes	CHR|carcinogenic|pathology neoplastic|testes|F0	CHR|carcinogenic|pathology neoplastic|testes|F0|M|carcinogenic|pathology neoplastic|testes	1	M	720
297	79983-71-4	34653	Hexaconazole	3370	1988	opp_der	CHR	rat	sprague dawley	M	adult	F0	Oral	Feed	-0,3	24	month	0,47	mg/kg/day	0	day	24	month	89,8	43	54268	carcinogenic	pathology neoplastic	testes	organ	interstitial cell	interstitial cell tumor benign	NA	1	1	0	0	carcinogenic|pathology neoplastic|testes	CHR|carcinogenic|pathology neoplastic|testes|F0	CHR|carcinogenic|pathology neoplastic|testes|F0|M|carcinogenic|pathology neoplastic|testes	1	M	720
298	79983-71-4	34653	Hexaconazole	3370	1988	opp_der	CHR	rat	sprague dawley	M	adult	F0	Oral	Feed	0,7	24	month	4,7	mg/kg/day	0	day	24	month	89,8	43	54268	carcinogenic	pathology neoplastic	testes	organ	interstitial cell	interstitial cell tumor benign	NA	1	2	0	0	carcinogenic|pathology neoplastic|testes	CHR|carcinogenic|pathology neoplastic|testes|F0	CHR|carcinogenic|pathology neoplastic|testes|F0|M|carcinogenic|pathology neoplastic|testes	1	M	720
299	15972-60-8	22265	Alachlor	2195	1987	opp_der	CHR	rat	long evans	F	adult	F0	Oral	Feed	1,2	104	week	15	mg/kg/day	0	week	104	week	94,13	44	34776	carcinogenic	pathology neoplastic	thymus	organ	NOSNA	lymphoma nos	NA	1	3	0	1	carcinogenic|pathology neoplastic|thymus	CHR|carcinogenic|pathology neoplastic|thymus|F0	CHR|carcinogenic|pathology neoplastic|thymus|F0|F|carcinogenic|pathology neoplastic|thymus	1	F	728
300	15972-60-8	22265	Alachlor	2195	1987	opp_der	CHR	rat	long evans	F	adult	F0	Oral	Feed	-0,3	104	week	0,5	mg/kg/day	0	week	104	week	94,13	44	34776	carcinogenic	pathology neoplastic	thymus	organ	NOSNA	lymphoma nos	NA	1	1	0	0	carcinogenic|pathology neoplastic|thymus	CHR|carcinogenic|pathology neoplastic|thymus|F0	CHR|carcinogenic|pathology neoplastic|thymus|F0|F|carcinogenic|pathology neoplastic|thymus	1	F	728
301	15972-60-8	22265	Alachlor	2195	1987	opp_der	CHR	rat	long evans	F	adult	F0	Oral	Feed	0,4	104	week	2,5	mg/kg/day	0	week	104	week	94,13	44	34776	carcinogenic	pathology neoplastic	thymus	organ	NOSNA	lymphoma nos	NA	1	2	0	0	carcinogenic|pathology neoplastic|thymus	CHR|carcinogenic|pathology neoplastic|thymus|F0	CHR|carcinogenic|pathology neoplastic|thymus|F0|F|carcinogenic|pathology neoplastic|thymus	1	F	728
302	53112-28-0	34877	Pyrimethanil	159	1993	opp_der	CHR	rat	sprague dawley	F	adult	F0	Oral	Feed	2,5	104	week	291	mg/kg/day	0	day	104	week	95,5	45	1694	carcinogenic	pathology neoplastic	thyroid gland	organ	follicular cell	adenoma	NA	1	3	1	1	carcinogenic|pathology neoplastic|thyroid gland	CHR|carcinogenic|pathology neoplastic|thyroid gland|F0	CHR|carcinogenic|pathology neoplastic|thyroid gland|F0|F|carcinogenic|pathology neoplastic|thyroid gland	1	M,F	728
303	53112-28-0	34877	Pyrimethanil	159	1993	opp_der	CHR	rat	sprague dawley	F	adult	F0	Oral	Feed	0,3	104	week	1,8	mg/kg/day	0	day	104	week	95,5	45	1694	carcinogenic	pathology neoplastic	thyroid gland	organ	follicular cell	adenoma	NA	1	1	0	0	carcinogenic|pathology neoplastic|thyroid gland	CHR|carcinogenic|pathology neoplastic|thyroid gland|F0	CHR|carcinogenic|pathology neoplastic|thyroid gland|F0|F|carcinogenic|pathology neoplastic|thyroid gland	1	M,F	728
304	53112-28-0	34877	Pyrimethanil	159	1993	opp_der	CHR	rat	sprague dawley	F	adult	F0	Oral	Feed	1,3	104	week	22	mg/kg/day	0	day	104	week	95,5	45	1694	carcinogenic	pathology neoplastic	thyroid gland	organ	follicular cell	adenoma	NA	1	2	0	0	carcinogenic|pathology neoplastic|thyroid gland	CHR|carcinogenic|pathology neoplastic|thyroid gland|F0	CHR|carcinogenic|pathology neoplastic|thyroid gland|F0|F|carcinogenic|pathology neoplastic|thyroid gland	1	M,F	728
305	53112-28-0	34877	Pyrimethanil	159	1993	opp_der	CHR	rat	sprague dawley	M	adult	F0	Oral	Feed	2,3	104	week	221	mg/kg/day	0	day	104	week	95,5	45	1695	carcinogenic	pathology neoplastic	thyroid gland	organ	follicular cell	adenoma	NA	1	3	1	1	carcinogenic|pathology neoplastic|thyroid gland	CHR|carcinogenic|pathology neoplastic|thyroid gland|F0	CHR|carcinogenic|pathology neoplastic|thyroid gland|F0|M|carcinogenic|pathology neoplastic|thyroid gland	1	M,F	728
306	53112-28-0	34877	Pyrimethanil	159	1993	opp_der	CHR	rat	sprague dawley	M	adult	F0	Oral	Feed	0,1	104	week	1,3	mg/kg/day	0	day	104	week	95,5	45	1695	carcinogenic	pathology neoplastic	thyroid gland	organ	follicular cell	adenoma	NA	1	1	0	0	carcinogenic|pathology neoplastic|thyroid gland	CHR|carcinogenic|pathology neoplastic|thyroid gland|F0	CHR|carcinogenic|pathology neoplastic|thyroid gland|F0|M|carcinogenic|pathology neoplastic|thyroid gland	1	M,F	728
307	53112-28-0	34877	Pyrimethanil	159	1993	opp_der	CHR	rat	sprague dawley	M	adult	F0	Oral	Feed	1,2	104	week	17	mg/kg/day	0	day	104	week	95,5	45	1695	carcinogenic	pathology neoplastic	thyroid gland	organ	follicular cell	adenoma	NA	1	2	0	0	carcinogenic|pathology neoplastic|thyroid gland	CHR|carcinogenic|pathology neoplastic|thyroid gland|F0	CHR|carcinogenic|pathology neoplastic|thyroid gland|F0|M|carcinogenic|pathology neoplastic|thyroid gland	1	M,F	728
308	10453-86-8	22253	Resmethrin	292	1980	opp_der	CHR	rat	wistar	F	adult	F0	Oral	Feed	2,7	112	week	450,3	mg/kg/day	0	day	103	week	90	45	3640	carcinogenic	pathology neoplastic	thyroid gland	organ	follicle	adenoma	NA	1	3	0	1	carcinogenic|pathology neoplastic|thyroid gland	CHR|carcinogenic|pathology neoplastic|thyroid gland|F0	CHR|carcinogenic|pathology neoplastic|thyroid gland|F0|F|carcinogenic|pathology neoplastic|thyroid gland	1	M,F	721
309	10453-86-8	22253	Resmethrin	292	1980	opp_der	CHR	rat	wistar	F	adult	F0	Oral	Feed	1,7	112	week	47	mg/kg/day	0	day	103	week	90	45	3640	carcinogenic	pathology neoplastic	thyroid gland	organ	follicle	adenoma	NA	1	1	0	0	carcinogenic|pathology neoplastic|thyroid gland	CHR|carcinogenic|pathology neoplastic|thyroid gland|F0	CHR|carcinogenic|pathology neoplastic|thyroid gland|F0|F|carcinogenic|pathology neoplastic|thyroid gland	1	M,F	721
310	10453-86-8	22253	Resmethrin	292	1980	opp_der	CHR	rat	wistar	F	adult	F0	Oral	Feed	2,4	112	week	232,7	mg/kg/day	0	day	103	week	90	45	3640	carcinogenic	pathology neoplastic	thyroid gland	organ	follicle	adenoma	NA	1	2	0	0	carcinogenic|pathology neoplastic|thyroid gland	CHR|carcinogenic|pathology neoplastic|thyroid gland|F0	CHR|carcinogenic|pathology neoplastic|thyroid gland|F0|F|carcinogenic|pathology neoplastic|thyroid gland	1	M,F	721
311	10453-86-8	22253	Resmethrin	292	1980	opp_der	CHR	rat	wistar	M	adult	F0	Oral	Feed	2,6	103	week	400,9	mg/kg/day	0	day	103	week	90	45	3641	carcinogenic	pathology neoplastic	thyroid gland	organ	follicle	adenoma	NA	1	3	0	1	carcinogenic|pathology neoplastic|thyroid gland	CHR|carcinogenic|pathology neoplastic|thyroid gland|F0	CHR|carcinogenic|pathology neoplastic|thyroid gland|F0|M|carcinogenic|pathology neoplastic|thyroid gland	1	M,F	721
312	10453-86-8	22253	Resmethrin	292	1980	opp_der	CHR	rat	wistar	M	adult	F0	Oral	Feed	1,6	103	week	39,5	mg/kg/day	0	day	103	week	90	45	3641	carcinogenic	pathology neoplastic	thyroid gland	organ	follicle	adenoma	NA	1	1	0	0	carcinogenic|pathology neoplastic|thyroid gland	CHR|carcinogenic|pathology neoplastic|thyroid gland|F0	CHR|carcinogenic|pathology neoplastic|thyroid gland|F0|M|carcinogenic|pathology neoplastic|thyroid gland	1	M,F	721
313	10453-86-8	22253	Resmethrin	292	1980	opp_der	CHR	rat	wistar	M	adult	F0	Oral	Feed	2,3	103	week	193,7	mg/kg/day	0	day	103	week	90	45	3641	carcinogenic	pathology neoplastic	thyroid gland	organ	follicle	adenoma	NA	1	2	0	0	carcinogenic|pathology neoplastic|thyroid gland	CHR|carcinogenic|pathology neoplastic|thyroid gland|F0	CHR|carcinogenic|pathology neoplastic|thyroid gland|F0|M|carcinogenic|pathology neoplastic|thyroid gland	1	M,F	721
314	35554-44-0	24151	Imazalil	1299	1999	opp_der	CHR	rat	rat	M	adult	F0	Oral	Feed	1,8	104	week	65,8	mg/kg/day	0	day	104	week	97,4	45	20056	carcinogenic	pathology neoplastic	thyroid gland	organ	follicular cell	neoplasm nos	NA	1	3	1	1	carcinogenic|pathology neoplastic|thyroid gland	CHR|carcinogenic|pathology neoplastic|thyroid gland|F0	CHR|carcinogenic|pathology neoplastic|thyroid gland|F0|M|carcinogenic|pathology neoplastic|thyroid gland	1	M	728
315	35554-44-0	24151	Imazalil	1299	1999	opp_der	CHR	rat	rat	M	adult	F0	Oral	Feed	2,1	104	week	134,8	mg/kg/day	0	day	104	week	97,4	45	20056	carcinogenic	pathology neoplastic	thyroid gland	organ	follicular cell	neoplasm nos	NA	1	4	0	1	carcinogenic|pathology neoplastic|thyroid gland	CHR|carcinogenic|pathology neoplastic|thyroid gland|F0	CHR|carcinogenic|pathology neoplastic|thyroid gland|F0|M|carcinogenic|pathology neoplastic|thyroid gland	1	M	728
316	35554-44-0	24151	Imazalil	1299	1999	opp_der	CHR	rat	rat	M	adult	F0	Oral	Feed	0,4	104	week	2,7	mg/kg/day	0	day	104	week	97,4	45	20056	carcinogenic	pathology neoplastic	thyroid gland	organ	follicular cell	neoplasm nos	NA	1	1	0	0	carcinogenic|pathology neoplastic|thyroid gland	CHR|carcinogenic|pathology neoplastic|thyroid gland|F0	CHR|carcinogenic|pathology neoplastic|thyroid gland|F0|M|carcinogenic|pathology neoplastic|thyroid gland	1	M	728
317	35554-44-0	24151	Imazalil	1299	1999	opp_der	CHR	rat	rat	M	adult	F0	Oral	Feed	1	104	week	10,8	mg/kg/day	0	day	104	week	97,4	45	20056	carcinogenic	pathology neoplastic	thyroid gland	organ	follicular cell	neoplasm nos	NA	1	2	0	0	carcinogenic|pathology neoplastic|thyroid gland	CHR|carcinogenic|pathology neoplastic|thyroid gland|F0	CHR|carcinogenic|pathology neoplastic|thyroid gland|F0|M|carcinogenic|pathology neoplastic|thyroid gland	1	M	728
318	114369-43-6	32548	Fenbuconazole	1838	1990	opp_der	CHR	rat	sprague dawley	M	adult	F0	Oral	Feed	1,5	104	week	30,62	mg/kg/day	0	day	2	year	96,7	45	28407	carcinogenic	pathology neoplastic	thyroid gland	organ	follicular cell	adenoma/carcinoma combined	NA	1	3	1	1	carcinogenic|pathology neoplastic|thyroid gland	CHR|carcinogenic|pathology neoplastic|thyroid gland|F0	CHR|carcinogenic|pathology neoplastic|thyroid gland|F0|M|carcinogenic|pathology neoplastic|thyroid gland	1	M	730
319	114369-43-6	32548	Fenbuconazole	1838	1990	opp_der	CHR	rat	sprague dawley	M	adult	F0	Oral	Feed	-0,5	104	week	0,31	mg/kg/day	0	day	2	year	96,7	45	28407	carcinogenic	pathology neoplastic	thyroid gland	organ	follicular cell	adenoma/carcinoma combined	NA	1	1	0	0	carcinogenic|pathology neoplastic|thyroid gland	CHR|carcinogenic|pathology neoplastic|thyroid gland|F0	CHR|carcinogenic|pathology neoplastic|thyroid gland|F0|M|carcinogenic|pathology neoplastic|thyroid gland	1	M	730
320	114369-43-6	32548	Fenbuconazole	1838	1990	opp_der	CHR	rat	sprague dawley	M	adult	F0	Oral	Feed	0,5	104	week	3,03	mg/kg/day	0	day	2	year	96,7	45	28407	carcinogenic	pathology neoplastic	thyroid gland	organ	follicular cell	adenoma/carcinoma combined	NA	1	2	0	0	carcinogenic|pathology neoplastic|thyroid gland	CHR|carcinogenic|pathology neoplastic|thyroid gland|F0	CHR|carcinogenic|pathology neoplastic|thyroid gland|F0|M|carcinogenic|pathology neoplastic|thyroid gland	1	M	730
321	188425-85-6	34392	Boscalid	2019	2001	opp_der	CHR	rat	wistar	M	adult	F0	Oral	Feed	2,2	17	month	155,6	mg/kg/day	0	day	24	month	94,4	45	32034	carcinogenic	pathology neoplastic	thyroid gland	organ	follicular cell	adenoma	NA	1	3	0	1	carcinogenic|pathology neoplastic|thyroid gland	CHR|carcinogenic|pathology neoplastic|thyroid gland|F0	CHR|carcinogenic|pathology neoplastic|thyroid gland|F0|M|carcinogenic|pathology neoplastic|thyroid gland	1	M	720
322	188425-85-6	34392	Boscalid	2019	2001	opp_der	CHR	rat	wistar	M	adult	F0	Oral	Feed	2,9	17	month	768,8	mg/kg/day	0	day	24	month	94,4	45	32034	carcinogenic	pathology neoplastic	thyroid gland	organ	follicular cell	adenoma	NA	1	4	0	0	carcinogenic|pathology neoplastic|thyroid gland	CHR|carcinogenic|pathology neoplastic|thyroid gland|F0	CHR|carcinogenic|pathology neoplastic|thyroid gland|F0|M|carcinogenic|pathology neoplastic|thyroid gland	1	M	720
323	188425-85-6	34392	Boscalid	2019	2001	opp_der	CHR	rat	wistar	M	adult	F0	Oral	Feed	0,8	17	month	6	mg/kg/day	0	day	24	month	94,4	45	32034	carcinogenic	pathology neoplastic	thyroid gland	organ	follicular cell	adenoma	NA	1	1	0	0	carcinogenic|pathology neoplastic|thyroid gland	CHR|carcinogenic|pathology neoplastic|thyroid gland|F0	CHR|carcinogenic|pathology neoplastic|thyroid gland|F0|M|carcinogenic|pathology neoplastic|thyroid gland	1	M	720
324	188425-85-6	34392	Boscalid	2019	2001	opp_der	CHR	rat	wistar	M	adult	F0	Oral	Feed	1,5	17	month	29,7	mg/kg/day	0	day	24	month	94,4	45	32034	carcinogenic	pathology neoplastic	thyroid gland	organ	follicular cell	adenoma	NA	1	2	0	0	carcinogenic|pathology neoplastic|thyroid gland	CHR|carcinogenic|pathology neoplastic|thyroid gland|F0	CHR|carcinogenic|pathology neoplastic|thyroid gland|F0|M|carcinogenic|pathology neoplastic|thyroid gland	1	M	720
325	188425-85-6	34392	Boscalid	2019	2001	opp_der	CHR	rat	wistar	M	adult	F0	Oral	Feed	2,1	24	month	116,1	mg/kg/day	0	day	24	month	94,4	45	32035	carcinogenic	pathology neoplastic	thyroid gland	organ	follicular cell	adenoma	NA	1	3	0	1	carcinogenic|pathology neoplastic|thyroid gland	CHR|carcinogenic|pathology neoplastic|thyroid gland|F0	CHR|carcinogenic|pathology neoplastic|thyroid gland|F0|M|carcinogenic|pathology neoplastic|thyroid gland	1	M	720
326	188425-85-6	34392	Boscalid	2019	2001	opp_der	CHR	rat	wistar	M	adult	F0	Oral	Feed	0,7	24	month	4,6	mg/kg/day	0	day	24	month	94,4	45	32035	carcinogenic	pathology neoplastic	thyroid gland	organ	follicular cell	adenoma	NA	1	1	0	0	carcinogenic|pathology neoplastic|thyroid gland	CHR|carcinogenic|pathology neoplastic|thyroid gland|F0	CHR|carcinogenic|pathology neoplastic|thyroid gland|F0|M|carcinogenic|pathology neoplastic|thyroid gland	1	M	720
327	188425-85-6	34392	Boscalid	2019	2001	opp_der	CHR	rat	wistar	M	adult	F0	Oral	Feed	1,4	24	month	23	mg/kg/day	0	day	24	month	94,4	45	32035	carcinogenic	pathology neoplastic	thyroid gland	organ	follicular cell	adenoma	NA	1	2	0	0	carcinogenic|pathology neoplastic|thyroid gland	CHR|carcinogenic|pathology neoplastic|thyroid gland|F0	CHR|carcinogenic|pathology neoplastic|thyroid gland|F0|M|carcinogenic|pathology neoplastic|thyroid gland	1	M	720
328	15972-60-8	22265	Alachlor	2194	1982	opp_der	CHR	rat	rat	M	adult	F0	Oral	Feed	2,1	27	month	126	mg/kg/day	0	day	27	month	92,19	45	34733	carcinogenic	pathology neoplastic	thyroid gland	organ	follicle	adenoma	NA	1	3	0	1	carcinogenic|pathology neoplastic|thyroid gland	CHR|carcinogenic|pathology neoplastic|thyroid gland|F0	CHR|carcinogenic|pathology neoplastic|thyroid gland|F0|M|carcinogenic|pathology neoplastic|thyroid gland	1	M	810
329	15972-60-8	22265	Alachlor	2194	1982	opp_der	CHR	rat	rat	M	adult	F0	Oral	Feed	1,1	27	month	14	mg/kg/day	0	day	27	month	92,19	45	34733	carcinogenic	pathology neoplastic	thyroid gland	organ	follicle	adenoma	NA	1	1	0	0	carcinogenic|pathology neoplastic|thyroid gland	CHR|carcinogenic|pathology neoplastic|thyroid gland|F0	CHR|carcinogenic|pathology neoplastic|thyroid gland|F0|M|carcinogenic|pathology neoplastic|thyroid gland	1	M	810
330	15972-60-8	22265	Alachlor	2194	1982	opp_der	CHR	rat	rat	M	adult	F0	Oral	Feed	1,6	27	month	42	mg/kg/day	0	day	27	month	92,19	45	34733	carcinogenic	pathology neoplastic	thyroid gland	organ	follicle	adenoma	NA	1	2	0	0	carcinogenic|pathology neoplastic|thyroid gland	CHR|carcinogenic|pathology neoplastic|thyroid gland|F0	CHR|carcinogenic|pathology neoplastic|thyroid gland|F0|M|carcinogenic|pathology neoplastic|thyroid gland	1	M	810
331	23950-58-5	20420	Propyzamide	2281	1990	opp_der	CHR	rat	sprague dawley	M	adult	F0	Oral	Feed	1,7	24	month	48,8	mg/kg/day	0	day	24	month	96,4	45	36087	carcinogenic	pathology neoplastic	thyroid gland	organ	follicular cell	adenoma	NA	1	3	0	1	carcinogenic|pathology neoplastic|thyroid gland	CHR|carcinogenic|pathology neoplastic|thyroid gland|F0	CHR|carcinogenic|pathology neoplastic|thyroid gland|F0|M|carcinogenic|pathology neoplastic|thyroid gland	1	M	720
332	23950-58-5	20420	Propyzamide	2281	1990	opp_der	CHR	rat	sprague dawley	M	adult	F0	Oral	Feed	0,3	24	month	1,9	mg/kg/day	0	day	24	month	96,4	45	36087	carcinogenic	pathology neoplastic	thyroid gland	organ	follicular cell	adenoma	NA	1	1	0	0	carcinogenic|pathology neoplastic|thyroid gland	CHR|carcinogenic|pathology neoplastic|thyroid gland|F0	CHR|carcinogenic|pathology neoplastic|thyroid gland|F0|M|carcinogenic|pathology neoplastic|thyroid gland	1	M	720
333	23950-58-5	20420	Propyzamide	2281	1990	opp_der	CHR	rat	sprague dawley	M	adult	F0	Oral	Feed	1	24	month	10,1	mg/kg/day	0	day	24	month	96,4	45	36087	carcinogenic	pathology neoplastic	thyroid gland	organ	follicular cell	adenoma	NA	1	2	0	0	carcinogenic|pathology neoplastic|thyroid gland	CHR|carcinogenic|pathology neoplastic|thyroid gland|F0	CHR|carcinogenic|pathology neoplastic|thyroid gland|F0|M|carcinogenic|pathology neoplastic|thyroid gland	1	M	720
334	834-12-8	23869	Ametryn	3021	1987	opp_der	CHR	rat	sprague dawley	M	adult	F0	Oral	Feed	2,2	104	week	145,3	mg/kg/day	0	day	104	week	98,6	45	47700	carcinogenic	pathology neoplastic	thyroid gland	organ	follicular cell	adenocarcinoma	NA	1	3	0	1	carcinogenic|pathology neoplastic|thyroid gland	CHR|carcinogenic|pathology neoplastic|thyroid gland|F0	CHR|carcinogenic|pathology neoplastic|thyroid gland|F0|M|carcinogenic|pathology neoplastic|thyroid gland	1	M	728
335	834-12-8	23869	Ametryn	3021	1987	opp_der	CHR	rat	sprague dawley	M	adult	F0	Oral	Feed	0,3	104	week	2	mg/kg/day	0	day	104	week	98,6	45	47700	carcinogenic	pathology neoplastic	thyroid gland	organ	follicular cell	adenocarcinoma	NA	1	1	0	0	carcinogenic|pathology neoplastic|thyroid gland	CHR|carcinogenic|pathology neoplastic|thyroid gland|F0	CHR|carcinogenic|pathology neoplastic|thyroid gland|F0|M|carcinogenic|pathology neoplastic|thyroid gland	1	M	728
336	834-12-8	23869	Ametryn	3021	1987	opp_der	CHR	rat	sprague dawley	M	adult	F0	Oral	Feed	1,3	104	week	20,9	mg/kg/day	0	day	104	week	98,6	45	47700	carcinogenic	pathology neoplastic	thyroid gland	organ	follicular cell	adenocarcinoma	NA	1	2	0	0	carcinogenic|pathology neoplastic|thyroid gland	CHR|carcinogenic|pathology neoplastic|thyroid gland|F0	CHR|carcinogenic|pathology neoplastic|thyroid gland|F0|M|carcinogenic|pathology neoplastic|thyroid gland	1	M	728
337	141112-29-0	34723	Isoxaflutole	3068	1995	opp_der	CHR	rat	sprague dawley	M	adult	F0	Oral	Oral	2,7	104	week	500	mg/kg/day	0	day	104	week	93	45	48742	carcinogenic	pathology neoplastic	thyroid gland	organ	follicular cell	adenoma	NA	1	4	0	1	carcinogenic|pathology neoplastic|thyroid gland	CHR|carcinogenic|pathology neoplastic|thyroid gland|F0	CHR|carcinogenic|pathology neoplastic|thyroid gland|F0|M|carcinogenic|pathology neoplastic|thyroid gland	1	M	728
338	141112-29-0	34723	Isoxaflutole	3068	1995	opp_der	CHR	rat	sprague dawley	M	adult	F0	Oral	Oral	-0,3	104	week	0,5	mg/kg/day	0	day	104	week	93	45	48742	carcinogenic	pathology neoplastic	thyroid gland	organ	follicular cell	adenoma	NA	1	1	0	0	carcinogenic|pathology neoplastic|thyroid gland	CHR|carcinogenic|pathology neoplastic|thyroid gland|F0	CHR|carcinogenic|pathology neoplastic|thyroid gland|F0|M|carcinogenic|pathology neoplastic|thyroid gland	1	M	728
339	141112-29-0	34723	Isoxaflutole	3068	1995	opp_der	CHR	rat	sprague dawley	M	adult	F0	Oral	Oral	0,3	104	week	2	mg/kg/day	0	day	104	week	93	45	48742	carcinogenic	pathology neoplastic	thyroid gland	organ	follicular cell	adenoma	NA	1	2	0	0	carcinogenic|pathology neoplastic|thyroid gland	CHR|carcinogenic|pathology neoplastic|thyroid gland|F0	CHR|carcinogenic|pathology neoplastic|thyroid gland|F0|M|carcinogenic|pathology neoplastic|thyroid gland	1	M	728
340	141112-29-0	34723	Isoxaflutole	3068	1995	opp_der	CHR	rat	sprague dawley	M	adult	F0	Oral	Oral	1,3	104	week	20	mg/kg/day	0	day	104	week	93	45	48742	carcinogenic	pathology neoplastic	thyroid gland	organ	follicular cell	adenoma	NA	1	3	0	0	carcinogenic|pathology neoplastic|thyroid gland	CHR|carcinogenic|pathology neoplastic|thyroid gland|F0	CHR|carcinogenic|pathology neoplastic|thyroid gland|F0|M|carcinogenic|pathology neoplastic|thyroid gland	1	M	728
341	79622-59-6	32551	Fluazinam	3101	1988	opp_der	CHR	rat	sprague dawley	M	adult	F0	Oral	Feed	1,6	104	week	40	mg/kg/day	0	day	104	week	95,3	45	49250	carcinogenic	pathology neoplastic	thyroid gland	organ	follicular cell	adenocarcinoma	NA	1	4	0	1	carcinogenic|pathology neoplastic|thyroid gland	CHR|carcinogenic|pathology neoplastic|thyroid gland|F0	CHR|carcinogenic|pathology neoplastic|thyroid gland|F0|M|carcinogenic|pathology neoplastic|thyroid gland	1	M	728
342	79622-59-6	32551	Fluazinam	3101	1988	opp_der	CHR	rat	sprague dawley	M	adult	F0	Oral	Feed	-1,4	104	week	0,04	mg/kg/day	0	day	104	week	95,3	45	49250	carcinogenic	pathology neoplastic	thyroid gland	organ	follicular cell	adenocarcinoma	NA	1	1	0	0	carcinogenic|pathology neoplastic|thyroid gland	CHR|carcinogenic|pathology neoplastic|thyroid gland|F0	CHR|carcinogenic|pathology neoplastic|thyroid gland|F0|M|carcinogenic|pathology neoplastic|thyroid gland	1	M	728
343	79622-59-6	32551	Fluazinam	3101	1988	opp_der	CHR	rat	sprague dawley	M	adult	F0	Oral	Feed	-0,4	104	week	0,38	mg/kg/day	0	day	104	week	95,3	45	49250	carcinogenic	pathology neoplastic	thyroid gland	organ	follicular cell	adenocarcinoma	NA	1	2	0	0	carcinogenic|pathology neoplastic|thyroid gland	CHR|carcinogenic|pathology neoplastic|thyroid gland|F0	CHR|carcinogenic|pathology neoplastic|thyroid gland|F0|M|carcinogenic|pathology neoplastic|thyroid gland	1	M	728
344	79622-59-6	32551	Fluazinam	3101	1988	opp_der	CHR	rat	sprague dawley	M	adult	F0	Oral	Feed	0,6	104	week	3,8	mg/kg/day	0	day	104	week	95,3	45	49250	carcinogenic	pathology neoplastic	thyroid gland	organ	follicular cell	adenocarcinoma	NA	1	3	0	0	carcinogenic|pathology neoplastic|thyroid gland	CHR|carcinogenic|pathology neoplastic|thyroid gland|F0	CHR|carcinogenic|pathology neoplastic|thyroid gland|F0|M|carcinogenic|pathology neoplastic|thyroid gland	1	M	728
345	79622-59-6	32551	Fluazinam	3101	1988	opp_der	CHR	rat	sprague dawley	M	adult	F0	Oral	Feed	0,6	104	week	3,8	mg/kg/day	0	day	104	week	95,3	45	49251	carcinogenic	pathology neoplastic	thyroid gland	organ	follicular cell	adenoma	NA	1	3	0	1	carcinogenic|pathology neoplastic|thyroid gland	CHR|carcinogenic|pathology neoplastic|thyroid gland|F0	CHR|carcinogenic|pathology neoplastic|thyroid gland|F0|M|carcinogenic|pathology neoplastic|thyroid gland	1	M	728
346	79622-59-6	32551	Fluazinam	3101	1988	opp_der	CHR	rat	sprague dawley	M	adult	F0	Oral	Feed	1,6	104	week	40	mg/kg/day	0	day	104	week	95,3	45	49251	carcinogenic	pathology neoplastic	thyroid gland	organ	follicular cell	adenoma	NA	1	4	0	1	carcinogenic|pathology neoplastic|thyroid gland	CHR|carcinogenic|pathology neoplastic|thyroid gland|F0	CHR|carcinogenic|pathology neoplastic|thyroid gland|F0|M|carcinogenic|pathology neoplastic|thyroid gland	1	M	728
347	79622-59-6	32551	Fluazinam	3101	1988	opp_der	CHR	rat	sprague dawley	M	adult	F0	Oral	Feed	-1,4	104	week	0,04	mg/kg/day	0	day	104	week	95,3	45	49251	carcinogenic	pathology neoplastic	thyroid gland	organ	follicular cell	adenoma	NA	1	1	0	0	carcinogenic|pathology neoplastic|thyroid gland	CHR|carcinogenic|pathology neoplastic|thyroid gland|F0	CHR|carcinogenic|pathology neoplastic|thyroid gland|F0|M|carcinogenic|pathology neoplastic|thyroid gland	1	M	728
348	79622-59-6	32551	Fluazinam	3101	1988	opp_der	CHR	rat	sprague dawley	M	adult	F0	Oral	Feed	-0,4	104	week	0,38	mg/kg/day	0	day	104	week	95,3	45	49251	carcinogenic	pathology neoplastic	thyroid gland	organ	follicular cell	adenoma	NA	1	2	0	0	carcinogenic|pathology neoplastic|thyroid gland	CHR|carcinogenic|pathology neoplastic|thyroid gland|F0	CHR|carcinogenic|pathology neoplastic|thyroid gland|F0|M|carcinogenic|pathology neoplastic|thyroid gland	1	M	728
349	79622-59-6	32551	Fluazinam	3101	1988	opp_der	CHR	rat	sprague dawley	M	adult	F0	Oral	Feed	1,6	104	week	40	mg/kg/day	0	day	104	week	95,3	45	49252	carcinogenic	pathology neoplastic	thyroid gland	organ	follicular cell	adenoma/carcinoma combined	NA	1	4	0	1	carcinogenic|pathology neoplastic|thyroid gland	CHR|carcinogenic|pathology neoplastic|thyroid gland|F0	CHR|carcinogenic|pathology neoplastic|thyroid gland|F0|M|carcinogenic|pathology neoplastic|thyroid gland	1	M	728
350	79622-59-6	32551	Fluazinam	3101	1988	opp_der	CHR	rat	sprague dawley	M	adult	F0	Oral	Feed	-1,4	104	week	0,04	mg/kg/day	0	day	104	week	95,3	45	49252	carcinogenic	pathology neoplastic	thyroid gland	organ	follicular cell	adenoma/carcinoma combined	NA	1	1	0	0	carcinogenic|pathology neoplastic|thyroid gland	CHR|carcinogenic|pathology neoplastic|thyroid gland|F0	CHR|carcinogenic|pathology neoplastic|thyroid gland|F0|M|carcinogenic|pathology neoplastic|thyroid gland	1	M	728
351	79622-59-6	32551	Fluazinam	3101	1988	opp_der	CHR	rat	sprague dawley	M	adult	F0	Oral	Feed	-0,4	104	week	0,38	mg/kg/day	0	day	104	week	95,3	45	49252	carcinogenic	pathology neoplastic	thyroid gland	organ	follicular cell	adenoma/carcinoma combined	NA	1	2	0	0	carcinogenic|pathology neoplastic|thyroid gland	CHR|carcinogenic|pathology neoplastic|thyroid gland|F0	CHR|carcinogenic|pathology neoplastic|thyroid gland|F0|M|carcinogenic|pathology neoplastic|thyroid gland	1	M	728
352	79622-59-6	32551	Fluazinam	3101	1988	opp_der	CHR	rat	sprague dawley	M	adult	F0	Oral	Feed	0,6	104	week	3,8	mg/kg/day	0	day	104	week	95,3	45	49252	carcinogenic	pathology neoplastic	thyroid gland	organ	follicular cell	adenoma/carcinoma combined	NA	1	3	0	0	carcinogenic|pathology neoplastic|thyroid gland	CHR|carcinogenic|pathology neoplastic|thyroid gland|F0	CHR|carcinogenic|pathology neoplastic|thyroid gland|F0|M|carcinogenic|pathology neoplastic|thyroid gland	1	M	728
353	63-25-2	20247	Carbaryl	3215	1993	opp_der	CHR	rat	sprague dawley	M	adult	F0	Oral	Feed	2,5	104	week	349,5	mg/kg/day	0	day	104	week	99	45	51188	carcinogenic	pathology neoplastic	thyroid gland	organ	follicular cell	adenoma	NA	1	3	0	1	carcinogenic|pathology neoplastic|thyroid gland	CHR|carcinogenic|pathology neoplastic|thyroid gland|F0	CHR|carcinogenic|pathology neoplastic|thyroid gland|F0|M|carcinogenic|pathology neoplastic|thyroid gland	1	M	728
354	63-25-2	20247	Carbaryl	3215	1993	opp_der	CHR	rat	sprague dawley	M	adult	F0	Oral	Feed	1	104	week	10	mg/kg/day	0	day	104	week	99	45	51188	carcinogenic	pathology neoplastic	thyroid gland	organ	follicular cell	adenoma	NA	1	1	0	0	carcinogenic|pathology neoplastic|thyroid gland	CHR|carcinogenic|pathology neoplastic|thyroid gland|F0	CHR|carcinogenic|pathology neoplastic|thyroid gland|F0|M|carcinogenic|pathology neoplastic|thyroid gland	1	M	728
355	63-25-2	20247	Carbaryl	3215	1993	opp_der	CHR	rat	sprague dawley	M	adult	F0	Oral	Feed	1,8	104	week	60,2	mg/kg/day	0	day	104	week	99	45	51188	carcinogenic	pathology neoplastic	thyroid gland	organ	follicular cell	adenoma	NA	1	2	0	0	carcinogenic|pathology neoplastic|thyroid gland	CHR|carcinogenic|pathology neoplastic|thyroid gland|F0	CHR|carcinogenic|pathology neoplastic|thyroid gland|F0|M|carcinogenic|pathology neoplastic|thyroid gland	1	M	728
356	34256-82-1	23848	Acetochlor	3697	1983	opp_der	CHR	rat	sprague dawley	M	adult	F0	Oral	Feed	2,4	104	week	250	mg/kg/day	0	day	2	year	94,5	45	59732	carcinogenic	pathology neoplastic	thyroid gland	organ	follicular cell	adenoma	NA	1	3	0	1	carcinogenic|pathology neoplastic|thyroid gland	CHR|carcinogenic|pathology neoplastic|thyroid gland|F0	CHR|carcinogenic|pathology neoplastic|thyroid gland|F0|M|carcinogenic|pathology neoplastic|thyroid gland	1	M	730
357	34256-82-1	23848	Acetochlor	3697	1983	opp_der	CHR	rat	sprague dawley	M	adult	F0	Oral	Feed	1,3	104	week	22	mg/kg/day	0	day	2	year	94,5	45	59732	carcinogenic	pathology neoplastic	thyroid gland	organ	follicular cell	adenoma	NA	1	1	0	0	carcinogenic|pathology neoplastic|thyroid gland	CHR|carcinogenic|pathology neoplastic|thyroid gland|F0	CHR|carcinogenic|pathology neoplastic|thyroid gland|F0|M|carcinogenic|pathology neoplastic|thyroid gland	1	M	730
358	34256-82-1	23848	Acetochlor	3697	1983	opp_der	CHR	rat	sprague dawley	M	adult	F0	Oral	Feed	1,8	104	week	69	mg/kg/day	0	day	2	year	94,5	45	59732	carcinogenic	pathology neoplastic	thyroid gland	organ	follicular cell	adenoma	NA	1	2	0	0	carcinogenic|pathology neoplastic|thyroid gland	CHR|carcinogenic|pathology neoplastic|thyroid gland|F0	CHR|carcinogenic|pathology neoplastic|thyroid gland|F0|M|carcinogenic|pathology neoplastic|thyroid gland	1	M	730
359	43121-43-3	23897	Triadimefon	3775	1991	opp_der	CHR	rat	wistar	M	adult	F0	Oral	Feed	2,1	24	month	114	mg/kg/day	0	day	2	year	94,4	45	60966	carcinogenic	pathology neoplastic	thyroid gland	organ	follicular cell	adenoma	NA	1	3	1	1	carcinogenic|pathology neoplastic|thyroid gland	CHR|carcinogenic|pathology neoplastic|thyroid gland|F0	CHR|carcinogenic|pathology neoplastic|thyroid gland|F0|M|carcinogenic|pathology neoplastic|thyroid gland	1	M	730
360	43121-43-3	23897	Triadimefon	3775	1991	opp_der	CHR	rat	wistar	M	adult	F0	Oral	Feed	0,4	24	month	2,7	mg/kg/day	0	day	2	year	94,4	45	60966	carcinogenic	pathology neoplastic	thyroid gland	organ	follicular cell	adenoma	NA	1	1	0	0	carcinogenic|pathology neoplastic|thyroid gland	CHR|carcinogenic|pathology neoplastic|thyroid gland|F0	CHR|carcinogenic|pathology neoplastic|thyroid gland|F0|M|carcinogenic|pathology neoplastic|thyroid gland	1	M	730
361	43121-43-3	23897	Triadimefon	3775	1991	opp_der	CHR	rat	wistar	M	adult	F0	Oral	Feed	1,2	24	month	16,4	mg/kg/day	0	day	2	year	94,4	45	60966	carcinogenic	pathology neoplastic	thyroid gland	organ	follicular cell	adenoma	NA	1	2	0	0	carcinogenic|pathology neoplastic|thyroid gland	CHR|carcinogenic|pathology neoplastic|thyroid gland|F0	CHR|carcinogenic|pathology neoplastic|thyroid gland|F0|M|carcinogenic|pathology neoplastic|thyroid gland	1	M	730
362	115-96-8	21411	Tris(2-chloroethyl) phosphate	5602	1991	ntp	CHR	rat	fischer	F	adult	F0	Oral	Gavage/Intubation	1,9	103	week	88	mg/kg/day	0	day	2	year	98	45	89190	carcinogenic	pathology neoplastic	thyroid gland	organ	follicular cell	neoplasm nos	NA	1	2	0	1	carcinogenic|pathology neoplastic|thyroid gland	CHR|carcinogenic|pathology neoplastic|thyroid gland|F0	CHR|carcinogenic|pathology neoplastic|thyroid gland|F0|F|carcinogenic|pathology neoplastic|thyroid gland	1	M,F	730
363	115-96-8	21411	Tris(2-chloroethyl) phosphate	5602	1991	ntp	CHR	rat	fischer	F	adult	F0	Oral	Gavage/Intubation	1,6	103	week	44	mg/kg/day	0	day	2	year	98	45	89190	carcinogenic	pathology neoplastic	thyroid gland	organ	follicular cell	neoplasm nos	NA	1	1	0	0	carcinogenic|pathology neoplastic|thyroid gland	CHR|carcinogenic|pathology neoplastic|thyroid gland|F0	CHR|carcinogenic|pathology neoplastic|thyroid gland|F0|F|carcinogenic|pathology neoplastic|thyroid gland	1	M,F	730
364	115-96-8	21411	Tris(2-chloroethyl) phosphate	5602	1991	ntp	CHR	rat	fischer	M	adult	F0	Oral	Gavage/Intubation	1,9	103	week	88	mg/kg/day	0	day	2	year	98	45	89191	carcinogenic	pathology neoplastic	thyroid gland	organ	follicular cell	neoplasm nos	NA	1	2	0	1	carcinogenic|pathology neoplastic|thyroid gland	CHR|carcinogenic|pathology neoplastic|thyroid gland|F0	CHR|carcinogenic|pathology neoplastic|thyroid gland|F0|M|carcinogenic|pathology neoplastic|thyroid gland	1	M,F	730
365	115-96-8	21411	Tris(2-chloroethyl) phosphate	5602	1991	ntp	CHR	rat	fischer	M	adult	F0	Oral	Gavage/Intubation	1,6	103	week	44	mg/kg/day	0	day	2	year	98	45	89191	carcinogenic	pathology neoplastic	thyroid gland	organ	follicular cell	neoplasm nos	NA	1	1	0	0	carcinogenic|pathology neoplastic|thyroid gland	CHR|carcinogenic|pathology neoplastic|thyroid gland|F0	CHR|carcinogenic|pathology neoplastic|thyroid gland|F0|M|carcinogenic|pathology neoplastic|thyroid gland	1	M,F	730
366	309-00-2	20040	Aldrin	5666	1978	ntp	CHR	rat	rat	F	adult	F0	Oral	Feed	0,2	80	week	1,5	mg/kg/day	0	day	74	week	85	45	89878	carcinogenic	pathology neoplastic	thyroid gland	organ	follicular cell	adenoma/carcinoma combined	NA	1	1	0	1	carcinogenic|pathology neoplastic|thyroid gland	CHR|carcinogenic|pathology neoplastic|thyroid gland|F0	CHR|carcinogenic|pathology neoplastic|thyroid gland|F0|F|carcinogenic|pathology neoplastic|thyroid gland	1	M,F	518
367	309-00-2	20040	Aldrin	5666	1978	ntp	CHR	rat	rat	F	adult	F0	Oral	Feed	0,5	80	week	3	mg/kg/day	0	day	74	week	85	45	89878	carcinogenic	pathology neoplastic	thyroid gland	organ	follicular cell	adenoma/carcinoma combined	NA	1	2	0	0	carcinogenic|pathology neoplastic|thyroid gland	CHR|carcinogenic|pathology neoplastic|thyroid gland|F0	CHR|carcinogenic|pathology neoplastic|thyroid gland|F0|F|carcinogenic|pathology neoplastic|thyroid gland	1	M,F	518
368	309-00-2	20040	Aldrin	5666	1978	ntp	CHR	rat	rat	M	adult	F0	Oral	Feed	0,2	74	week	1,5	mg/kg/day	0	day	74	week	85	45	89879	carcinogenic	pathology neoplastic	thyroid gland	organ	follicular cell	adenoma/carcinoma combined	NA	1	1	0	1	carcinogenic|pathology neoplastic|thyroid gland	CHR|carcinogenic|pathology neoplastic|thyroid gland|F0	CHR|carcinogenic|pathology neoplastic|thyroid gland|F0|M|carcinogenic|pathology neoplastic|thyroid gland	1	M,F	518
369	309-00-2	20040	Aldrin	5666	1978	ntp	CHR	rat	rat	M	adult	F0	Oral	Feed	0,5	74	week	3	mg/kg/day	0	day	74	week	85	45	89879	carcinogenic	pathology neoplastic	thyroid gland	organ	follicular cell	adenoma/carcinoma combined	NA	1	2	0	0	carcinogenic|pathology neoplastic|thyroid gland	CHR|carcinogenic|pathology neoplastic|thyroid gland|F0	CHR|carcinogenic|pathology neoplastic|thyroid gland|F0|M|carcinogenic|pathology neoplastic|thyroid gland	1	M,F	518
370	2385-85-5	20895	Mirex	6306	1990	ntp	CHR	rat	fischer	M	adult	F0	Oral	Feed	0,6	104	week	3,85	mg/kg/day	0	day	2	year	95	45	97148	carcinogenic	pathology neoplastic	thyroid gland	organ	follicular cell	adenoma/carcinoma combined	NA	1	5	0	1	carcinogenic|pathology neoplastic|thyroid gland	CHR|carcinogenic|pathology neoplastic|thyroid gland|F0	CHR|carcinogenic|pathology neoplastic|thyroid gland|F0|M|carcinogenic|pathology neoplastic|thyroid gland	1	M	730
371	2385-85-5	20895	Mirex	6306	1990	ntp	CHR	rat	fischer	M	adult	F0	Oral	Feed	-2,2	104	week	0,007	mg/kg/day	0	day	2	year	95	45	97148	carcinogenic	pathology neoplastic	thyroid gland	organ	follicular cell	adenoma/carcinoma combined	NA	1	1	0	0	carcinogenic|pathology neoplastic|thyroid gland	CHR|carcinogenic|pathology neoplastic|thyroid gland|F0	CHR|carcinogenic|pathology neoplastic|thyroid gland|F0|M|carcinogenic|pathology neoplastic|thyroid gland	1	M	730
372	2385-85-5	20895	Mirex	6306	1990	ntp	CHR	rat	fischer	M	adult	F0	Oral	Feed	-1,1	104	week	0,075	mg/kg/day	0	day	2	year	95	45	97148	carcinogenic	pathology neoplastic	thyroid gland	organ	follicular cell	adenoma/carcinoma combined	NA	1	2	0	0	carcinogenic|pathology neoplastic|thyroid gland	CHR|carcinogenic|pathology neoplastic|thyroid gland|F0	CHR|carcinogenic|pathology neoplastic|thyroid gland|F0|M|carcinogenic|pathology neoplastic|thyroid gland	1	M	730
373	2385-85-5	20895	Mirex	6306	1990	ntp	CHR	rat	fischer	M	adult	F0	Oral	Feed	-0,1	104	week	0,75	mg/kg/day	0	day	2	year	95	45	97148	carcinogenic	pathology neoplastic	thyroid gland	organ	follicular cell	adenoma/carcinoma combined	NA	1	3	0	0	carcinogenic|pathology neoplastic|thyroid gland	CHR|carcinogenic|pathology neoplastic|thyroid gland|F0	CHR|carcinogenic|pathology neoplastic|thyroid gland|F0|M|carcinogenic|pathology neoplastic|thyroid gland	1	M	730
374	2385-85-5	20895	Mirex	6306	1990	ntp	CHR	rat	fischer	M	adult	F0	Oral	Feed	0,3	104	week	1,95	mg/kg/day	0	day	2	year	95	45	97148	carcinogenic	pathology neoplastic	thyroid gland	organ	follicular cell	adenoma/carcinoma combined	NA	1	4	0	0	carcinogenic|pathology neoplastic|thyroid gland	CHR|carcinogenic|pathology neoplastic|thyroid gland|F0	CHR|carcinogenic|pathology neoplastic|thyroid gland|F0|M|carcinogenic|pathology neoplastic|thyroid gland	1	M	730
375	756-79-6	20494	Dimethyl methylphosphonate	7398	1987	ntp	CHR	rat	fischer	M	adult	F0	Oral	Gavage/Intubation	3	103	week	1000	mg/kg/day	0	day	103	week	98	45	109443	carcinogenic	pathology neoplastic	thyroid gland	organ	c-cell	carcinoma	NA	1	2	0	1	carcinogenic|pathology neoplastic|thyroid gland	CHR|carcinogenic|pathology neoplastic|thyroid gland|F0	CHR|carcinogenic|pathology neoplastic|thyroid gland|F0|M|carcinogenic|pathology neoplastic|thyroid gland	1	M	721
376	756-79-6	20494	Dimethyl methylphosphonate	7398	1987	ntp	CHR	rat	fischer	M	adult	F0	Oral	Gavage/Intubation	2,7	103	week	500	mg/kg/day	0	day	103	week	98	45	109443	carcinogenic	pathology neoplastic	thyroid gland	organ	c-cell	carcinoma	NA	1	1	0	0	carcinogenic|pathology neoplastic|thyroid gland	CHR|carcinogenic|pathology neoplastic|thyroid gland|F0	CHR|carcinogenic|pathology neoplastic|thyroid gland|F0|M|carcinogenic|pathology neoplastic|thyroid gland	1	M	721
377	330-54-1	20446	Diuron	1003	1985	opp_der	CHR	rat	wistar	F	adult	F0	Oral	Feed	1,2	24	month	17	mg/kg/day	0	day	24	month	98,7	46	15173	carcinogenic	pathology neoplastic	tissue nos	organ	NOSNA	neoplasm nos	NA	1	2	0	1	carcinogenic|pathology neoplastic|tissue nos	CHR|carcinogenic|pathology neoplastic|tissue nos|F0	CHR|carcinogenic|pathology neoplastic|tissue nos|F0|F|carcinogenic|pathology neoplastic|tissue nos	1	M,F	720
378	330-54-1	20446	Diuron	1003	1985	opp_der	CHR	rat	wistar	F	adult	F0	Oral	Feed	2,3	24	month	202	mg/kg/day	0	day	24	month	98,7	46	15173	carcinogenic	pathology neoplastic	tissue nos	organ	NOSNA	neoplasm nos	NA	1	3	0	1	carcinogenic|pathology neoplastic|tissue nos	CHR|carcinogenic|pathology neoplastic|tissue nos|F0	CHR|carcinogenic|pathology neoplastic|tissue nos|F0|F|carcinogenic|pathology neoplastic|tissue nos	1	M,F	720
379	330-54-1	20446	Diuron	1003	1985	opp_der	CHR	rat	wistar	F	adult	F0	Oral	Feed	0,2	24	month	1,7	mg/kg/day	0	day	24	month	98,7	46	15173	carcinogenic	pathology neoplastic	tissue nos	organ	NOSNA	neoplasm nos	NA	1	1	0	0	carcinogenic|pathology neoplastic|tissue nos	CHR|carcinogenic|pathology neoplastic|tissue nos|F0	CHR|carcinogenic|pathology neoplastic|tissue nos|F0|F|carcinogenic|pathology neoplastic|tissue nos	1	M,F	720
380	330-54-1	20446	Diuron	1003	1985	opp_der	CHR	rat	wistar	M	adult	F0	Oral	Feed	1	24	month	10	mg/kg/day	0	day	24	month	98,7	46	15174	carcinogenic	pathology neoplastic	tissue nos	organ	NOSNA	neoplasm nos	NA	1	2	0	1	carcinogenic|pathology neoplastic|tissue nos	CHR|carcinogenic|pathology neoplastic|tissue nos|F0	CHR|carcinogenic|pathology neoplastic|tissue nos|F0|M|carcinogenic|pathology neoplastic|tissue nos	1	M,F	720
381	330-54-1	20446	Diuron	1003	1985	opp_der	CHR	rat	wistar	M	adult	F0	Oral	Feed	2	24	month	111	mg/kg/day	0	day	24	month	98,7	46	15174	carcinogenic	pathology neoplastic	tissue nos	organ	NOSNA	neoplasm nos	NA	1	3	0	1	carcinogenic|pathology neoplastic|tissue nos	CHR|carcinogenic|pathology neoplastic|tissue nos|F0	CHR|carcinogenic|pathology neoplastic|tissue nos|F0|M|carcinogenic|pathology neoplastic|tissue nos	1	M,F	720
382	330-54-1	20446	Diuron	1003	1985	opp_der	CHR	rat	wistar	M	adult	F0	Oral	Feed	0	24	month	1	mg/kg/day	0	day	24	month	98,7	46	15174	carcinogenic	pathology neoplastic	tissue nos	organ	NOSNA	neoplasm nos	NA	1	1	0	0	carcinogenic|pathology neoplastic|tissue nos	CHR|carcinogenic|pathology neoplastic|tissue nos|F0	CHR|carcinogenic|pathology neoplastic|tissue nos|F0|M|carcinogenic|pathology neoplastic|tissue nos	1	M,F	720
383	103-90-2	20006	Acetaminophen	5187	1993	ntp	CHR	rat	fischer	F	adult	F0	Oral	Feed	2,5	103	week	320	mg/kg/day	0	week	103	week	99	46	82235	carcinogenic	pathology neoplastic	tissue nos	organ	NOSNA	leukemia mononuclear	NA	1	3	0	1	carcinogenic|pathology neoplastic|tissue nos	CHR|carcinogenic|pathology neoplastic|tissue nos|F0	CHR|carcinogenic|pathology neoplastic|tissue nos|F0|F|carcinogenic|pathology neoplastic|tissue nos	1	F	721
384	103-90-2	20006	Acetaminophen	5187	1993	ntp	CHR	rat	fischer	F	adult	F0	Oral	Feed	2,2	103	week	160	mg/kg/day	0	week	103	week	99	46	82235	carcinogenic	pathology neoplastic	tissue nos	organ	NOSNA	leukemia mononuclear	NA	1	2	0	1	carcinogenic|pathology neoplastic|tissue nos	CHR|carcinogenic|pathology neoplastic|tissue nos|F0	CHR|carcinogenic|pathology neoplastic|tissue nos|F0|F|carcinogenic|pathology neoplastic|tissue nos	1	F	721
385	103-90-2	20006	Acetaminophen	5187	1993	ntp	CHR	rat	fischer	F	adult	F0	Oral	Feed	1,5	103	week	35	mg/kg/day	0	week	103	week	99	46	82235	carcinogenic	pathology neoplastic	tissue nos	organ	NOSNA	leukemia mononuclear	NA	1	1	0	1	carcinogenic|pathology neoplastic|tissue nos	CHR|carcinogenic|pathology neoplastic|tissue nos|F0	CHR|carcinogenic|pathology neoplastic|tissue nos|F0|F|carcinogenic|pathology neoplastic|tissue nos	1	F	721
386	87-86-5	21106	Pentachlorophenol	5572	1999	ntp	CHR	rat	fischer	M	adult	F0	Oral	Feed	1,8	52	week	60	mg/kg/day	0	week	106	week	99	46	88794	carcinogenic	pathology neoplastic	tissue nos	organ	NOSNA	mesothelioma malignant	NA	1	1	0	1	carcinogenic|pathology neoplastic|tissue nos	CHR|carcinogenic|pathology neoplastic|tissue nos|F0	CHR|carcinogenic|pathology neoplastic|tissue nos|F0|M|carcinogenic|pathology neoplastic|tissue nos	1	M	742
387	2385-85-5	20895	Mirex	6306	1990	ntp	CHR	rat	fischer	F	adult	F0	Oral	Feed	0,9	104	week	7,7	mg/kg/day	0	day	2	year	95	46	97149	carcinogenic	pathology neoplastic	tissue nos	organ	NOSNA	leukemia mononuclear	NA	1	6	0	1	carcinogenic|pathology neoplastic|tissue nos	CHR|carcinogenic|pathology neoplastic|tissue nos|F0	CHR|carcinogenic|pathology neoplastic|tissue nos|F0|F|carcinogenic|pathology neoplastic|tissue nos	1	M,F	730
388	2385-85-5	20895	Mirex	6306	1990	ntp	CHR	rat	fischer	F	adult	F0	Oral	Feed	0,6	104	week	3,9	mg/kg/day	0	day	2	year	95	46	97149	carcinogenic	pathology neoplastic	tissue nos	organ	NOSNA	leukemia mononuclear	NA	1	5	0	0	carcinogenic|pathology neoplastic|tissue nos	CHR|carcinogenic|pathology neoplastic|tissue nos|F0	CHR|carcinogenic|pathology neoplastic|tissue nos|F0|F|carcinogenic|pathology neoplastic|tissue nos	1	M,F	730
389	2385-85-5	20895	Mirex	6306	1990	ntp	CHR	rat	fischer	F	adult	F0	Oral	Feed	0,3	104	week	1,95	mg/kg/day	0	day	2	year	95	46	97150	carcinogenic	pathology neoplastic	tissue nos	organ	NOSNA	leukemia mononuclear	NA	1	4	0	1	carcinogenic|pathology neoplastic|tissue nos	CHR|carcinogenic|pathology neoplastic|tissue nos|F0	CHR|carcinogenic|pathology neoplastic|tissue nos|F0|F|carcinogenic|pathology neoplastic|tissue nos	1	M,F	730
390	2385-85-5	20895	Mirex	6306	1990	ntp	CHR	rat	fischer	F	adult	F0	Oral	Feed	0,6	104	week	3,85	mg/kg/day	0	day	2	year	95	46	97150	carcinogenic	pathology neoplastic	tissue nos	organ	NOSNA	leukemia mononuclear	NA	1	5	0	1	carcinogenic|pathology neoplastic|tissue nos	CHR|carcinogenic|pathology neoplastic|tissue nos|F0	CHR|carcinogenic|pathology neoplastic|tissue nos|F0|F|carcinogenic|pathology neoplastic|tissue nos	1	M,F	730
391	2385-85-5	20895	Mirex	6306	1990	ntp	CHR	rat	fischer	F	adult	F0	Oral	Feed	-2,2	104	week	0,007	mg/kg/day	0	day	2	year	95	46	97150	carcinogenic	pathology neoplastic	tissue nos	organ	NOSNA	leukemia mononuclear	NA	1	1	0	0	carcinogenic|pathology neoplastic|tissue nos	CHR|carcinogenic|pathology neoplastic|tissue nos|F0	CHR|carcinogenic|pathology neoplastic|tissue nos|F0|F|carcinogenic|pathology neoplastic|tissue nos	1	M,F	730
392	2385-85-5	20895	Mirex	6306	1990	ntp	CHR	rat	fischer	F	adult	F0	Oral	Feed	-1,1	104	week	0,075	mg/kg/day	0	day	2	year	95	46	97150	carcinogenic	pathology neoplastic	tissue nos	organ	NOSNA	leukemia mononuclear	NA	1	2	0	0	carcinogenic|pathology neoplastic|tissue nos	CHR|carcinogenic|pathology neoplastic|tissue nos|F0	CHR|carcinogenic|pathology neoplastic|tissue nos|F0|F|carcinogenic|pathology neoplastic|tissue nos	1	M,F	730
393	2385-85-5	20895	Mirex	6306	1990	ntp	CHR	rat	fischer	F	adult	F0	Oral	Feed	-0,1	104	week	0,75	mg/kg/day	0	day	2	year	95	46	97150	carcinogenic	pathology neoplastic	tissue nos	organ	NOSNA	leukemia mononuclear	NA	1	3	0	0	carcinogenic|pathology neoplastic|tissue nos	CHR|carcinogenic|pathology neoplastic|tissue nos|F0	CHR|carcinogenic|pathology neoplastic|tissue nos|F0|F|carcinogenic|pathology neoplastic|tissue nos	1	M,F	730
394	2385-85-5	20895	Mirex	6306	1990	ntp	CHR	rat	fischer	M	adult	F0	Oral	Feed	0,3	104	week	1,95	mg/kg/day	0	day	2	year	95	46	97151	carcinogenic	pathology neoplastic	tissue nos	organ	NOSNA	leukemia mononuclear	NA	1	4	0	1	carcinogenic|pathology neoplastic|tissue nos	CHR|carcinogenic|pathology neoplastic|tissue nos|F0	CHR|carcinogenic|pathology neoplastic|tissue nos|F0|M|carcinogenic|pathology neoplastic|tissue nos	1	M,F	730
395	2385-85-5	20895	Mirex	6306	1990	ntp	CHR	rat	fischer	M	adult	F0	Oral	Feed	-2,2	104	week	0,007	mg/kg/day	0	day	2	year	95	46	97151	carcinogenic	pathology neoplastic	tissue nos	organ	NOSNA	leukemia mononuclear	NA	1	1	0	0	carcinogenic|pathology neoplastic|tissue nos	CHR|carcinogenic|pathology neoplastic|tissue nos|F0	CHR|carcinogenic|pathology neoplastic|tissue nos|F0|M|carcinogenic|pathology neoplastic|tissue nos	1	M,F	730
396	2385-85-5	20895	Mirex	6306	1990	ntp	CHR	rat	fischer	M	adult	F0	Oral	Feed	-1,1	104	week	0,075	mg/kg/day	0	day	2	year	95	46	97151	carcinogenic	pathology neoplastic	tissue nos	organ	NOSNA	leukemia mononuclear	NA	1	2	0	0	carcinogenic|pathology neoplastic|tissue nos	CHR|carcinogenic|pathology neoplastic|tissue nos|F0	CHR|carcinogenic|pathology neoplastic|tissue nos|F0|M|carcinogenic|pathology neoplastic|tissue nos	1	M,F	730
397	2385-85-5	20895	Mirex	6306	1990	ntp	CHR	rat	fischer	M	adult	F0	Oral	Feed	-0,1	104	week	0,75	mg/kg/day	0	day	2	year	95	46	97151	carcinogenic	pathology neoplastic	tissue nos	organ	NOSNA	leukemia mononuclear	NA	1	3	0	0	carcinogenic|pathology neoplastic|tissue nos	CHR|carcinogenic|pathology neoplastic|tissue nos|F0	CHR|carcinogenic|pathology neoplastic|tissue nos|F0|M|carcinogenic|pathology neoplastic|tissue nos	1	M,F	730
398	2385-85-5	20895	Mirex	6306	1990	ntp	CHR	rat	fischer	M	adult	F0	Oral	Feed	0,6	104	week	3,85	mg/kg/day	0	day	2	year	95	46	97151	carcinogenic	pathology neoplastic	tissue nos	organ	NOSNA	leukemia mononuclear	NA	1	5	0	0	carcinogenic|pathology neoplastic|tissue nos	CHR|carcinogenic|pathology neoplastic|tissue nos|F0	CHR|carcinogenic|pathology neoplastic|tissue nos|F0|M|carcinogenic|pathology neoplastic|tissue nos	1	M,F	730
399	756-79-6	20494	Dimethyl methylphosphonate	7398	1987	ntp	CHR	rat	fischer	M	adult	F0	Oral	Gavage/Intubation	3	103	week	1000	mg/kg/day	0	day	103	week	98	48	109444	carcinogenic	pathology neoplastic	uncertain primary site	organ	NOSNA	leukemia mononuclear	NA	1	2	0	1	carcinogenic|pathology neoplastic|uncertain primary site	CHR|carcinogenic|pathology neoplastic|uncertain primary site|F0	CHR|carcinogenic|pathology neoplastic|uncertain primary site|F0|M|carcinogenic|pathology neoplastic|uncertain primary site	1	M	721
400	756-79-6	20494	Dimethyl methylphosphonate	7398	1987	ntp	CHR	rat	fischer	M	adult	F0	Oral	Gavage/Intubation	2,7	103	week	500	mg/kg/day	0	day	103	week	98	48	109444	carcinogenic	pathology neoplastic	uncertain primary site	organ	NOSNA	leukemia mononuclear	NA	1	1	0	0	carcinogenic|pathology neoplastic|uncertain primary site	CHR|carcinogenic|pathology neoplastic|uncertain primary site|F0	CHR|carcinogenic|pathology neoplastic|uncertain primary site|F0|M|carcinogenic|pathology neoplastic|uncertain primary site	1	M	721
401	330-54-1	20446	Diuron	1003	1985	opp_der	CHR	rat	wistar	F	adult	F0	Oral	Feed	2,3	24	month	202	mg/kg/day	0	day	24	month	98,7	50	15175	carcinogenic	pathology neoplastic	urinary bladder	organ	NOSNA	transitional epithelial carcinoma	NA	1	3	0	1	carcinogenic|pathology neoplastic|urinary bladder	CHR|carcinogenic|pathology neoplastic|urinary bladder|F0	CHR|carcinogenic|pathology neoplastic|urinary bladder|F0|F|carcinogenic|pathology neoplastic|urinary bladder	1	M,F	720
402	330-54-1	20446	Diuron	1003	1985	opp_der	CHR	rat	wistar	F	adult	F0	Oral	Feed	0,2	24	month	1,7	mg/kg/day	0	day	24	month	98,7	50	15175	carcinogenic	pathology neoplastic	urinary bladder	organ	NOSNA	transitional epithelial carcinoma	NA	1	1	0	0	carcinogenic|pathology neoplastic|urinary bladder	CHR|carcinogenic|pathology neoplastic|urinary bladder|F0	CHR|carcinogenic|pathology neoplastic|urinary bladder|F0|F|carcinogenic|pathology neoplastic|urinary bladder	1	M,F	720
403	330-54-1	20446	Diuron	1003	1985	opp_der	CHR	rat	wistar	F	adult	F0	Oral	Feed	1,2	24	month	17	mg/kg/day	0	day	24	month	98,7	50	15175	carcinogenic	pathology neoplastic	urinary bladder	organ	NOSNA	transitional epithelial carcinoma	NA	1	2	0	0	carcinogenic|pathology neoplastic|urinary bladder	CHR|carcinogenic|pathology neoplastic|urinary bladder|F0	CHR|carcinogenic|pathology neoplastic|urinary bladder|F0|F|carcinogenic|pathology neoplastic|urinary bladder	1	M,F	720
404	330-54-1	20446	Diuron	1003	1985	opp_der	CHR	rat	wistar	M	adult	F0	Oral	Feed	2	24	month	111	mg/kg/day	0	day	24	month	98,7	50	15176	carcinogenic	pathology neoplastic	urinary bladder	organ	NOSNA	transitional epithelial carcinoma	NA	1	3	0	1	carcinogenic|pathology neoplastic|urinary bladder	CHR|carcinogenic|pathology neoplastic|urinary bladder|F0	CHR|carcinogenic|pathology neoplastic|urinary bladder|F0|M|carcinogenic|pathology neoplastic|urinary bladder	1	M,F	720
405	330-54-1	20446	Diuron	1003	1985	opp_der	CHR	rat	wistar	M	adult	F0	Oral	Feed	0	24	month	1	mg/kg/day	0	day	24	month	98,7	50	15176	carcinogenic	pathology neoplastic	urinary bladder	organ	NOSNA	transitional epithelial carcinoma	NA	1	1	0	0	carcinogenic|pathology neoplastic|urinary bladder	CHR|carcinogenic|pathology neoplastic|urinary bladder|F0	CHR|carcinogenic|pathology neoplastic|urinary bladder|F0|M|carcinogenic|pathology neoplastic|urinary bladder	1	M,F	720
406	330-54-1	20446	Diuron	1003	1985	opp_der	CHR	rat	wistar	M	adult	F0	Oral	Feed	1	24	month	10	mg/kg/day	0	day	24	month	98,7	50	15176	carcinogenic	pathology neoplastic	urinary bladder	organ	NOSNA	transitional epithelial carcinoma	NA	1	2	0	0	carcinogenic|pathology neoplastic|urinary bladder	CHR|carcinogenic|pathology neoplastic|urinary bladder|F0	CHR|carcinogenic|pathology neoplastic|urinary bladder|F0|M|carcinogenic|pathology neoplastic|urinary bladder	1	M,F	720
407	63-25-2	20247	Carbaryl	3215	1993	opp_der	CHR	rat	sprague dawley	F	adult	F0	Oral	Feed	2,7	104	week	484,6	mg/kg/day	0	day	104	week	99	50	51189	carcinogenic	pathology neoplastic	urinary bladder	organ	transitional epithelium	carcinoma	NA	1	3	0	1	carcinogenic|pathology neoplastic|urinary bladder	CHR|carcinogenic|pathology neoplastic|urinary bladder|F0	CHR|carcinogenic|pathology neoplastic|urinary bladder|F0|F|carcinogenic|pathology neoplastic|urinary bladder	1	M,F	728
408	63-25-2	20247	Carbaryl	3215	1993	opp_der	CHR	rat	sprague dawley	F	adult	F0	Oral	Feed	1,1	104	week	12,6	mg/kg/day	0	day	104	week	99	50	51189	carcinogenic	pathology neoplastic	urinary bladder	organ	transitional epithelium	carcinoma	NA	1	1	0	0	carcinogenic|pathology neoplastic|urinary bladder	CHR|carcinogenic|pathology neoplastic|urinary bladder|F0	CHR|carcinogenic|pathology neoplastic|urinary bladder|F0|F|carcinogenic|pathology neoplastic|urinary bladder	1	M,F	728
409	63-25-2	20247	Carbaryl	3215	1993	opp_der	CHR	rat	sprague dawley	F	adult	F0	Oral	Feed	1,9	104	week	78,6	mg/kg/day	0	day	104	week	99	50	51189	carcinogenic	pathology neoplastic	urinary bladder	organ	transitional epithelium	carcinoma	NA	1	2	0	0	carcinogenic|pathology neoplastic|urinary bladder	CHR|carcinogenic|pathology neoplastic|urinary bladder|F0	CHR|carcinogenic|pathology neoplastic|urinary bladder|F0|F|carcinogenic|pathology neoplastic|urinary bladder	1	M,F	728
410	63-25-2	20247	Carbaryl	3215	1993	opp_der	CHR	rat	sprague dawley	F	adult	F0	Oral	Feed	2,7	104	week	484,6	mg/kg/day	0	day	104	week	99	50	51190	carcinogenic	pathology neoplastic	urinary bladder	organ	transitional epithelium	papilloma	NA	1	3	0	1	carcinogenic|pathology neoplastic|urinary bladder	CHR|carcinogenic|pathology neoplastic|urinary bladder|F0	CHR|carcinogenic|pathology neoplastic|urinary bladder|F0|F|carcinogenic|pathology neoplastic|urinary bladder	1	M,F	728
411	63-25-2	20247	Carbaryl	3215	1993	opp_der	CHR	rat	sprague dawley	F	adult	F0	Oral	Feed	1,1	104	week	12,6	mg/kg/day	0	day	104	week	99	50	51190	carcinogenic	pathology neoplastic	urinary bladder	organ	transitional epithelium	papilloma	NA	1	1	0	0	carcinogenic|pathology neoplastic|urinary bladder	CHR|carcinogenic|pathology neoplastic|urinary bladder|F0	CHR|carcinogenic|pathology neoplastic|urinary bladder|F0|F|carcinogenic|pathology neoplastic|urinary bladder	1	M,F	728
412	63-25-2	20247	Carbaryl	3215	1993	opp_der	CHR	rat	sprague dawley	F	adult	F0	Oral	Feed	1,9	104	week	78,6	mg/kg/day	0	day	104	week	99	50	51190	carcinogenic	pathology neoplastic	urinary bladder	organ	transitional epithelium	papilloma	NA	1	2	0	0	carcinogenic|pathology neoplastic|urinary bladder	CHR|carcinogenic|pathology neoplastic|urinary bladder|F0	CHR|carcinogenic|pathology neoplastic|urinary bladder|F0|F|carcinogenic|pathology neoplastic|urinary bladder	1	M,F	728
413	63-25-2	20247	Carbaryl	3215	1993	opp_der	CHR	rat	sprague dawley	M	adult	F0	Oral	Feed	2,5	104	week	349,5	mg/kg/day	0	day	104	week	99	50	51191	carcinogenic	pathology neoplastic	urinary bladder	organ	transitional epithelium	carcinoma	NA	1	3	0	1	carcinogenic|pathology neoplastic|urinary bladder	CHR|carcinogenic|pathology neoplastic|urinary bladder|F0	CHR|carcinogenic|pathology neoplastic|urinary bladder|F0|M|carcinogenic|pathology neoplastic|urinary bladder	1	M,F	728
414	63-25-2	20247	Carbaryl	3215	1993	opp_der	CHR	rat	sprague dawley	M	adult	F0	Oral	Feed	1	104	week	10	mg/kg/day	0	day	104	week	99	50	51191	carcinogenic	pathology neoplastic	urinary bladder	organ	transitional epithelium	carcinoma	NA	1	1	0	0	carcinogenic|pathology neoplastic|urinary bladder	CHR|carcinogenic|pathology neoplastic|urinary bladder|F0	CHR|carcinogenic|pathology neoplastic|urinary bladder|F0|M|carcinogenic|pathology neoplastic|urinary bladder	1	M,F	728
415	63-25-2	20247	Carbaryl	3215	1993	opp_der	CHR	rat	sprague dawley	M	adult	F0	Oral	Feed	1,8	104	week	60,2	mg/kg/day	0	day	104	week	99	50	51191	carcinogenic	pathology neoplastic	urinary bladder	organ	transitional epithelium	carcinoma	NA	1	2	0	0	carcinogenic|pathology neoplastic|urinary bladder	CHR|carcinogenic|pathology neoplastic|urinary bladder|F0	CHR|carcinogenic|pathology neoplastic|urinary bladder|F0|M|carcinogenic|pathology neoplastic|urinary bladder	1	M,F	728
416	63-25-2	20247	Carbaryl	3215	1993	opp_der	CHR	rat	sprague dawley	M	adult	F0	Oral	Feed	2,5	104	week	349,5	mg/kg/day	0	day	104	week	99	50	51192	carcinogenic	pathology neoplastic	urinary bladder	organ	transitional epithelium	papilloma	NA	1	3	0	1	carcinogenic|pathology neoplastic|urinary bladder	CHR|carcinogenic|pathology neoplastic|urinary bladder|F0	CHR|carcinogenic|pathology neoplastic|urinary bladder|F0|M|carcinogenic|pathology neoplastic|urinary bladder	1	M,F	728
417	63-25-2	20247	Carbaryl	3215	1993	opp_der	CHR	rat	sprague dawley	M	adult	F0	Oral	Feed	1	104	week	10	mg/kg/day	0	day	104	week	99	50	51192	carcinogenic	pathology neoplastic	urinary bladder	organ	transitional epithelium	papilloma	NA	1	1	0	0	carcinogenic|pathology neoplastic|urinary bladder	CHR|carcinogenic|pathology neoplastic|urinary bladder|F0	CHR|carcinogenic|pathology neoplastic|urinary bladder|F0|M|carcinogenic|pathology neoplastic|urinary bladder	1	M,F	728
418	63-25-2	20247	Carbaryl	3215	1993	opp_der	CHR	rat	sprague dawley	M	adult	F0	Oral	Feed	1,8	104	week	60,2	mg/kg/day	0	day	104	week	99	50	51192	carcinogenic	pathology neoplastic	urinary bladder	organ	transitional epithelium	papilloma	NA	1	2	0	0	carcinogenic|pathology neoplastic|urinary bladder	CHR|carcinogenic|pathology neoplastic|urinary bladder|F0	CHR|carcinogenic|pathology neoplastic|urinary bladder|F0|M|carcinogenic|pathology neoplastic|urinary bladder	1	M,F	728
419	126-73-8	21986	Tributyl phosphate	5649	1998	open_lit	CHR	rat	sprague dawley	F	adult	F0	Oral	Feed	2,3	104	week	181,5	mg/kg/day	0	day	2	year	99,7	50	89693	carcinogenic	pathology neoplastic	urinary bladder	organ	NOSNA	papilloma	NA	1	3	0	1	carcinogenic|pathology neoplastic|urinary bladder	CHR|carcinogenic|pathology neoplastic|urinary bladder|F0	CHR|carcinogenic|pathology neoplastic|urinary bladder|F0|F|carcinogenic|pathology neoplastic|urinary bladder	1	M,F	730
420	126-73-8	21986	Tributyl phosphate	5649	1998	open_lit	CHR	rat	sprague dawley	F	adult	F0	Oral	Feed	1,1	104	week	11,6	mg/kg/day	0	day	2	year	99,7	50	89693	carcinogenic	pathology neoplastic	urinary bladder	organ	NOSNA	papilloma	NA	1	1	0	0	carcinogenic|pathology neoplastic|urinary bladder	CHR|carcinogenic|pathology neoplastic|urinary bladder|F0	CHR|carcinogenic|pathology neoplastic|urinary bladder|F0|F|carcinogenic|pathology neoplastic|urinary bladder	1	M,F	730
421	126-73-8	21986	Tributyl phosphate	5649	1998	open_lit	CHR	rat	sprague dawley	F	adult	F0	Oral	Feed	1,6	104	week	42	mg/kg/day	0	day	2	year	99,7	50	89693	carcinogenic	pathology neoplastic	urinary bladder	organ	NOSNA	papilloma	NA	1	2	0	0	carcinogenic|pathology neoplastic|urinary bladder	CHR|carcinogenic|pathology neoplastic|urinary bladder|F0	CHR|carcinogenic|pathology neoplastic|urinary bladder|F0|F|carcinogenic|pathology neoplastic|urinary bladder	1	M,F	730
422	126-73-8	21986	Tributyl phosphate	5649	1998	open_lit	CHR	rat	sprague dawley	M	adult	F0	Oral	Feed	2,2	104	week	143,3	mg/kg/day	0	day	2	year	99,7	50	89694	carcinogenic	pathology neoplastic	urinary bladder	organ	NOSNA	papilloma	NA	1	3	0	1	carcinogenic|pathology neoplastic|urinary bladder	CHR|carcinogenic|pathology neoplastic|urinary bladder|F0	CHR|carcinogenic|pathology neoplastic|urinary bladder|F0|M|carcinogenic|pathology neoplastic|urinary bladder	1	M,F	730
423	126-73-8	21986	Tributyl phosphate	5649	1998	open_lit	CHR	rat	sprague dawley	M	adult	F0	Oral	Feed	0,9	104	week	8,9	mg/kg/day	0	day	2	year	99,7	50	89694	carcinogenic	pathology neoplastic	urinary bladder	organ	NOSNA	papilloma	NA	1	1	0	0	carcinogenic|pathology neoplastic|urinary bladder	CHR|carcinogenic|pathology neoplastic|urinary bladder|F0	CHR|carcinogenic|pathology neoplastic|urinary bladder|F0|M|carcinogenic|pathology neoplastic|urinary bladder	1	M,F	730
424	126-73-8	21986	Tributyl phosphate	5649	1998	open_lit	CHR	rat	sprague dawley	M	adult	F0	Oral	Feed	1,5	104	week	32,5	mg/kg/day	0	day	2	year	99,7	50	89694	carcinogenic	pathology neoplastic	urinary bladder	organ	NOSNA	papilloma	NA	1	2	0	0	carcinogenic|pathology neoplastic|urinary bladder	CHR|carcinogenic|pathology neoplastic|urinary bladder|F0	CHR|carcinogenic|pathology neoplastic|urinary bladder|F0|M|carcinogenic|pathology neoplastic|urinary bladder	1	M,F	730
425	126-73-8	21986	Tributyl phosphate	5649	1998	open_lit	CHR	rat	sprague dawley	M	adult	F0	Oral	Feed	2,2	104	week	143,3	mg/kg/day	0	day	2	year	99,7	50	89695	carcinogenic	pathology neoplastic	urinary bladder	organ	NOSNA	transitional epithelial carcinoma	NA	1	3	0	1	carcinogenic|pathology neoplastic|urinary bladder	CHR|carcinogenic|pathology neoplastic|urinary bladder|F0	CHR|carcinogenic|pathology neoplastic|urinary bladder|F0|M|carcinogenic|pathology neoplastic|urinary bladder	1	M,F	730
426	126-73-8	21986	Tributyl phosphate	5649	1998	open_lit	CHR	rat	sprague dawley	M	adult	F0	Oral	Feed	0,9	104	week	8,9	mg/kg/day	0	day	2	year	99,7	50	89695	carcinogenic	pathology neoplastic	urinary bladder	organ	NOSNA	transitional epithelial carcinoma	NA	1	1	0	0	carcinogenic|pathology neoplastic|urinary bladder	CHR|carcinogenic|pathology neoplastic|urinary bladder|F0	CHR|carcinogenic|pathology neoplastic|urinary bladder|F0|M|carcinogenic|pathology neoplastic|urinary bladder	1	M,F	730
427	126-73-8	21986	Tributyl phosphate	5649	1998	open_lit	CHR	rat	sprague dawley	M	adult	F0	Oral	Feed	1,5	104	week	32,5	mg/kg/day	0	day	2	year	99,7	50	89695	carcinogenic	pathology neoplastic	urinary bladder	organ	NOSNA	transitional epithelial carcinoma	NA	1	2	0	0	carcinogenic|pathology neoplastic|urinary bladder	CHR|carcinogenic|pathology neoplastic|urinary bladder|F0	CHR|carcinogenic|pathology neoplastic|urinary bladder|F0|M|carcinogenic|pathology neoplastic|urinary bladder	1	M,F	730
428	25057-89-0	23901	Bentazone	364	1984	opp_der	CHR	rat	fischer	F	adult	F0	Oral	Feed	1,6	24	month	40	mg/kg/day	0	day	2	year	93,9	51	5008	carcinogenic	pathology neoplastic	uterus	organ	endometrial glands	polyp	NA	1	2	0	1	carcinogenic|pathology neoplastic|uterus	CHR|carcinogenic|pathology neoplastic|uterus|F0	CHR|carcinogenic|pathology neoplastic|uterus|F0|F|carcinogenic|pathology neoplastic|uterus	1	F	730
429	25057-89-0	23901	Bentazone	364	1984	opp_der	CHR	rat	fischer	F	adult	F0	Oral	Feed	1	24	month	10	mg/kg/day	0	day	2	year	93,9	51	5008	carcinogenic	pathology neoplastic	uterus	organ	endometrial glands	polyp	NA	1	1	0	0	carcinogenic|pathology neoplastic|uterus	CHR|carcinogenic|pathology neoplastic|uterus|F0	CHR|carcinogenic|pathology neoplastic|uterus|F0|F|carcinogenic|pathology neoplastic|uterus	1	F	730
430	25057-89-0	23901	Bentazone	364	1984	opp_der	CHR	rat	fischer	F	adult	F0	Oral	Feed	2,3	24	month	200	mg/kg/day	0	day	2	year	93,9	51	5008	carcinogenic	pathology neoplastic	uterus	organ	endometrial glands	polyp	NA	1	3	0	0	carcinogenic|pathology neoplastic|uterus	CHR|carcinogenic|pathology neoplastic|uterus|F0	CHR|carcinogenic|pathology neoplastic|uterus|F0|F|carcinogenic|pathology neoplastic|uterus	1	F	730
431	68694-11-1	32500	Triflumizole	270	1984	opp_der	CHR	rat	sprague dawley	F	adult	F0	Oral	Feed	1,9	24	month	77	mg/kg/day	0	day	24	month	98,6	54	3157	cholinesterase	cholinesterase	cholinesterase	analyte	NOSNA	plasma cholinesterase (che)	NA	-1	3	0	1	cholinesterase|cholinesterase|cholinesterase	CHR|cholinesterase|cholinesterase|cholinesterase|F0	CHR|cholinesterase|cholinesterase|cholinesterase|F0|F|cholinesterase|cholinesterase|cholinesterase	1	M,F	720
432	68694-11-1	32500	Triflumizole	270	1984	opp_der	CHR	rat	sprague dawley	F	adult	F0	Oral	Feed	0,7	24	month	4,5	mg/kg/day	0	day	24	month	98,6	54	3157	cholinesterase	cholinesterase	cholinesterase	analyte	NOSNA	plasma cholinesterase (che)	NA	-1	1	0	0	cholinesterase|cholinesterase|cholinesterase	CHR|cholinesterase|cholinesterase|cholinesterase|F0	CHR|cholinesterase|cholinesterase|cholinesterase|F0|F|cholinesterase|cholinesterase|cholinesterase	1	M,F	720
433	68694-11-1	32500	Triflumizole	270	1984	opp_der	CHR	rat	sprague dawley	F	adult	F0	Oral	Feed	1,3	24	month	18	mg/kg/day	0	day	24	month	98,6	54	3157	cholinesterase	cholinesterase	cholinesterase	analyte	NOSNA	plasma cholinesterase (che)	NA	-1	2	0	0	cholinesterase|cholinesterase|cholinesterase	CHR|cholinesterase|cholinesterase|cholinesterase|F0	CHR|cholinesterase|cholinesterase|cholinesterase|F0|F|cholinesterase|cholinesterase|cholinesterase	1	M,F	720
434	68694-11-1	32500	Triflumizole	270	1984	opp_der	CHR	rat	sprague dawley	M	adult	F0	Oral	Feed	1,2	24	month	14,4	mg/kg/day	0	day	24	month	98,6	54	3158	cholinesterase	cholinesterase	cholinesterase	analyte	NOSNA	erythrocyte cholinesterase (che)	NA	-1	2	0	1	cholinesterase|cholinesterase|cholinesterase	CHR|cholinesterase|cholinesterase|cholinesterase|F0	CHR|cholinesterase|cholinesterase|cholinesterase|F0|M|cholinesterase|cholinesterase|cholinesterase	1	M,F	720
435	68694-11-1	32500	Triflumizole	270	1984	opp_der	CHR	rat	sprague dawley	M	adult	F0	Oral	Feed	1,8	24	month	59,4	mg/kg/day	0	day	24	month	98,6	54	3158	cholinesterase	cholinesterase	cholinesterase	analyte	NOSNA	erythrocyte cholinesterase (che)	NA	-1	3	0	1	cholinesterase|cholinesterase|cholinesterase	CHR|cholinesterase|cholinesterase|cholinesterase|F0	CHR|cholinesterase|cholinesterase|cholinesterase|F0|M|cholinesterase|cholinesterase|cholinesterase	1	M,F	720
436	68694-11-1	32500	Triflumizole	270	1984	opp_der	CHR	rat	sprague dawley	M	adult	F0	Oral	Feed	0,5	24	month	3,5	mg/kg/day	0	day	24	month	98,6	54	3158	cholinesterase	cholinesterase	cholinesterase	analyte	NOSNA	erythrocyte cholinesterase (che)	NA	-1	1	0	0	cholinesterase|cholinesterase|cholinesterase	CHR|cholinesterase|cholinesterase|cholinesterase|F0	CHR|cholinesterase|cholinesterase|cholinesterase|F0|M|cholinesterase|cholinesterase|cholinesterase	1	M,F	720
437	68694-11-1	32500	Triflumizole	270	1984	opp_der	CHR	rat	sprague dawley	M	adult	F0	Oral	Feed	1,2	24	month	14,4	mg/kg/day	0	day	24	month	98,6	54	3159	cholinesterase	cholinesterase	cholinesterase	analyte	NOSNA	plasma cholinesterase (che)	NA	1	2	0	1	cholinesterase|cholinesterase|cholinesterase	CHR|cholinesterase|cholinesterase|cholinesterase|F0	CHR|cholinesterase|cholinesterase|cholinesterase|F0|M|cholinesterase|cholinesterase|cholinesterase	1	M,F	720
438	68694-11-1	32500	Triflumizole	270	1984	opp_der	CHR	rat	sprague dawley	M	adult	F0	Oral	Feed	1,8	24	month	59,4	mg/kg/day	0	day	24	month	98,6	54	3159	cholinesterase	cholinesterase	cholinesterase	analyte	NOSNA	plasma cholinesterase (che)	NA	1	3	0	1	cholinesterase|cholinesterase|cholinesterase	CHR|cholinesterase|cholinesterase|cholinesterase|F0	CHR|cholinesterase|cholinesterase|cholinesterase|F0|M|cholinesterase|cholinesterase|cholinesterase	1	M,F	720
439	68694-11-1	32500	Triflumizole	270	1984	opp_der	CHR	rat	sprague dawley	M	adult	F0	Oral	Feed	0,5	24	month	3,5	mg/kg/day	0	day	24	month	98,6	54	3159	cholinesterase	cholinesterase	cholinesterase	analyte	NOSNA	plasma cholinesterase (che)	NA	1	1	0	0	cholinesterase|cholinesterase|cholinesterase	CHR|cholinesterase|cholinesterase|cholinesterase|F0	CHR|cholinesterase|cholinesterase|cholinesterase|F0|M|cholinesterase|cholinesterase|cholinesterase	1	M,F	720
440	101-21-3	20764	Chlorpropham	273	1990	opp_der	SUB	rat	sprague dawley	F	adult	F0	Oral	Feed	3,1	90	day	1144	mg/kg/day	0	day	90	day	96,2	54	3279	cholinesterase	cholinesterase	cholinesterase	analyte	NOSNA	plasma cholinesterase (che)	NA	-1	4	0	1	cholinesterase|cholinesterase|cholinesterase	SUB|cholinesterase|cholinesterase|cholinesterase|F0	SUB|cholinesterase|cholinesterase|cholinesterase|F0|F|cholinesterase|cholinesterase|cholinesterase	1	F	90
441	101-21-3	20764	Chlorpropham	273	1990	opp_der	SUB	rat	sprague dawley	F	adult	F0	Oral	Feed	1,2	90	day	16	mg/kg/day	0	day	90	day	96,2	54	3279	cholinesterase	cholinesterase	cholinesterase	analyte	NOSNA	plasma cholinesterase (che)	NA	-1	1	0	0	cholinesterase|cholinesterase|cholinesterase	SUB|cholinesterase|cholinesterase|cholinesterase|F0	SUB|cholinesterase|cholinesterase|cholinesterase|F0|F|cholinesterase|cholinesterase|cholinesterase	1	F	90
442	101-21-3	20764	Chlorpropham	273	1990	opp_der	SUB	rat	sprague dawley	F	adult	F0	Oral	Feed	1,8	90	day	65	mg/kg/day	0	day	90	day	96,2	54	3279	cholinesterase	cholinesterase	cholinesterase	analyte	NOSNA	plasma cholinesterase (che)	NA	-1	2	0	0	cholinesterase|cholinesterase|cholinesterase	SUB|cholinesterase|cholinesterase|cholinesterase|F0	SUB|cholinesterase|cholinesterase|cholinesterase|F0|F|cholinesterase|cholinesterase|cholinesterase	1	F	90
443	101-21-3	20764	Chlorpropham	273	1990	opp_der	SUB	rat	sprague dawley	F	adult	F0	Oral	Feed	2,4	90	day	279	mg/kg/day	0	day	90	day	96,2	54	3279	cholinesterase	cholinesterase	cholinesterase	analyte	NOSNA	plasma cholinesterase (che)	NA	-1	3	0	0	cholinesterase|cholinesterase|cholinesterase	SUB|cholinesterase|cholinesterase|cholinesterase|F0	SUB|cholinesterase|cholinesterase|cholinesterase|F0|F|cholinesterase|cholinesterase|cholinesterase	1	F	90
444	2921-88-2	20458	Chlorpyrifos	1697	1971	opp_der	SUB	rat	sprague dawley	F	adult	F0	Oral	Feed	-0,1	6	month	0,75	mg/kg/day	0	month	6	month	94	54	26138	cholinesterase	cholinesterase	cholinesterase	analyte	NOSNA	erythrocyte cholinesterase (che)	NA	-1	3	1	1	cholinesterase|cholinesterase|cholinesterase	SUB|cholinesterase|cholinesterase|cholinesterase|F0	SUB|cholinesterase|cholinesterase|cholinesterase|F0|F|cholinesterase|cholinesterase|cholinesterase	1	M,F	180
445	2921-88-2	20458	Chlorpyrifos	1697	1971	opp_der	SUB	rat	sprague dawley	F	adult	F0	Oral	Feed	-1,5	6	month	0,03	mg/kg/day	0	month	6	month	94	54	26138	cholinesterase	cholinesterase	cholinesterase	analyte	NOSNA	erythrocyte cholinesterase (che)	NA	-1	1	0	0	cholinesterase|cholinesterase|cholinesterase	SUB|cholinesterase|cholinesterase|cholinesterase|F0	SUB|cholinesterase|cholinesterase|cholinesterase|F0|F|cholinesterase|cholinesterase|cholinesterase	1	M,F	180
446	2921-88-2	20458	Chlorpyrifos	1697	1971	opp_der	SUB	rat	sprague dawley	F	adult	F0	Oral	Feed	-0,8	6	month	0,15	mg/kg/day	0	month	6	month	94	54	26138	cholinesterase	cholinesterase	cholinesterase	analyte	NOSNA	erythrocyte cholinesterase (che)	NA	-1	2	0	0	cholinesterase|cholinesterase|cholinesterase	SUB|cholinesterase|cholinesterase|cholinesterase|F0	SUB|cholinesterase|cholinesterase|cholinesterase|F0|F|cholinesterase|cholinesterase|cholinesterase	1	M,F	180
447	2921-88-2	20458	Chlorpyrifos	1697	1971	opp_der	SUB	rat	sprague dawley	F	adult	F0	Oral	Feed	-0,1	6	month	0,75	mg/kg/day	0	month	6	month	94	54	26139	cholinesterase	cholinesterase	cholinesterase	analyte	NOSNA	plasma cholinesterase (che)	NA	-1	3	1	1	cholinesterase|cholinesterase|cholinesterase	SUB|cholinesterase|cholinesterase|cholinesterase|F0	SUB|cholinesterase|cholinesterase|cholinesterase|F0|F|cholinesterase|cholinesterase|cholinesterase	1	M,F	180
448	2921-88-2	20458	Chlorpyrifos	1697	1971	opp_der	SUB	rat	sprague dawley	F	adult	F0	Oral	Feed	-1,5	6	month	0,03	mg/kg/day	0	month	6	month	94	54	26139	cholinesterase	cholinesterase	cholinesterase	analyte	NOSNA	plasma cholinesterase (che)	NA	-1	1	0	0	cholinesterase|cholinesterase|cholinesterase	SUB|cholinesterase|cholinesterase|cholinesterase|F0	SUB|cholinesterase|cholinesterase|cholinesterase|F0|F|cholinesterase|cholinesterase|cholinesterase	1	M,F	180
449	2921-88-2	20458	Chlorpyrifos	1697	1971	opp_der	SUB	rat	sprague dawley	F	adult	F0	Oral	Feed	-0,8	6	month	0,15	mg/kg/day	0	month	6	month	94	54	26139	cholinesterase	cholinesterase	cholinesterase	analyte	NOSNA	plasma cholinesterase (che)	NA	-1	2	0	0	cholinesterase|cholinesterase|cholinesterase	SUB|cholinesterase|cholinesterase|cholinesterase|F0	SUB|cholinesterase|cholinesterase|cholinesterase|F0|F|cholinesterase|cholinesterase|cholinesterase	1	M,F	180
450	2921-88-2	20458	Chlorpyrifos	1697	1971	opp_der	SUB	rat	sprague dawley	M	adult	F0	Oral	Feed	-0,1	6	month	0,75	mg/kg/day	0	month	6	month	94	54	26140	cholinesterase	cholinesterase	cholinesterase	analyte	NOSNA	erythrocyte cholinesterase (che)	NA	-1	3	1	1	cholinesterase|cholinesterase|cholinesterase	SUB|cholinesterase|cholinesterase|cholinesterase|F0	SUB|cholinesterase|cholinesterase|cholinesterase|F0|M|cholinesterase|cholinesterase|cholinesterase	1	M,F	180
451	2921-88-2	20458	Chlorpyrifos	1697	1971	opp_der	SUB	rat	sprague dawley	M	adult	F0	Oral	Feed	-1,5	6	month	0,03	mg/kg/day	0	month	6	month	94	54	26140	cholinesterase	cholinesterase	cholinesterase	analyte	NOSNA	erythrocyte cholinesterase (che)	NA	-1	1	0	0	cholinesterase|cholinesterase|cholinesterase	SUB|cholinesterase|cholinesterase|cholinesterase|F0	SUB|cholinesterase|cholinesterase|cholinesterase|F0|M|cholinesterase|cholinesterase|cholinesterase	1	M,F	180
452	2921-88-2	20458	Chlorpyrifos	1697	1971	opp_der	SUB	rat	sprague dawley	M	adult	F0	Oral	Feed	-0,8	6	month	0,15	mg/kg/day	0	month	6	month	94	54	26140	cholinesterase	cholinesterase	cholinesterase	analyte	NOSNA	erythrocyte cholinesterase (che)	NA	-1	2	0	0	cholinesterase|cholinesterase|cholinesterase	SUB|cholinesterase|cholinesterase|cholinesterase|F0	SUB|cholinesterase|cholinesterase|cholinesterase|F0|M|cholinesterase|cholinesterase|cholinesterase	1	M,F	180
453	2921-88-2	20458	Chlorpyrifos	1698	1983	opp_der	DEV	rat	fischer	F	adult	F0	Oral	Gavage/Intubation	0,5	10	day	3	mg/kg/day	6	GD	15	GD	96,6	54	26142	cholinesterase	cholinesterase	cholinesterase	analyte	NOSNA	erythrocyte cholinesterase (che)	NA	-1	2	1	1	cholinesterase|cholinesterase|cholinesterase	DEV|cholinesterase|cholinesterase|cholinesterase|F0	DEV|cholinesterase|cholinesterase|cholinesterase|F0|F|cholinesterase|cholinesterase|cholinesterase	1	F	9
454	2921-88-2	20458	Chlorpyrifos	1698	1983	opp_der	DEV	rat	fischer	F	adult	F0	Oral	Gavage/Intubation	1,2	10	day	15	mg/kg/day	6	GD	15	GD	96,6	54	26142	cholinesterase	cholinesterase	cholinesterase	analyte	NOSNA	erythrocyte cholinesterase (che)	NA	-1	3	0	1	cholinesterase|cholinesterase|cholinesterase	DEV|cholinesterase|cholinesterase|cholinesterase|F0	DEV|cholinesterase|cholinesterase|cholinesterase|F0|F|cholinesterase|cholinesterase|cholinesterase	1	F	9
455	2921-88-2	20458	Chlorpyrifos	1698	1983	opp_der	DEV	rat	fischer	F	adult	F0	Oral	Gavage/Intubation	-1	10	day	0,1	mg/kg/day	6	GD	15	GD	96,6	54	26142	cholinesterase	cholinesterase	cholinesterase	analyte	NOSNA	erythrocyte cholinesterase (che)	NA	-1	1	0	0	cholinesterase|cholinesterase|cholinesterase	DEV|cholinesterase|cholinesterase|cholinesterase|F0	DEV|cholinesterase|cholinesterase|cholinesterase|F0|F|cholinesterase|cholinesterase|cholinesterase	1	F	9
456	2921-88-2	20458	Chlorpyrifos	1698	1983	opp_der	DEV	rat	fischer	F	adult	F0	Oral	Gavage/Intubation	0,5	10	day	3	mg/kg/day	6	GD	15	GD	96,6	54	26143	cholinesterase	cholinesterase	cholinesterase	analyte	NOSNA	plasma cholinesterase (che)	NA	-1	2	1	1	cholinesterase|cholinesterase|cholinesterase	DEV|cholinesterase|cholinesterase|cholinesterase|F0	DEV|cholinesterase|cholinesterase|cholinesterase|F0|F|cholinesterase|cholinesterase|cholinesterase	1	F	9
457	2921-88-2	20458	Chlorpyrifos	1698	1983	opp_der	DEV	rat	fischer	F	adult	F0	Oral	Gavage/Intubation	1,2	10	day	15	mg/kg/day	6	GD	15	GD	96,6	54	26143	cholinesterase	cholinesterase	cholinesterase	analyte	NOSNA	plasma cholinesterase (che)	NA	-1	3	0	1	cholinesterase|cholinesterase|cholinesterase	DEV|cholinesterase|cholinesterase|cholinesterase|F0	DEV|cholinesterase|cholinesterase|cholinesterase|F0|F|cholinesterase|cholinesterase|cholinesterase	1	F	9
458	2921-88-2	20458	Chlorpyrifos	1698	1983	opp_der	DEV	rat	fischer	F	adult	F0	Oral	Gavage/Intubation	-1	10	day	0,1	mg/kg/day	6	GD	15	GD	96,6	54	26143	cholinesterase	cholinesterase	cholinesterase	analyte	NOSNA	plasma cholinesterase (che)	NA	-1	1	0	0	cholinesterase|cholinesterase|cholinesterase	DEV|cholinesterase|cholinesterase|cholinesterase|F0	DEV|cholinesterase|cholinesterase|cholinesterase|F0|F|cholinesterase|cholinesterase|cholinesterase	1	F	9
459	2921-88-2	20458	Chlorpyrifos	1702	1988	opp_der	CHR	rat	fischer	F	adult	F0	Oral	Feed	0	52	week	1	mg/kg/day	0	week	104	week	98,5	54	26176	cholinesterase	cholinesterase	cholinesterase	analyte	NOSNA	brain cholinesterase (che)	NA	-1	3	1	1	cholinesterase|cholinesterase|cholinesterase	CHR|cholinesterase|cholinesterase|cholinesterase|F0	CHR|cholinesterase|cholinesterase|cholinesterase|F0|F|cholinesterase|cholinesterase|cholinesterase	1	M,F	728
460	2921-88-2	20458	Chlorpyrifos	1702	1988	opp_der	CHR	rat	fischer	F	adult	F0	Oral	Feed	1	52	week	10	mg/kg/day	0	week	104	week	98,5	54	26176	cholinesterase	cholinesterase	cholinesterase	analyte	NOSNA	brain cholinesterase (che)	NA	-1	4	0	1	cholinesterase|cholinesterase|cholinesterase	CHR|cholinesterase|cholinesterase|cholinesterase|F0	CHR|cholinesterase|cholinesterase|cholinesterase|F0|F|cholinesterase|cholinesterase|cholinesterase	1	M,F	728
461	2921-88-2	20458	Chlorpyrifos	1702	1988	opp_der	CHR	rat	fischer	F	adult	F0	Oral	Feed	-1,3	52	week	0,05	mg/kg/day	0	week	104	week	98,5	54	26176	cholinesterase	cholinesterase	cholinesterase	analyte	NOSNA	brain cholinesterase (che)	NA	-1	1	0	0	cholinesterase|cholinesterase|cholinesterase	CHR|cholinesterase|cholinesterase|cholinesterase|F0	CHR|cholinesterase|cholinesterase|cholinesterase|F0|F|cholinesterase|cholinesterase|cholinesterase	1	M,F	728
462	2921-88-2	20458	Chlorpyrifos	1702	1988	opp_der	CHR	rat	fischer	F	adult	F0	Oral	Feed	-1	52	week	0,1	mg/kg/day	0	week	104	week	98,5	54	26176	cholinesterase	cholinesterase	cholinesterase	analyte	NOSNA	brain cholinesterase (che)	NA	-1	2	0	0	cholinesterase|cholinesterase|cholinesterase	CHR|cholinesterase|cholinesterase|cholinesterase|F0	CHR|cholinesterase|cholinesterase|cholinesterase|F0|F|cholinesterase|cholinesterase|cholinesterase	1	M,F	728
463	2921-88-2	20458	Chlorpyrifos	1702	1988	opp_der	CHR	rat	fischer	F	adult	F0	Oral	Feed	1	52	week	10	mg/kg/day	0	week	104	week	98,5	54	26177	cholinesterase	cholinesterase	cholinesterase	analyte	NOSNA	erythrocyte cholinesterase (che)	NA	-1	4	0	1	cholinesterase|cholinesterase|cholinesterase	CHR|cholinesterase|cholinesterase|cholinesterase|F0	CHR|cholinesterase|cholinesterase|cholinesterase|F0|F|cholinesterase|cholinesterase|cholinesterase	1	M,F	728
464	2921-88-2	20458	Chlorpyrifos	1702	1988	opp_der	CHR	rat	fischer	F	adult	F0	Oral	Feed	-1,3	52	week	0,05	mg/kg/day	0	week	104	week	98,5	54	26177	cholinesterase	cholinesterase	cholinesterase	analyte	NOSNA	erythrocyte cholinesterase (che)	NA	-1	1	0	0	cholinesterase|cholinesterase|cholinesterase	CHR|cholinesterase|cholinesterase|cholinesterase|F0	CHR|cholinesterase|cholinesterase|cholinesterase|F0|F|cholinesterase|cholinesterase|cholinesterase	1	M,F	728
465	2921-88-2	20458	Chlorpyrifos	1702	1988	opp_der	CHR	rat	fischer	F	adult	F0	Oral	Feed	-1	52	week	0,1	mg/kg/day	0	week	104	week	98,5	54	26177	cholinesterase	cholinesterase	cholinesterase	analyte	NOSNA	erythrocyte cholinesterase (che)	NA	-1	2	0	0	cholinesterase|cholinesterase|cholinesterase	CHR|cholinesterase|cholinesterase|cholinesterase|F0	CHR|cholinesterase|cholinesterase|cholinesterase|F0|F|cholinesterase|cholinesterase|cholinesterase	1	M,F	728
466	2921-88-2	20458	Chlorpyrifos	1702	1988	opp_der	CHR	rat	fischer	F	adult	F0	Oral	Feed	0	52	week	1	mg/kg/day	0	week	104	week	98,5	54	26177	cholinesterase	cholinesterase	cholinesterase	analyte	NOSNA	erythrocyte cholinesterase (che)	NA	-1	3	0	0	cholinesterase|cholinesterase|cholinesterase	CHR|cholinesterase|cholinesterase|cholinesterase|F0	CHR|cholinesterase|cholinesterase|cholinesterase|F0|F|cholinesterase|cholinesterase|cholinesterase	1	M,F	728
467	2921-88-2	20458	Chlorpyrifos	1702	1988	opp_der	CHR	rat	fischer	F	adult	F0	Oral	Feed	-1	52	week	0,1	mg/kg/day	0	week	104	week	98,5	54	26178	cholinesterase	cholinesterase	cholinesterase	analyte	NOSNA	plasma cholinesterase (che)	NA	-1	2	0	1	cholinesterase|cholinesterase|cholinesterase	CHR|cholinesterase|cholinesterase|cholinesterase|F0	CHR|cholinesterase|cholinesterase|cholinesterase|F0|F|cholinesterase|cholinesterase|cholinesterase	1	M,F	728
468	2921-88-2	20458	Chlorpyrifos	1702	1988	opp_der	CHR	rat	fischer	F	adult	F0	Oral	Feed	0	52	week	1	mg/kg/day	0	week	104	week	98,5	54	26178	cholinesterase	cholinesterase	cholinesterase	analyte	NOSNA	plasma cholinesterase (che)	NA	-1	3	1	1	cholinesterase|cholinesterase|cholinesterase	CHR|cholinesterase|cholinesterase|cholinesterase|F0	CHR|cholinesterase|cholinesterase|cholinesterase|F0|F|cholinesterase|cholinesterase|cholinesterase	1	M,F	728
469	2921-88-2	20458	Chlorpyrifos	1702	1988	opp_der	CHR	rat	fischer	F	adult	F0	Oral	Feed	1	52	week	10	mg/kg/day	0	week	104	week	98,5	54	26178	cholinesterase	cholinesterase	cholinesterase	analyte	NOSNA	plasma cholinesterase (che)	NA	-1	4	0	1	cholinesterase|cholinesterase|cholinesterase	CHR|cholinesterase|cholinesterase|cholinesterase|F0	CHR|cholinesterase|cholinesterase|cholinesterase|F0|F|cholinesterase|cholinesterase|cholinesterase	1	M,F	728
470	2921-88-2	20458	Chlorpyrifos	1702	1988	opp_der	CHR	rat	fischer	F	adult	F0	Oral	Feed	-1,3	52	week	0,05	mg/kg/day	0	week	104	week	98,5	54	26178	cholinesterase	cholinesterase	cholinesterase	analyte	NOSNA	plasma cholinesterase (che)	NA	-1	1	0	0	cholinesterase|cholinesterase|cholinesterase	CHR|cholinesterase|cholinesterase|cholinesterase|F0	CHR|cholinesterase|cholinesterase|cholinesterase|F0|F|cholinesterase|cholinesterase|cholinesterase	1	M,F	728
471	2921-88-2	20458	Chlorpyrifos	1702	1988	opp_der	CHR	rat	fischer	F	adult	F0	Oral	Feed	1	104	week	10	mg/kg/day	0	week	104	week	98,5	54	26179	cholinesterase	cholinesterase	cholinesterase	analyte	NOSNA	brain cholinesterase (che)	NA	-1	4	0	1	cholinesterase|cholinesterase|cholinesterase	CHR|cholinesterase|cholinesterase|cholinesterase|F0	CHR|cholinesterase|cholinesterase|cholinesterase|F0|F|cholinesterase|cholinesterase|cholinesterase	1	M,F	728
472	2921-88-2	20458	Chlorpyrifos	1702	1988	opp_der	CHR	rat	fischer	F	adult	F0	Oral	Feed	-1,3	104	week	0,05	mg/kg/day	0	week	104	week	98,5	54	26179	cholinesterase	cholinesterase	cholinesterase	analyte	NOSNA	brain cholinesterase (che)	NA	-1	1	0	0	cholinesterase|cholinesterase|cholinesterase	CHR|cholinesterase|cholinesterase|cholinesterase|F0	CHR|cholinesterase|cholinesterase|cholinesterase|F0|F|cholinesterase|cholinesterase|cholinesterase	1	M,F	728
473	2921-88-2	20458	Chlorpyrifos	1702	1988	opp_der	CHR	rat	fischer	F	adult	F0	Oral	Feed	-1	104	week	0,1	mg/kg/day	0	week	104	week	98,5	54	26179	cholinesterase	cholinesterase	cholinesterase	analyte	NOSNA	brain cholinesterase (che)	NA	-1	2	0	0	cholinesterase|cholinesterase|cholinesterase	CHR|cholinesterase|cholinesterase|cholinesterase|F0	CHR|cholinesterase|cholinesterase|cholinesterase|F0|F|cholinesterase|cholinesterase|cholinesterase	1	M,F	728
474	2921-88-2	20458	Chlorpyrifos	1702	1988	opp_der	CHR	rat	fischer	F	adult	F0	Oral	Feed	0	104	week	1	mg/kg/day	0	week	104	week	98,5	54	26179	cholinesterase	cholinesterase	cholinesterase	analyte	NOSNA	brain cholinesterase (che)	NA	-1	3	0	0	cholinesterase|cholinesterase|cholinesterase	CHR|cholinesterase|cholinesterase|cholinesterase|F0	CHR|cholinesterase|cholinesterase|cholinesterase|F0|F|cholinesterase|cholinesterase|cholinesterase	1	M,F	728
475	2921-88-2	20458	Chlorpyrifos	1702	1988	opp_der	CHR	rat	fischer	F	adult	F0	Oral	Feed	0	104	week	1	mg/kg/day	0	week	104	week	98,5	54	26180	cholinesterase	cholinesterase	cholinesterase	analyte	NOSNA	plasma cholinesterase (che)	NA	-1	3	1	1	cholinesterase|cholinesterase|cholinesterase	CHR|cholinesterase|cholinesterase|cholinesterase|F0	CHR|cholinesterase|cholinesterase|cholinesterase|F0|F|cholinesterase|cholinesterase|cholinesterase	1	M,F	728
476	2921-88-2	20458	Chlorpyrifos	1702	1988	opp_der	CHR	rat	fischer	F	adult	F0	Oral	Feed	1	104	week	10	mg/kg/day	0	week	104	week	98,5	54	26180	cholinesterase	cholinesterase	cholinesterase	analyte	NOSNA	plasma cholinesterase (che)	NA	-1	4	0	1	cholinesterase|cholinesterase|cholinesterase	CHR|cholinesterase|cholinesterase|cholinesterase|F0	CHR|cholinesterase|cholinesterase|cholinesterase|F0|F|cholinesterase|cholinesterase|cholinesterase	1	M,F	728
477	2921-88-2	20458	Chlorpyrifos	1702	1988	opp_der	CHR	rat	fischer	F	adult	F0	Oral	Feed	-1,3	104	week	0,05	mg/kg/day	0	week	104	week	98,5	54	26180	cholinesterase	cholinesterase	cholinesterase	analyte	NOSNA	plasma cholinesterase (che)	NA	-1	1	0	0	cholinesterase|cholinesterase|cholinesterase	CHR|cholinesterase|cholinesterase|cholinesterase|F0	CHR|cholinesterase|cholinesterase|cholinesterase|F0|F|cholinesterase|cholinesterase|cholinesterase	1	M,F	728
478	2921-88-2	20458	Chlorpyrifos	1702	1988	opp_der	CHR	rat	fischer	F	adult	F0	Oral	Feed	-1	104	week	0,1	mg/kg/day	0	week	104	week	98,5	54	26180	cholinesterase	cholinesterase	cholinesterase	analyte	NOSNA	plasma cholinesterase (che)	NA	-1	2	0	0	cholinesterase|cholinesterase|cholinesterase	CHR|cholinesterase|cholinesterase|cholinesterase|F0	CHR|cholinesterase|cholinesterase|cholinesterase|F0|F|cholinesterase|cholinesterase|cholinesterase	1	M,F	728
479	2921-88-2	20458	Chlorpyrifos	1702	1988	opp_der	CHR	rat	fischer	M	adult	F0	Oral	Feed	0	52	week	1	mg/kg/day	0	week	104	week	98,5	54	26181	cholinesterase	cholinesterase	cholinesterase	analyte	NOSNA	brain cholinesterase (che)	NA	-1	3	1	1	cholinesterase|cholinesterase|cholinesterase	CHR|cholinesterase|cholinesterase|cholinesterase|F0	CHR|cholinesterase|cholinesterase|cholinesterase|F0|M|cholinesterase|cholinesterase|cholinesterase	1	M,F	728
480	2921-88-2	20458	Chlorpyrifos	1702	1988	opp_der	CHR	rat	fischer	M	adult	F0	Oral	Feed	1	52	week	10	mg/kg/day	0	week	104	week	98,5	54	26181	cholinesterase	cholinesterase	cholinesterase	analyte	NOSNA	brain cholinesterase (che)	NA	-1	4	0	1	cholinesterase|cholinesterase|cholinesterase	CHR|cholinesterase|cholinesterase|cholinesterase|F0	CHR|cholinesterase|cholinesterase|cholinesterase|F0|M|cholinesterase|cholinesterase|cholinesterase	1	M,F	728
481	2921-88-2	20458	Chlorpyrifos	1702	1988	opp_der	CHR	rat	fischer	M	adult	F0	Oral	Feed	-1,3	52	week	0,05	mg/kg/day	0	week	104	week	98,5	54	26181	cholinesterase	cholinesterase	cholinesterase	analyte	NOSNA	brain cholinesterase (che)	NA	-1	1	0	0	cholinesterase|cholinesterase|cholinesterase	CHR|cholinesterase|cholinesterase|cholinesterase|F0	CHR|cholinesterase|cholinesterase|cholinesterase|F0|M|cholinesterase|cholinesterase|cholinesterase	1	M,F	728
482	2921-88-2	20458	Chlorpyrifos	1702	1988	opp_der	CHR	rat	fischer	M	adult	F0	Oral	Feed	-1	52	week	0,1	mg/kg/day	0	week	104	week	98,5	54	26181	cholinesterase	cholinesterase	cholinesterase	analyte	NOSNA	brain cholinesterase (che)	NA	-1	2	0	0	cholinesterase|cholinesterase|cholinesterase	CHR|cholinesterase|cholinesterase|cholinesterase|F0	CHR|cholinesterase|cholinesterase|cholinesterase|F0|M|cholinesterase|cholinesterase|cholinesterase	1	M,F	728
483	2921-88-2	20458	Chlorpyrifos	1702	1988	opp_der	CHR	rat	fischer	M	adult	F0	Oral	Feed	0	52	week	1	mg/kg/day	0	week	104	week	98,5	54	26182	cholinesterase	cholinesterase	cholinesterase	analyte	NOSNA	plasma cholinesterase (che)	NA	-1	3	1	1	cholinesterase|cholinesterase|cholinesterase	CHR|cholinesterase|cholinesterase|cholinesterase|F0	CHR|cholinesterase|cholinesterase|cholinesterase|F0|M|cholinesterase|cholinesterase|cholinesterase	1	M,F	728
484	2921-88-2	20458	Chlorpyrifos	1702	1988	opp_der	CHR	rat	fischer	M	adult	F0	Oral	Feed	1	52	week	10	mg/kg/day	0	week	104	week	98,5	54	26182	cholinesterase	cholinesterase	cholinesterase	analyte	NOSNA	plasma cholinesterase (che)	NA	-1	4	0	1	cholinesterase|cholinesterase|cholinesterase	CHR|cholinesterase|cholinesterase|cholinesterase|F0	CHR|cholinesterase|cholinesterase|cholinesterase|F0|M|cholinesterase|cholinesterase|cholinesterase	1	M,F	728
485	2921-88-2	20458	Chlorpyrifos	1702	1988	opp_der	CHR	rat	fischer	M	adult	F0	Oral	Feed	-1,3	52	week	0,05	mg/kg/day	0	week	104	week	98,5	54	26182	cholinesterase	cholinesterase	cholinesterase	analyte	NOSNA	plasma cholinesterase (che)	NA	-1	1	0	0	cholinesterase|cholinesterase|cholinesterase	CHR|cholinesterase|cholinesterase|cholinesterase|F0	CHR|cholinesterase|cholinesterase|cholinesterase|F0|M|cholinesterase|cholinesterase|cholinesterase	1	M,F	728
486	2921-88-2	20458	Chlorpyrifos	1702	1988	opp_der	CHR	rat	fischer	M	adult	F0	Oral	Feed	-1	52	week	0,1	mg/kg/day	0	week	104	week	98,5	54	26182	cholinesterase	cholinesterase	cholinesterase	analyte	NOSNA	plasma cholinesterase (che)	NA	-1	2	0	0	cholinesterase|cholinesterase|cholinesterase	CHR|cholinesterase|cholinesterase|cholinesterase|F0	CHR|cholinesterase|cholinesterase|cholinesterase|F0|M|cholinesterase|cholinesterase|cholinesterase	1	M,F	728
487	2921-88-2	20458	Chlorpyrifos	1702	1988	opp_der	CHR	rat	fischer	M	adult	F0	Oral	Feed	1	104	week	10	mg/kg/day	0	week	104	week	98,5	54	26183	cholinesterase	cholinesterase	cholinesterase	analyte	NOSNA	brain cholinesterase (che)	NA	-1	4	0	1	cholinesterase|cholinesterase|cholinesterase	CHR|cholinesterase|cholinesterase|cholinesterase|F0	CHR|cholinesterase|cholinesterase|cholinesterase|F0|M|cholinesterase|cholinesterase|cholinesterase	1	M,F	728
488	2921-88-2	20458	Chlorpyrifos	1702	1988	opp_der	CHR	rat	fischer	M	adult	F0	Oral	Feed	-1,3	104	week	0,05	mg/kg/day	0	week	104	week	98,5	54	26183	cholinesterase	cholinesterase	cholinesterase	analyte	NOSNA	brain cholinesterase (che)	NA	-1	1	0	0	cholinesterase|cholinesterase|cholinesterase	CHR|cholinesterase|cholinesterase|cholinesterase|F0	CHR|cholinesterase|cholinesterase|cholinesterase|F0|M|cholinesterase|cholinesterase|cholinesterase	1	M,F	728
489	2921-88-2	20458	Chlorpyrifos	1702	1988	opp_der	CHR	rat	fischer	M	adult	F0	Oral	Feed	-1	104	week	0,1	mg/kg/day	0	week	104	week	98,5	54	26183	cholinesterase	cholinesterase	cholinesterase	analyte	NOSNA	brain cholinesterase (che)	NA	-1	2	0	0	cholinesterase|cholinesterase|cholinesterase	CHR|cholinesterase|cholinesterase|cholinesterase|F0	CHR|cholinesterase|cholinesterase|cholinesterase|F0|M|cholinesterase|cholinesterase|cholinesterase	1	M,F	728
490	2921-88-2	20458	Chlorpyrifos	1702	1988	opp_der	CHR	rat	fischer	M	adult	F0	Oral	Feed	0	104	week	1	mg/kg/day	0	week	104	week	98,5	54	26183	cholinesterase	cholinesterase	cholinesterase	analyte	NOSNA	brain cholinesterase (che)	NA	-1	3	0	0	cholinesterase|cholinesterase|cholinesterase	CHR|cholinesterase|cholinesterase|cholinesterase|F0	CHR|cholinesterase|cholinesterase|cholinesterase|F0|M|cholinesterase|cholinesterase|cholinesterase	1	M,F	728
491	2921-88-2	20458	Chlorpyrifos	1702	1988	opp_der	CHR	rat	fischer	M	adult	F0	Oral	Feed	1	104	week	10	mg/kg/day	0	week	104	week	98,5	54	26184	cholinesterase	cholinesterase	cholinesterase	analyte	NOSNA	erythrocyte cholinesterase (che)	NA	-1	4	0	1	cholinesterase|cholinesterase|cholinesterase	CHR|cholinesterase|cholinesterase|cholinesterase|F0	CHR|cholinesterase|cholinesterase|cholinesterase|F0|M|cholinesterase|cholinesterase|cholinesterase	1	M,F	728
492	2921-88-2	20458	Chlorpyrifos	1702	1988	opp_der	CHR	rat	fischer	M	adult	F0	Oral	Feed	-1,3	104	week	0,05	mg/kg/day	0	week	104	week	98,5	54	26184	cholinesterase	cholinesterase	cholinesterase	analyte	NOSNA	erythrocyte cholinesterase (che)	NA	-1	1	0	0	cholinesterase|cholinesterase|cholinesterase	CHR|cholinesterase|cholinesterase|cholinesterase|F0	CHR|cholinesterase|cholinesterase|cholinesterase|F0|M|cholinesterase|cholinesterase|cholinesterase	1	M,F	728
493	2921-88-2	20458	Chlorpyrifos	1702	1988	opp_der	CHR	rat	fischer	M	adult	F0	Oral	Feed	-1	104	week	0,1	mg/kg/day	0	week	104	week	98,5	54	26184	cholinesterase	cholinesterase	cholinesterase	analyte	NOSNA	erythrocyte cholinesterase (che)	NA	-1	2	0	0	cholinesterase|cholinesterase|cholinesterase	CHR|cholinesterase|cholinesterase|cholinesterase|F0	CHR|cholinesterase|cholinesterase|cholinesterase|F0|M|cholinesterase|cholinesterase|cholinesterase	1	M,F	728
494	2921-88-2	20458	Chlorpyrifos	1702	1988	opp_der	CHR	rat	fischer	M	adult	F0	Oral	Feed	0	104	week	1	mg/kg/day	0	week	104	week	98,5	54	26184	cholinesterase	cholinesterase	cholinesterase	analyte	NOSNA	erythrocyte cholinesterase (che)	NA	-1	3	0	0	cholinesterase|cholinesterase|cholinesterase	CHR|cholinesterase|cholinesterase|cholinesterase|F0	CHR|cholinesterase|cholinesterase|cholinesterase|F0|M|cholinesterase|cholinesterase|cholinesterase	1	M,F	728
495	2921-88-2	20458	Chlorpyrifos	1702	1988	opp_der	CHR	rat	fischer	M	adult	F0	Oral	Feed	0	104	week	1	mg/kg/day	0	week	104	week	98,5	54	26185	cholinesterase	cholinesterase	cholinesterase	analyte	NOSNA	plasma cholinesterase (che)	NA	-1	3	1	1	cholinesterase|cholinesterase|cholinesterase	CHR|cholinesterase|cholinesterase|cholinesterase|F0	CHR|cholinesterase|cholinesterase|cholinesterase|F0|M|cholinesterase|cholinesterase|cholinesterase	1	M,F	728
496	2921-88-2	20458	Chlorpyrifos	1702	1988	opp_der	CHR	rat	fischer	M	adult	F0	Oral	Feed	1	104	week	10	mg/kg/day	0	week	104	week	98,5	54	26185	cholinesterase	cholinesterase	cholinesterase	analyte	NOSNA	plasma cholinesterase (che)	NA	-1	4	0	1	cholinesterase|cholinesterase|cholinesterase	CHR|cholinesterase|cholinesterase|cholinesterase|F0	CHR|cholinesterase|cholinesterase|cholinesterase|F0|M|cholinesterase|cholinesterase|cholinesterase	1	M,F	728
497	2921-88-2	20458	Chlorpyrifos	1702	1988	opp_der	CHR	rat	fischer	M	adult	F0	Oral	Feed	-1,3	104	week	0,05	mg/kg/day	0	week	104	week	98,5	54	26185	cholinesterase	cholinesterase	cholinesterase	analyte	NOSNA	plasma cholinesterase (che)	NA	-1	1	0	0	cholinesterase|cholinesterase|cholinesterase	CHR|cholinesterase|cholinesterase|cholinesterase|F0	CHR|cholinesterase|cholinesterase|cholinesterase|F0|M|cholinesterase|cholinesterase|cholinesterase	1	M,F	728
498	2921-88-2	20458	Chlorpyrifos	1702	1988	opp_der	CHR	rat	fischer	M	adult	F0	Oral	Feed	-1	104	week	0,1	mg/kg/day	0	week	104	week	98,5	54	26185	cholinesterase	cholinesterase	cholinesterase	analyte	NOSNA	plasma cholinesterase (che)	NA	-1	2	0	0	cholinesterase|cholinesterase|cholinesterase	CHR|cholinesterase|cholinesterase|cholinesterase|F0	CHR|cholinesterase|cholinesterase|cholinesterase|F0|M|cholinesterase|cholinesterase|cholinesterase	1	M,F	728
499	13194-48-4	32611	Ethoprop	1920	1992	opp_der	CHR	rat	rat	F	adult	F0	Oral	Feed	0,5	105	week	3	mg/kg/day	0	week	105	week	95,6	54	30232	cholinesterase	cholinesterase	cholinesterase	analyte	NOSNA	brain cholinesterase (che)	NA	-1	2	1	1	cholinesterase|cholinesterase|cholinesterase	CHR|cholinesterase|cholinesterase|cholinesterase|F0	CHR|cholinesterase|cholinesterase|cholinesterase|F0|F|cholinesterase|cholinesterase|cholinesterase	1	M,F	735
500	13194-48-4	32611	Ethoprop	1920	1992	opp_der	CHR	rat	rat	F	adult	F0	Oral	Feed	1,3	105	week	20	mg/kg/day	0	week	105	week	95,6	54	30232	cholinesterase	cholinesterase	cholinesterase	analyte	NOSNA	brain cholinesterase (che)	NA	-1	3	0	0	cholinesterase|cholinesterase|cholinesterase	CHR|cholinesterase|cholinesterase|cholinesterase|F0	CHR|cholinesterase|cholinesterase|cholinesterase|F0|F|cholinesterase|cholinesterase|cholinesterase	1	M,F	735
501	13194-48-4	32611	Ethoprop	1920	1992	opp_der	CHR	rat	rat	F	adult	F0	Oral	Feed	-1,3	105	week	0,05	mg/kg/day	0	week	105	week	95,6	54	30232	cholinesterase	cholinesterase	cholinesterase	analyte	NOSNA	brain cholinesterase (che)	NA	-1	1	0	0	cholinesterase|cholinesterase|cholinesterase	CHR|cholinesterase|cholinesterase|cholinesterase|F0	CHR|cholinesterase|cholinesterase|cholinesterase|F0|F|cholinesterase|cholinesterase|cholinesterase	1	M,F	735
502	13194-48-4	32611	Ethoprop	1920	1992	opp_der	CHR	rat	rat	F	adult	F0	Oral	Feed	0,5	105	week	3	mg/kg/day	0	week	105	week	95,6	54	30233	cholinesterase	cholinesterase	cholinesterase	analyte	NOSNA	erythrocyte cholinesterase (che)	NA	-1	2	1	1	cholinesterase|cholinesterase|cholinesterase	CHR|cholinesterase|cholinesterase|cholinesterase|F0	CHR|cholinesterase|cholinesterase|cholinesterase|F0|F|cholinesterase|cholinesterase|cholinesterase	1	M,F	735
503	13194-48-4	32611	Ethoprop	1920	1992	opp_der	CHR	rat	rat	F	adult	F0	Oral	Feed	1,3	105	week	20	mg/kg/day	0	week	105	week	95,6	54	30233	cholinesterase	cholinesterase	cholinesterase	analyte	NOSNA	erythrocyte cholinesterase (che)	NA	-1	3	0	0	cholinesterase|cholinesterase|cholinesterase	CHR|cholinesterase|cholinesterase|cholinesterase|F0	CHR|cholinesterase|cholinesterase|cholinesterase|F0|F|cholinesterase|cholinesterase|cholinesterase	1	M,F	735
504	13194-48-4	32611	Ethoprop	1920	1992	opp_der	CHR	rat	rat	F	adult	F0	Oral	Feed	-1,3	105	week	0,05	mg/kg/day	0	week	105	week	95,6	54	30233	cholinesterase	cholinesterase	cholinesterase	analyte	NOSNA	erythrocyte cholinesterase (che)	NA	-1	1	0	0	cholinesterase|cholinesterase|cholinesterase	CHR|cholinesterase|cholinesterase|cholinesterase|F0	CHR|cholinesterase|cholinesterase|cholinesterase|F0|F|cholinesterase|cholinesterase|cholinesterase	1	M,F	735
505	13194-48-4	32611	Ethoprop	1920	1992	opp_der	CHR	rat	rat	F	adult	F0	Oral	Feed	0,5	105	week	3	mg/kg/day	0	week	105	week	95,6	54	30234	cholinesterase	cholinesterase	cholinesterase	analyte	NOSNA	plasma cholinesterase (che)	NA	-1	2	1	1	cholinesterase|cholinesterase|cholinesterase	CHR|cholinesterase|cholinesterase|cholinesterase|F0	CHR|cholinesterase|cholinesterase|cholinesterase|F0|F|cholinesterase|cholinesterase|cholinesterase	1	M,F	735
506	13194-48-4	32611	Ethoprop	1920	1992	opp_der	CHR	rat	rat	F	adult	F0	Oral	Feed	1,3	105	week	20	mg/kg/day	0	week	105	week	95,6	54	30234	cholinesterase	cholinesterase	cholinesterase	analyte	NOSNA	plasma cholinesterase (che)	NA	-1	3	0	0	cholinesterase|cholinesterase|cholinesterase	CHR|cholinesterase|cholinesterase|cholinesterase|F0	CHR|cholinesterase|cholinesterase|cholinesterase|F0|F|cholinesterase|cholinesterase|cholinesterase	1	M,F	735
507	13194-48-4	32611	Ethoprop	1920	1992	opp_der	CHR	rat	rat	F	adult	F0	Oral	Feed	-1,3	105	week	0,05	mg/kg/day	0	week	105	week	95,6	54	30234	cholinesterase	cholinesterase	cholinesterase	analyte	NOSNA	plasma cholinesterase (che)	NA	-1	1	0	0	cholinesterase|cholinesterase|cholinesterase	CHR|cholinesterase|cholinesterase|cholinesterase|F0	CHR|cholinesterase|cholinesterase|cholinesterase|F0|F|cholinesterase|cholinesterase|cholinesterase	1	M,F	735
508	13194-48-4	32611	Ethoprop	1920	1992	opp_der	CHR	rat	rat	F	adult	F0	Oral	Feed	1,3	105	week	20	mg/kg/day	0	week	105	week	95,6	54	30235	cholinesterase	cholinesterase	cholinesterase	analyte	NOSNA	brain cholinesterase (che)	NA	-1	3	1	1	cholinesterase|cholinesterase|cholinesterase	CHR|cholinesterase|cholinesterase|cholinesterase|F0	CHR|cholinesterase|cholinesterase|cholinesterase|F0|F|cholinesterase|cholinesterase|cholinesterase	1	M,F	735
509	13194-48-4	32611	Ethoprop	1920	1992	opp_der	CHR	rat	rat	F	adult	F0	Oral	Feed	1,3	105	week	20	mg/kg/day	0	week	105	week	95,6	54	30236	cholinesterase	cholinesterase	cholinesterase	analyte	NOSNA	erythrocyte cholinesterase (che)	NA	-1	3	1	1	cholinesterase|cholinesterase|cholinesterase	CHR|cholinesterase|cholinesterase|cholinesterase|F0	CHR|cholinesterase|cholinesterase|cholinesterase|F0|F|cholinesterase|cholinesterase|cholinesterase	1	M,F	735
510	13194-48-4	32611	Ethoprop	1920	1992	opp_der	CHR	rat	rat	F	adult	F0	Oral	Feed	1,3	105	week	20	mg/kg/day	0	week	105	week	95,6	54	30237	cholinesterase	cholinesterase	cholinesterase	analyte	NOSNA	plasma cholinesterase (che)	NA	-1	3	1	1	cholinesterase|cholinesterase|cholinesterase	CHR|cholinesterase|cholinesterase|cholinesterase|F0	CHR|cholinesterase|cholinesterase|cholinesterase|F0|F|cholinesterase|cholinesterase|cholinesterase	1	M,F	735
511	13194-48-4	32611	Ethoprop	1920	1992	opp_der	CHR	rat	rat	M	adult	F0	Oral	Feed	0,5	105	week	3	mg/kg/day	0	week	105	week	95,6	54	30238	cholinesterase	cholinesterase	cholinesterase	analyte	NOSNA	brain cholinesterase (che)	NA	-1	2	1	1	cholinesterase|cholinesterase|cholinesterase	CHR|cholinesterase|cholinesterase|cholinesterase|F0	CHR|cholinesterase|cholinesterase|cholinesterase|F0|M|cholinesterase|cholinesterase|cholinesterase	1	M,F	735
512	13194-48-4	32611	Ethoprop	1920	1992	opp_der	CHR	rat	rat	M	adult	F0	Oral	Feed	1,3	105	week	20	mg/kg/day	0	week	105	week	95,6	54	30238	cholinesterase	cholinesterase	cholinesterase	analyte	NOSNA	brain cholinesterase (che)	NA	-1	3	1	1	cholinesterase|cholinesterase|cholinesterase	CHR|cholinesterase|cholinesterase|cholinesterase|F0	CHR|cholinesterase|cholinesterase|cholinesterase|F0|M|cholinesterase|cholinesterase|cholinesterase	1	M,F	735
513	13194-48-4	32611	Ethoprop	1920	1992	opp_der	CHR	rat	rat	M	adult	F0	Oral	Feed	0,5	105	week	3	mg/kg/day	0	week	105	week	95,6	54	30239	cholinesterase	cholinesterase	cholinesterase	analyte	NOSNA	erythrocyte cholinesterase (che)	NA	-1	2	1	1	cholinesterase|cholinesterase|cholinesterase	CHR|cholinesterase|cholinesterase|cholinesterase|F0	CHR|cholinesterase|cholinesterase|cholinesterase|F0|M|cholinesterase|cholinesterase|cholinesterase	1	M,F	735
514	13194-48-4	32611	Ethoprop	1920	1992	opp_der	CHR	rat	rat	M	adult	F0	Oral	Feed	1,3	105	week	20	mg/kg/day	0	week	105	week	95,6	54	30239	cholinesterase	cholinesterase	cholinesterase	analyte	NOSNA	erythrocyte cholinesterase (che)	NA	-1	3	1	1	cholinesterase|cholinesterase|cholinesterase	CHR|cholinesterase|cholinesterase|cholinesterase|F0	CHR|cholinesterase|cholinesterase|cholinesterase|F0|M|cholinesterase|cholinesterase|cholinesterase	1	M,F	735
515	13194-48-4	32611	Ethoprop	1920	1992	opp_der	CHR	rat	rat	M	adult	F0	Oral	Feed	0,5	105	week	3	mg/kg/day	0	week	105	week	95,6	54	30240	cholinesterase	cholinesterase	cholinesterase	analyte	NOSNA	plasma cholinesterase (che)	NA	-1	2	1	1	cholinesterase|cholinesterase|cholinesterase	CHR|cholinesterase|cholinesterase|cholinesterase|F0	CHR|cholinesterase|cholinesterase|cholinesterase|F0|M|cholinesterase|cholinesterase|cholinesterase	1	M,F	735
516	13194-48-4	32611	Ethoprop	1920	1992	opp_der	CHR	rat	rat	M	adult	F0	Oral	Feed	1,3	105	week	20	mg/kg/day	0	week	105	week	95,6	54	30240	cholinesterase	cholinesterase	cholinesterase	analyte	NOSNA	plasma cholinesterase (che)	NA	-1	3	1	1	cholinesterase|cholinesterase|cholinesterase	CHR|cholinesterase|cholinesterase|cholinesterase|F0	CHR|cholinesterase|cholinesterase|cholinesterase|F0|M|cholinesterase|cholinesterase|cholinesterase	1	M,F	735
517	23422-53-9	32405	Formetanate hydrochloride	2187	1988	opp_der	CHR	rat	sprague dawley	F	adult	F0	Oral	Feed	1,2	2	year	15	mg/kg/day	0	day	2	year	95,4	54	34636	cholinesterase	cholinesterase	cholinesterase	analyte	NOSNA	brain cholinesterase (che)	NA	-1	3	0	1	cholinesterase|cholinesterase|cholinesterase	CHR|cholinesterase|cholinesterase|cholinesterase|F0	CHR|cholinesterase|cholinesterase|cholinesterase|F0|F|cholinesterase|cholinesterase|cholinesterase	1	M,F	730
518	23422-53-9	32405	Formetanate hydrochloride	2187	1988	opp_der	CHR	rat	sprague dawley	F	adult	F0	Oral	Feed	-0,2	2	year	0,58	mg/kg/day	0	day	2	year	95,4	54	34636	cholinesterase	cholinesterase	cholinesterase	analyte	NOSNA	brain cholinesterase (che)	NA	-1	1	0	0	cholinesterase|cholinesterase|cholinesterase	CHR|cholinesterase|cholinesterase|cholinesterase|F0	CHR|cholinesterase|cholinesterase|cholinesterase|F0|F|cholinesterase|cholinesterase|cholinesterase	1	M,F	730
519	23422-53-9	32405	Formetanate hydrochloride	2187	1988	opp_der	CHR	rat	sprague dawley	F	adult	F0	Oral	Feed	0,5	2	year	2,9	mg/kg/day	0	day	2	year	95,4	54	34636	cholinesterase	cholinesterase	cholinesterase	analyte	NOSNA	brain cholinesterase (che)	NA	-1	2	0	0	cholinesterase|cholinesterase|cholinesterase	CHR|cholinesterase|cholinesterase|cholinesterase|F0	CHR|cholinesterase|cholinesterase|cholinesterase|F0|F|cholinesterase|cholinesterase|cholinesterase	1	M,F	730
520	23422-53-9	32405	Formetanate hydrochloride	2187	1988	opp_der	CHR	rat	sprague dawley	F	adult	F0	Oral	Feed	1,2	2	year	15	mg/kg/day	0	day	2	year	95,4	54	34637	cholinesterase	cholinesterase	cholinesterase	analyte	NOSNA	plasma cholinesterase (che)	NA	-1	3	0	1	cholinesterase|cholinesterase|cholinesterase	CHR|cholinesterase|cholinesterase|cholinesterase|F0	CHR|cholinesterase|cholinesterase|cholinesterase|F0|F|cholinesterase|cholinesterase|cholinesterase	1	M,F	730
521	23422-53-9	32405	Formetanate hydrochloride	2187	1988	opp_der	CHR	rat	sprague dawley	F	adult	F0	Oral	Feed	-0,2	2	year	0,58	mg/kg/day	0	day	2	year	95,4	54	34637	cholinesterase	cholinesterase	cholinesterase	analyte	NOSNA	plasma cholinesterase (che)	NA	-1	1	0	0	cholinesterase|cholinesterase|cholinesterase	CHR|cholinesterase|cholinesterase|cholinesterase|F0	CHR|cholinesterase|cholinesterase|cholinesterase|F0|F|cholinesterase|cholinesterase|cholinesterase	1	M,F	730
522	23422-53-9	32405	Formetanate hydrochloride	2187	1988	opp_der	CHR	rat	sprague dawley	F	adult	F0	Oral	Feed	0,5	2	year	2,9	mg/kg/day	0	day	2	year	95,4	54	34637	cholinesterase	cholinesterase	cholinesterase	analyte	NOSNA	plasma cholinesterase (che)	NA	-1	2	0	0	cholinesterase|cholinesterase|cholinesterase	CHR|cholinesterase|cholinesterase|cholinesterase|F0	CHR|cholinesterase|cholinesterase|cholinesterase|F0|F|cholinesterase|cholinesterase|cholinesterase	1	M,F	730
523	23422-53-9	32405	Formetanate hydrochloride	2187	1988	opp_der	CHR	rat	sprague dawley	F	adult	F0	Oral	Feed	0,5	2	year	2,9	mg/kg/day	0	day	2	year	95,4	54	34638	cholinesterase	cholinesterase	cholinesterase	analyte	NOSNA	whole blood cholinesterase (che)	NA	-1	2	0	1	cholinesterase|cholinesterase|cholinesterase	CHR|cholinesterase|cholinesterase|cholinesterase|F0	CHR|cholinesterase|cholinesterase|cholinesterase|F0|F|cholinesterase|cholinesterase|cholinesterase	1	M,F	730
524	23422-53-9	32405	Formetanate hydrochloride	2187	1988	opp_der	CHR	rat	sprague dawley	F	adult	F0	Oral	Feed	1,2	2	year	15	mg/kg/day	0	day	2	year	95,4	54	34638	cholinesterase	cholinesterase	cholinesterase	analyte	NOSNA	whole blood cholinesterase (che)	NA	-1	3	0	1	cholinesterase|cholinesterase|cholinesterase	CHR|cholinesterase|cholinesterase|cholinesterase|F0	CHR|cholinesterase|cholinesterase|cholinesterase|F0|F|cholinesterase|cholinesterase|cholinesterase	1	M,F	730
525	23422-53-9	32405	Formetanate hydrochloride	2187	1988	opp_der	CHR	rat	sprague dawley	F	adult	F0	Oral	Feed	-0,2	2	year	0,58	mg/kg/day	0	day	2	year	95,4	54	34638	cholinesterase	cholinesterase	cholinesterase	analyte	NOSNA	whole blood cholinesterase (che)	NA	-1	1	0	0	cholinesterase|cholinesterase|cholinesterase	CHR|cholinesterase|cholinesterase|cholinesterase|F0	CHR|cholinesterase|cholinesterase|cholinesterase|F0|F|cholinesterase|cholinesterase|cholinesterase	1	M,F	730
526	23422-53-9	32405	Formetanate hydrochloride	2187	1988	opp_der	CHR	rat	sprague dawley	M	adult	F0	Oral	Feed	-0,3	2	year	0,45	mg/kg/day	0	day	2	year	95,4	54	34639	cholinesterase	cholinesterase	cholinesterase	analyte	NOSNA	brain cholinesterase (che)	NA	-1	1	0	1	cholinesterase|cholinesterase|cholinesterase	CHR|cholinesterase|cholinesterase|cholinesterase|F0	CHR|cholinesterase|cholinesterase|cholinesterase|F0|M|cholinesterase|cholinesterase|cholinesterase	1	M,F	730
527	23422-53-9	32405	Formetanate hydrochloride	2187	1988	opp_der	CHR	rat	sprague dawley	M	adult	F0	Oral	Feed	0,4	2	year	2,3	mg/kg/day	0	day	2	year	95,4	54	34639	cholinesterase	cholinesterase	cholinesterase	analyte	NOSNA	brain cholinesterase (che)	NA	-1	2	0	1	cholinesterase|cholinesterase|cholinesterase	CHR|cholinesterase|cholinesterase|cholinesterase|F0	CHR|cholinesterase|cholinesterase|cholinesterase|F0|M|cholinesterase|cholinesterase|cholinesterase	1	M,F	730
528	23422-53-9	32405	Formetanate hydrochloride	2187	1988	opp_der	CHR	rat	sprague dawley	M	adult	F0	Oral	Feed	1,1	2	year	12	mg/kg/day	0	day	2	year	95,4	54	34639	cholinesterase	cholinesterase	cholinesterase	analyte	NOSNA	brain cholinesterase (che)	NA	-1	3	0	1	cholinesterase|cholinesterase|cholinesterase	CHR|cholinesterase|cholinesterase|cholinesterase|F0	CHR|cholinesterase|cholinesterase|cholinesterase|F0|M|cholinesterase|cholinesterase|cholinesterase	1	M,F	730
529	23422-53-9	32405	Formetanate hydrochloride	2187	1988	opp_der	CHR	rat	sprague dawley	M	adult	F0	Oral	Feed	1,1	2	year	12	mg/kg/day	0	day	2	year	95,4	54	34640	cholinesterase	cholinesterase	cholinesterase	analyte	NOSNA	plasma cholinesterase (che)	NA	-1	3	0	1	cholinesterase|cholinesterase|cholinesterase	CHR|cholinesterase|cholinesterase|cholinesterase|F0	CHR|cholinesterase|cholinesterase|cholinesterase|F0|M|cholinesterase|cholinesterase|cholinesterase	1	M,F	730
530	23422-53-9	32405	Formetanate hydrochloride	2187	1988	opp_der	CHR	rat	sprague dawley	M	adult	F0	Oral	Feed	-0,3	2	year	0,45	mg/kg/day	0	day	2	year	95,4	54	34640	cholinesterase	cholinesterase	cholinesterase	analyte	NOSNA	plasma cholinesterase (che)	NA	-1	1	0	0	cholinesterase|cholinesterase|cholinesterase	CHR|cholinesterase|cholinesterase|cholinesterase|F0	CHR|cholinesterase|cholinesterase|cholinesterase|F0|M|cholinesterase|cholinesterase|cholinesterase	1	M,F	730
531	23422-53-9	32405	Formetanate hydrochloride	2187	1988	opp_der	CHR	rat	sprague dawley	M	adult	F0	Oral	Feed	0,4	2	year	2,3	mg/kg/day	0	day	2	year	95,4	54	34640	cholinesterase	cholinesterase	cholinesterase	analyte	NOSNA	plasma cholinesterase (che)	NA	-1	2	0	0	cholinesterase|cholinesterase|cholinesterase	CHR|cholinesterase|cholinesterase|cholinesterase|F0	CHR|cholinesterase|cholinesterase|cholinesterase|F0|M|cholinesterase|cholinesterase|cholinesterase	1	M,F	730
532	23422-53-9	32405	Formetanate hydrochloride	2187	1988	opp_der	CHR	rat	sprague dawley	M	adult	F0	Oral	Feed	0,4	2	year	2,3	mg/kg/day	0	day	2	year	95,4	54	34641	cholinesterase	cholinesterase	cholinesterase	analyte	NOSNA	whole blood cholinesterase (che)	NA	-1	2	0	1	cholinesterase|cholinesterase|cholinesterase	CHR|cholinesterase|cholinesterase|cholinesterase|F0	CHR|cholinesterase|cholinesterase|cholinesterase|F0|M|cholinesterase|cholinesterase|cholinesterase	1	M,F	730
533	23422-53-9	32405	Formetanate hydrochloride	2187	1988	opp_der	CHR	rat	sprague dawley	M	adult	F0	Oral	Feed	1,1	2	year	12	mg/kg/day	0	day	2	year	95,4	54	34641	cholinesterase	cholinesterase	cholinesterase	analyte	NOSNA	whole blood cholinesterase (che)	NA	-1	3	0	1	cholinesterase|cholinesterase|cholinesterase	CHR|cholinesterase|cholinesterase|cholinesterase|F0	CHR|cholinesterase|cholinesterase|cholinesterase|F0|M|cholinesterase|cholinesterase|cholinesterase	1	M,F	730
534	23422-53-9	32405	Formetanate hydrochloride	2187	1988	opp_der	CHR	rat	sprague dawley	M	adult	F0	Oral	Feed	-0,3	2	year	0,45	mg/kg/day	0	day	2	year	95,4	54	34641	cholinesterase	cholinesterase	cholinesterase	analyte	NOSNA	whole blood cholinesterase (che)	NA	-1	1	0	0	cholinesterase|cholinesterase|cholinesterase	CHR|cholinesterase|cholinesterase|cholinesterase|F0	CHR|cholinesterase|cholinesterase|cholinesterase|F0|M|cholinesterase|cholinesterase|cholinesterase	1	M,F	730
535	741-58-2	32329	Bensulide	2196	1993	opp_der	SUB	rat	sprague dawley	F	adult	F0	Oral	Feed	1,7	13	week	45	mg/kg/day	0	day	13	week	92,4	54	34817	cholinesterase	cholinesterase	cholinesterase	analyte	NOSNA	brain cholinesterase (che)	NA	-1	3	0	1	cholinesterase|cholinesterase|cholinesterase	SUB|cholinesterase|cholinesterase|cholinesterase|F0	SUB|cholinesterase|cholinesterase|cholinesterase|F0|F|cholinesterase|cholinesterase|cholinesterase	1	M,F	91
536	741-58-2	32329	Bensulide	2196	1993	opp_der	SUB	rat	sprague dawley	F	adult	F0	Oral	Feed	2	13	week	100	mg/kg/day	0	day	13	week	92,4	54	34817	cholinesterase	cholinesterase	cholinesterase	analyte	NOSNA	brain cholinesterase (che)	NA	-1	4	0	1	cholinesterase|cholinesterase|cholinesterase	SUB|cholinesterase|cholinesterase|cholinesterase|F0	SUB|cholinesterase|cholinesterase|cholinesterase|F0|F|cholinesterase|cholinesterase|cholinesterase	1	M,F	91
537	741-58-2	32329	Bensulide	2196	1993	opp_der	SUB	rat	sprague dawley	F	adult	F0	Oral	Feed	0,7	13	week	5	mg/kg/day	0	day	13	week	92,4	54	34817	cholinesterase	cholinesterase	cholinesterase	analyte	NOSNA	brain cholinesterase (che)	NA	-1	1	0	0	cholinesterase|cholinesterase|cholinesterase	SUB|cholinesterase|cholinesterase|cholinesterase|F0	SUB|cholinesterase|cholinesterase|cholinesterase|F0|F|cholinesterase|cholinesterase|cholinesterase	1	M,F	91
538	741-58-2	32329	Bensulide	2196	1993	opp_der	SUB	rat	sprague dawley	F	adult	F0	Oral	Feed	1,2	13	week	15	mg/kg/day	0	day	13	week	92,4	54	34817	cholinesterase	cholinesterase	cholinesterase	analyte	NOSNA	brain cholinesterase (che)	NA	-1	2	0	0	cholinesterase|cholinesterase|cholinesterase	SUB|cholinesterase|cholinesterase|cholinesterase|F0	SUB|cholinesterase|cholinesterase|cholinesterase|F0|F|cholinesterase|cholinesterase|cholinesterase	1	M,F	91
539	741-58-2	32329	Bensulide	2196	1993	opp_der	SUB	rat	sprague dawley	F	adult	F0	Oral	Feed	1,7	13	week	45	mg/kg/day	0	day	13	week	92,4	54	34818	cholinesterase	cholinesterase	cholinesterase	analyte	NOSNA	erythrocyte cholinesterase (che)	NA	-1	3	0	1	cholinesterase|cholinesterase|cholinesterase	SUB|cholinesterase|cholinesterase|cholinesterase|F0	SUB|cholinesterase|cholinesterase|cholinesterase|F0|F|cholinesterase|cholinesterase|cholinesterase	1	M,F	91
540	741-58-2	32329	Bensulide	2196	1993	opp_der	SUB	rat	sprague dawley	F	adult	F0	Oral	Feed	2	13	week	100	mg/kg/day	0	day	13	week	92,4	54	34818	cholinesterase	cholinesterase	cholinesterase	analyte	NOSNA	erythrocyte cholinesterase (che)	NA	-1	4	0	1	cholinesterase|cholinesterase|cholinesterase	SUB|cholinesterase|cholinesterase|cholinesterase|F0	SUB|cholinesterase|cholinesterase|cholinesterase|F0|F|cholinesterase|cholinesterase|cholinesterase	1	M,F	91
541	741-58-2	32329	Bensulide	2196	1993	opp_der	SUB	rat	sprague dawley	F	adult	F0	Oral	Feed	0,7	13	week	5	mg/kg/day	0	day	13	week	92,4	54	34818	cholinesterase	cholinesterase	cholinesterase	analyte	NOSNA	erythrocyte cholinesterase (che)	NA	-1	1	0	0	cholinesterase|cholinesterase|cholinesterase	SUB|cholinesterase|cholinesterase|cholinesterase|F0	SUB|cholinesterase|cholinesterase|cholinesterase|F0|F|cholinesterase|cholinesterase|cholinesterase	1	M,F	91
542	741-58-2	32329	Bensulide	2196	1993	opp_der	SUB	rat	sprague dawley	F	adult	F0	Oral	Feed	1,2	13	week	15	mg/kg/day	0	day	13	week	92,4	54	34818	cholinesterase	cholinesterase	cholinesterase	analyte	NOSNA	erythrocyte cholinesterase (che)	NA	-1	2	0	0	cholinesterase|cholinesterase|cholinesterase	SUB|cholinesterase|cholinesterase|cholinesterase|F0	SUB|cholinesterase|cholinesterase|cholinesterase|F0|F|cholinesterase|cholinesterase|cholinesterase	1	M,F	91
543	741-58-2	32329	Bensulide	2196	1993	opp_der	SUB	rat	sprague dawley	F	adult	F0	Oral	Feed	0,7	13	week	5	mg/kg/day	0	day	13	week	92,4	54	34819	cholinesterase	cholinesterase	cholinesterase	analyte	NOSNA	plasma cholinesterase (che)	NA	-1	1	0	1	cholinesterase|cholinesterase|cholinesterase	SUB|cholinesterase|cholinesterase|cholinesterase|F0	SUB|cholinesterase|cholinesterase|cholinesterase|F0|F|cholinesterase|cholinesterase|cholinesterase	1	M,F	91
544	741-58-2	32329	Bensulide	2196	1993	opp_der	SUB	rat	sprague dawley	F	adult	F0	Oral	Feed	1,2	13	week	15	mg/kg/day	0	day	13	week	92,4	54	34819	cholinesterase	cholinesterase	cholinesterase	analyte	NOSNA	plasma cholinesterase (che)	NA	-1	2	1	1	cholinesterase|cholinesterase|cholinesterase	SUB|cholinesterase|cholinesterase|cholinesterase|F0	SUB|cholinesterase|cholinesterase|cholinesterase|F0|F|cholinesterase|cholinesterase|cholinesterase	1	M,F	91
545	741-58-2	32329	Bensulide	2196	1993	opp_der	SUB	rat	sprague dawley	F	adult	F0	Oral	Feed	1,7	13	week	45	mg/kg/day	0	day	13	week	92,4	54	34819	cholinesterase	cholinesterase	cholinesterase	analyte	NOSNA	plasma cholinesterase (che)	NA	-1	3	0	1	cholinesterase|cholinesterase|cholinesterase	SUB|cholinesterase|cholinesterase|cholinesterase|F0	SUB|cholinesterase|cholinesterase|cholinesterase|F0|F|cholinesterase|cholinesterase|cholinesterase	1	M,F	91
546	741-58-2	32329	Bensulide	2196	1993	opp_der	SUB	rat	sprague dawley	F	adult	F0	Oral	Feed	2	13	week	100	mg/kg/day	0	day	13	week	92,4	54	34819	cholinesterase	cholinesterase	cholinesterase	analyte	NOSNA	plasma cholinesterase (che)	NA	-1	4	0	1	cholinesterase|cholinesterase|cholinesterase	SUB|cholinesterase|cholinesterase|cholinesterase|F0	SUB|cholinesterase|cholinesterase|cholinesterase|F0|F|cholinesterase|cholinesterase|cholinesterase	1	M,F	91
547	741-58-2	32329	Bensulide	2196	1993	opp_der	SUB	rat	sprague dawley	M	adult	F0	Oral	Feed	1,2	13	week	15	mg/kg/day	0	day	13	week	92,4	54	34820	cholinesterase	cholinesterase	cholinesterase	analyte	NOSNA	brain cholinesterase (che)	NA	-1	2	1	1	cholinesterase|cholinesterase|cholinesterase	SUB|cholinesterase|cholinesterase|cholinesterase|F0	SUB|cholinesterase|cholinesterase|cholinesterase|F0|M|cholinesterase|cholinesterase|cholinesterase	1	M,F	91
548	741-58-2	32329	Bensulide	2196	1993	opp_der	SUB	rat	sprague dawley	M	adult	F0	Oral	Feed	2	13	week	100	mg/kg/day	0	day	13	week	92,4	54	34820	cholinesterase	cholinesterase	cholinesterase	analyte	NOSNA	brain cholinesterase (che)	NA	-1	4	0	1	cholinesterase|cholinesterase|cholinesterase	SUB|cholinesterase|cholinesterase|cholinesterase|F0	SUB|cholinesterase|cholinesterase|cholinesterase|F0|M|cholinesterase|cholinesterase|cholinesterase	1	M,F	91
549	741-58-2	32329	Bensulide	2196	1993	opp_der	SUB	rat	sprague dawley	M	adult	F0	Oral	Feed	0,7	13	week	5	mg/kg/day	0	day	13	week	92,4	54	34820	cholinesterase	cholinesterase	cholinesterase	analyte	NOSNA	brain cholinesterase (che)	NA	-1	1	0	0	cholinesterase|cholinesterase|cholinesterase	SUB|cholinesterase|cholinesterase|cholinesterase|F0	SUB|cholinesterase|cholinesterase|cholinesterase|F0|M|cholinesterase|cholinesterase|cholinesterase	1	M,F	91
550	741-58-2	32329	Bensulide	2196	1993	opp_der	SUB	rat	sprague dawley	M	adult	F0	Oral	Feed	1,7	13	week	45	mg/kg/day	0	day	13	week	92,4	54	34820	cholinesterase	cholinesterase	cholinesterase	analyte	NOSNA	brain cholinesterase (che)	NA	-1	3	0	0	cholinesterase|cholinesterase|cholinesterase	SUB|cholinesterase|cholinesterase|cholinesterase|F0	SUB|cholinesterase|cholinesterase|cholinesterase|F0|M|cholinesterase|cholinesterase|cholinesterase	1	M,F	91
551	741-58-2	32329	Bensulide	2196	1993	opp_der	SUB	rat	sprague dawley	M	adult	F0	Oral	Feed	1,7	13	week	45	mg/kg/day	0	day	13	week	92,4	54	34821	cholinesterase	cholinesterase	cholinesterase	analyte	NOSNA	erythrocyte cholinesterase (che)	NA	-1	3	0	1	cholinesterase|cholinesterase|cholinesterase	SUB|cholinesterase|cholinesterase|cholinesterase|F0	SUB|cholinesterase|cholinesterase|cholinesterase|F0|M|cholinesterase|cholinesterase|cholinesterase	1	M,F	91
552	741-58-2	32329	Bensulide	2196	1993	opp_der	SUB	rat	sprague dawley	M	adult	F0	Oral	Feed	2	13	week	100	mg/kg/day	0	day	13	week	92,4	54	34821	cholinesterase	cholinesterase	cholinesterase	analyte	NOSNA	erythrocyte cholinesterase (che)	NA	-1	4	0	1	cholinesterase|cholinesterase|cholinesterase	SUB|cholinesterase|cholinesterase|cholinesterase|F0	SUB|cholinesterase|cholinesterase|cholinesterase|F0|M|cholinesterase|cholinesterase|cholinesterase	1	M,F	91
553	741-58-2	32329	Bensulide	2196	1993	opp_der	SUB	rat	sprague dawley	M	adult	F0	Oral	Feed	0,7	13	week	5	mg/kg/day	0	day	13	week	92,4	54	34821	cholinesterase	cholinesterase	cholinesterase	analyte	NOSNA	erythrocyte cholinesterase (che)	NA	-1	1	0	0	cholinesterase|cholinesterase|cholinesterase	SUB|cholinesterase|cholinesterase|cholinesterase|F0	SUB|cholinesterase|cholinesterase|cholinesterase|F0|M|cholinesterase|cholinesterase|cholinesterase	1	M,F	91
554	741-58-2	32329	Bensulide	2196	1993	opp_der	SUB	rat	sprague dawley	M	adult	F0	Oral	Feed	1,2	13	week	15	mg/kg/day	0	day	13	week	92,4	54	34821	cholinesterase	cholinesterase	cholinesterase	analyte	NOSNA	erythrocyte cholinesterase (che)	NA	-1	2	0	0	cholinesterase|cholinesterase|cholinesterase	SUB|cholinesterase|cholinesterase|cholinesterase|F0	SUB|cholinesterase|cholinesterase|cholinesterase|F0|M|cholinesterase|cholinesterase|cholinesterase	1	M,F	91
555	741-58-2	32329	Bensulide	2196	1993	opp_der	SUB	rat	sprague dawley	M	adult	F0	Oral	Feed	1,2	13	week	15	mg/kg/day	0	day	13	week	92,4	54	34822	cholinesterase	cholinesterase	cholinesterase	analyte	NOSNA	plasma cholinesterase (che)	NA	-1	2	1	1	cholinesterase|cholinesterase|cholinesterase	SUB|cholinesterase|cholinesterase|cholinesterase|F0	SUB|cholinesterase|cholinesterase|cholinesterase|F0|M|cholinesterase|cholinesterase|cholinesterase	1	M,F	91
556	741-58-2	32329	Bensulide	2196	1993	opp_der	SUB	rat	sprague dawley	M	adult	F0	Oral	Feed	1,7	13	week	45	mg/kg/day	0	day	13	week	92,4	54	34822	cholinesterase	cholinesterase	cholinesterase	analyte	NOSNA	plasma cholinesterase (che)	NA	-1	3	0	1	cholinesterase|cholinesterase|cholinesterase	SUB|cholinesterase|cholinesterase|cholinesterase|F0	SUB|cholinesterase|cholinesterase|cholinesterase|F0|M|cholinesterase|cholinesterase|cholinesterase	1	M,F	91
557	741-58-2	32329	Bensulide	2196	1993	opp_der	SUB	rat	sprague dawley	M	adult	F0	Oral	Feed	2	13	week	100	mg/kg/day	0	day	13	week	92,4	54	34822	cholinesterase	cholinesterase	cholinesterase	analyte	NOSNA	plasma cholinesterase (che)	NA	-1	4	0	1	cholinesterase|cholinesterase|cholinesterase	SUB|cholinesterase|cholinesterase|cholinesterase|F0	SUB|cholinesterase|cholinesterase|cholinesterase|F0|M|cholinesterase|cholinesterase|cholinesterase	1	M,F	91
558	741-58-2	32329	Bensulide	2196	1993	opp_der	SUB	rat	sprague dawley	M	adult	F0	Oral	Feed	0,7	13	week	5	mg/kg/day	0	day	13	week	92,4	54	34822	cholinesterase	cholinesterase	cholinesterase	analyte	NOSNA	plasma cholinesterase (che)	NA	-1	1	0	0	cholinesterase|cholinesterase|cholinesterase	SUB|cholinesterase|cholinesterase|cholinesterase|F0	SUB|cholinesterase|cholinesterase|cholinesterase|F0|M|cholinesterase|cholinesterase|cholinesterase	1	M,F	91
559	741-58-2	32329	Bensulide	2199	1985	opp_der	DEV	rat	sprague dawley	F	adult	F0	Oral	Gavage/Intubation	1,4	15	day	23	mg/kg/day	6	GD	20	GD	92,8	54	34856	cholinesterase	cholinesterase	cholinesterase	analyte	NOSNA	plasma cholinesterase (che)	NA	-1	2	1	1	cholinesterase|cholinesterase|cholinesterase	DEV|cholinesterase|cholinesterase|cholinesterase|F0	DEV|cholinesterase|cholinesterase|cholinesterase|F0|F|cholinesterase|cholinesterase|cholinesterase	1	F	14
560	741-58-2	32329	Bensulide	2199	1985	opp_der	DEV	rat	sprague dawley	F	adult	F0	Oral	Gavage/Intubation	2	15	day	95	mg/kg/day	6	GD	20	GD	92,8	54	34856	cholinesterase	cholinesterase	cholinesterase	analyte	NOSNA	plasma cholinesterase (che)	NA	-1	3	0	1	cholinesterase|cholinesterase|cholinesterase	DEV|cholinesterase|cholinesterase|cholinesterase|F0	DEV|cholinesterase|cholinesterase|cholinesterase|F0|F|cholinesterase|cholinesterase|cholinesterase	1	F	14
561	741-58-2	32329	Bensulide	2199	1985	opp_der	DEV	rat	sprague dawley	F	adult	F0	Oral	Gavage/Intubation	0,7	15	day	5,5	mg/kg/day	6	GD	20	GD	92,8	54	34856	cholinesterase	cholinesterase	cholinesterase	analyte	NOSNA	plasma cholinesterase (che)	NA	-1	1	0	0	cholinesterase|cholinesterase|cholinesterase	DEV|cholinesterase|cholinesterase|cholinesterase|F0	DEV|cholinesterase|cholinesterase|cholinesterase|F0|F|cholinesterase|cholinesterase|cholinesterase	1	F	14
562	741-58-2	32329	Bensulide	2203	1995	opp_der	CHR	rat	sprague dawley	F	adult	F0	Oral	Feed	1,2	104	week	15	mg/kg/day	0	day	104	week	92,4	54	34916	cholinesterase	cholinesterase	cholinesterase	analyte	NOSNA	brain cholinesterase (che)	NA	-1	2	1	1	cholinesterase|cholinesterase|cholinesterase	CHR|cholinesterase|cholinesterase|cholinesterase|F0	CHR|cholinesterase|cholinesterase|cholinesterase|F0|F|cholinesterase|cholinesterase|cholinesterase	1	M,F	728
563	741-58-2	32329	Bensulide	2203	1995	opp_der	CHR	rat	sprague dawley	F	adult	F0	Oral	Feed	1,8	104	week	60	mg/kg/day	0	day	104	week	92,4	54	34916	cholinesterase	cholinesterase	cholinesterase	analyte	NOSNA	brain cholinesterase (che)	NA	-1	3	0	1	cholinesterase|cholinesterase|cholinesterase	CHR|cholinesterase|cholinesterase|cholinesterase|F0	CHR|cholinesterase|cholinesterase|cholinesterase|F0|F|cholinesterase|cholinesterase|cholinesterase	1	M,F	728
564	741-58-2	32329	Bensulide	2203	1995	opp_der	CHR	rat	sprague dawley	F	adult	F0	Oral	Feed	0	104	week	1	mg/kg/day	0	day	104	week	92,4	54	34916	cholinesterase	cholinesterase	cholinesterase	analyte	NOSNA	brain cholinesterase (che)	NA	-1	1	0	0	cholinesterase|cholinesterase|cholinesterase	CHR|cholinesterase|cholinesterase|cholinesterase|F0	CHR|cholinesterase|cholinesterase|cholinesterase|F0|F|cholinesterase|cholinesterase|cholinesterase	1	M,F	728
565	741-58-2	32329	Bensulide	2203	1995	opp_der	CHR	rat	sprague dawley	F	adult	F0	Oral	Feed	1,2	104	week	15	mg/kg/day	0	day	104	week	92,4	54	34917	cholinesterase	cholinesterase	cholinesterase	analyte	NOSNA	erythrocyte cholinesterase (che)	NA	-1	2	1	1	cholinesterase|cholinesterase|cholinesterase	CHR|cholinesterase|cholinesterase|cholinesterase|F0	CHR|cholinesterase|cholinesterase|cholinesterase|F0|F|cholinesterase|cholinesterase|cholinesterase	1	M,F	728
566	741-58-2	32329	Bensulide	2203	1995	opp_der	CHR	rat	sprague dawley	F	adult	F0	Oral	Feed	1,8	104	week	60	mg/kg/day	0	day	104	week	92,4	54	34917	cholinesterase	cholinesterase	cholinesterase	analyte	NOSNA	erythrocyte cholinesterase (che)	NA	-1	3	0	1	cholinesterase|cholinesterase|cholinesterase	CHR|cholinesterase|cholinesterase|cholinesterase|F0	CHR|cholinesterase|cholinesterase|cholinesterase|F0|F|cholinesterase|cholinesterase|cholinesterase	1	M,F	728
567	741-58-2	32329	Bensulide	2203	1995	opp_der	CHR	rat	sprague dawley	F	adult	F0	Oral	Feed	0	104	week	1	mg/kg/day	0	day	104	week	92,4	54	34917	cholinesterase	cholinesterase	cholinesterase	analyte	NOSNA	erythrocyte cholinesterase (che)	NA	-1	1	0	0	cholinesterase|cholinesterase|cholinesterase	CHR|cholinesterase|cholinesterase|cholinesterase|F0	CHR|cholinesterase|cholinesterase|cholinesterase|F0|F|cholinesterase|cholinesterase|cholinesterase	1	M,F	728
568	741-58-2	32329	Bensulide	2203	1995	opp_der	CHR	rat	sprague dawley	F	adult	F0	Oral	Feed	1,2	104	week	15	mg/kg/day	0	day	104	week	92,4	54	34918	cholinesterase	cholinesterase	cholinesterase	analyte	NOSNA	plasma cholinesterase (che)	NA	-1	2	1	1	cholinesterase|cholinesterase|cholinesterase	CHR|cholinesterase|cholinesterase|cholinesterase|F0	CHR|cholinesterase|cholinesterase|cholinesterase|F0|F|cholinesterase|cholinesterase|cholinesterase	1	M,F	728
569	741-58-2	32329	Bensulide	2203	1995	opp_der	CHR	rat	sprague dawley	F	adult	F0	Oral	Feed	1,8	104	week	60	mg/kg/day	0	day	104	week	92,4	54	34918	cholinesterase	cholinesterase	cholinesterase	analyte	NOSNA	plasma cholinesterase (che)	NA	-1	3	0	1	cholinesterase|cholinesterase|cholinesterase	CHR|cholinesterase|cholinesterase|cholinesterase|F0	CHR|cholinesterase|cholinesterase|cholinesterase|F0|F|cholinesterase|cholinesterase|cholinesterase	1	M,F	728
570	741-58-2	32329	Bensulide	2203	1995	opp_der	CHR	rat	sprague dawley	F	adult	F0	Oral	Feed	0	104	week	1	mg/kg/day	0	day	104	week	92,4	54	34918	cholinesterase	cholinesterase	cholinesterase	analyte	NOSNA	plasma cholinesterase (che)	NA	-1	1	0	0	cholinesterase|cholinesterase|cholinesterase	CHR|cholinesterase|cholinesterase|cholinesterase|F0	CHR|cholinesterase|cholinesterase|cholinesterase|F0|F|cholinesterase|cholinesterase|cholinesterase	1	M,F	728
571	741-58-2	32329	Bensulide	2203	1995	opp_der	CHR	rat	sprague dawley	M	adult	F0	Oral	Feed	1,2	104	week	15	mg/kg/day	0	day	104	week	92,4	54	34919	cholinesterase	cholinesterase	cholinesterase	analyte	NOSNA	brain cholinesterase (che)	NA	-1	2	1	1	cholinesterase|cholinesterase|cholinesterase	CHR|cholinesterase|cholinesterase|cholinesterase|F0	CHR|cholinesterase|cholinesterase|cholinesterase|F0|M|cholinesterase|cholinesterase|cholinesterase	1	M,F	728
572	741-58-2	32329	Bensulide	2203	1995	opp_der	CHR	rat	sprague dawley	M	adult	F0	Oral	Feed	1,8	104	week	60	mg/kg/day	0	day	104	week	92,4	54	34919	cholinesterase	cholinesterase	cholinesterase	analyte	NOSNA	brain cholinesterase (che)	NA	-1	3	0	1	cholinesterase|cholinesterase|cholinesterase	CHR|cholinesterase|cholinesterase|cholinesterase|F0	CHR|cholinesterase|cholinesterase|cholinesterase|F0|M|cholinesterase|cholinesterase|cholinesterase	1	M,F	728
573	741-58-2	32329	Bensulide	2203	1995	opp_der	CHR	rat	sprague dawley	M	adult	F0	Oral	Feed	0	104	week	1	mg/kg/day	0	day	104	week	92,4	54	34919	cholinesterase	cholinesterase	cholinesterase	analyte	NOSNA	brain cholinesterase (che)	NA	-1	1	0	0	cholinesterase|cholinesterase|cholinesterase	CHR|cholinesterase|cholinesterase|cholinesterase|F0	CHR|cholinesterase|cholinesterase|cholinesterase|F0|M|cholinesterase|cholinesterase|cholinesterase	1	M,F	728
574	741-58-2	32329	Bensulide	2203	1995	opp_der	CHR	rat	sprague dawley	M	adult	F0	Oral	Feed	1,2	104	week	15	mg/kg/day	0	day	104	week	92,4	54	34920	cholinesterase	cholinesterase	cholinesterase	analyte	NOSNA	erythrocyte cholinesterase (che)	NA	-1	2	1	1	cholinesterase|cholinesterase|cholinesterase	CHR|cholinesterase|cholinesterase|cholinesterase|F0	CHR|cholinesterase|cholinesterase|cholinesterase|F0|M|cholinesterase|cholinesterase|cholinesterase	1	M,F	728
575	741-58-2	32329	Bensulide	2203	1995	opp_der	CHR	rat	sprague dawley	M	adult	F0	Oral	Feed	1,8	104	week	60	mg/kg/day	0	day	104	week	92,4	54	34920	cholinesterase	cholinesterase	cholinesterase	analyte	NOSNA	erythrocyte cholinesterase (che)	NA	-1	3	0	1	cholinesterase|cholinesterase|cholinesterase	CHR|cholinesterase|cholinesterase|cholinesterase|F0	CHR|cholinesterase|cholinesterase|cholinesterase|F0|M|cholinesterase|cholinesterase|cholinesterase	1	M,F	728
576	741-58-2	32329	Bensulide	2203	1995	opp_der	CHR	rat	sprague dawley	M	adult	F0	Oral	Feed	0	104	week	1	mg/kg/day	0	day	104	week	92,4	54	34920	cholinesterase	cholinesterase	cholinesterase	analyte	NOSNA	erythrocyte cholinesterase (che)	NA	-1	1	0	0	cholinesterase|cholinesterase|cholinesterase	CHR|cholinesterase|cholinesterase|cholinesterase|F0	CHR|cholinesterase|cholinesterase|cholinesterase|F0|M|cholinesterase|cholinesterase|cholinesterase	1	M,F	728
577	741-58-2	32329	Bensulide	2203	1995	opp_der	CHR	rat	sprague dawley	M	adult	F0	Oral	Feed	1,2	104	week	15	mg/kg/day	0	day	104	week	92,4	54	34921	cholinesterase	cholinesterase	cholinesterase	analyte	NOSNA	plasma cholinesterase (che)	NA	-1	2	1	1	cholinesterase|cholinesterase|cholinesterase	CHR|cholinesterase|cholinesterase|cholinesterase|F0	CHR|cholinesterase|cholinesterase|cholinesterase|F0|M|cholinesterase|cholinesterase|cholinesterase	1	M,F	728
578	741-58-2	32329	Bensulide	2203	1995	opp_der	CHR	rat	sprague dawley	M	adult	F0	Oral	Feed	1,8	104	week	60	mg/kg/day	0	day	104	week	92,4	54	34921	cholinesterase	cholinesterase	cholinesterase	analyte	NOSNA	plasma cholinesterase (che)	NA	-1	3	0	1	cholinesterase|cholinesterase|cholinesterase	CHR|cholinesterase|cholinesterase|cholinesterase|F0	CHR|cholinesterase|cholinesterase|cholinesterase|F0|M|cholinesterase|cholinesterase|cholinesterase	1	M,F	728
579	741-58-2	32329	Bensulide	2203	1995	opp_der	CHR	rat	sprague dawley	M	adult	F0	Oral	Feed	0	104	week	1	mg/kg/day	0	day	104	week	92,4	54	34921	cholinesterase	cholinesterase	cholinesterase	analyte	NOSNA	plasma cholinesterase (che)	NA	-1	1	0	0	cholinesterase|cholinesterase|cholinesterase	CHR|cholinesterase|cholinesterase|cholinesterase|F0	CHR|cholinesterase|cholinesterase|cholinesterase|F0|M|cholinesterase|cholinesterase|cholinesterase	1	M,F	728
580	63-25-2	20247	Carbaryl	3215	1993	opp_der	CHR	rat	sprague dawley	F	adult	F0	Oral	Feed	2,7	104	week	484,6	mg/kg/day	0	day	104	week	99	54	51193	cholinesterase	cholinesterase	cholinesterase	analyte	NOSNA	brain cholinesterase (che)	NA	-1	3	1	1	cholinesterase|cholinesterase|cholinesterase	CHR|cholinesterase|cholinesterase|cholinesterase|F0	CHR|cholinesterase|cholinesterase|cholinesterase|F0|F|cholinesterase|cholinesterase|cholinesterase	1	M,F	728
581	63-25-2	20247	Carbaryl	3215	1993	opp_der	CHR	rat	sprague dawley	F	adult	F0	Oral	Feed	1,1	104	week	12,6	mg/kg/day	0	day	104	week	99	54	51193	cholinesterase	cholinesterase	cholinesterase	analyte	NOSNA	brain cholinesterase (che)	NA	-1	1	0	0	cholinesterase|cholinesterase|cholinesterase	CHR|cholinesterase|cholinesterase|cholinesterase|F0	CHR|cholinesterase|cholinesterase|cholinesterase|F0|F|cholinesterase|cholinesterase|cholinesterase	1	M,F	728
582	63-25-2	20247	Carbaryl	3215	1993	opp_der	CHR	rat	sprague dawley	F	adult	F0	Oral	Feed	1,9	104	week	78,6	mg/kg/day	0	day	104	week	99	54	51193	cholinesterase	cholinesterase	cholinesterase	analyte	NOSNA	brain cholinesterase (che)	NA	-1	2	0	0	cholinesterase|cholinesterase|cholinesterase	CHR|cholinesterase|cholinesterase|cholinesterase|F0	CHR|cholinesterase|cholinesterase|cholinesterase|F0|F|cholinesterase|cholinesterase|cholinesterase	1	M,F	728
583	63-25-2	20247	Carbaryl	3215	1993	opp_der	CHR	rat	sprague dawley	F	adult	F0	Oral	Feed	1,9	104	week	78,6	mg/kg/day	0	day	104	week	99	54	51194	cholinesterase	cholinesterase	cholinesterase	analyte	NOSNA	erythrocyte cholinesterase (che)	NA	-1	2	1	1	cholinesterase|cholinesterase|cholinesterase	CHR|cholinesterase|cholinesterase|cholinesterase|F0	CHR|cholinesterase|cholinesterase|cholinesterase|F0|F|cholinesterase|cholinesterase|cholinesterase	1	M,F	728
584	63-25-2	20247	Carbaryl	3215	1993	opp_der	CHR	rat	sprague dawley	F	adult	F0	Oral	Feed	2,7	104	week	484,6	mg/kg/day	0	day	104	week	99	54	51194	cholinesterase	cholinesterase	cholinesterase	analyte	NOSNA	erythrocyte cholinesterase (che)	NA	-1	3	0	1	cholinesterase|cholinesterase|cholinesterase	CHR|cholinesterase|cholinesterase|cholinesterase|F0	CHR|cholinesterase|cholinesterase|cholinesterase|F0|F|cholinesterase|cholinesterase|cholinesterase	1	M,F	728
585	63-25-2	20247	Carbaryl	3215	1993	opp_der	CHR	rat	sprague dawley	F	adult	F0	Oral	Feed	1,1	104	week	12,6	mg/kg/day	0	day	104	week	99	54	51194	cholinesterase	cholinesterase	cholinesterase	analyte	NOSNA	erythrocyte cholinesterase (che)	NA	-1	1	0	0	cholinesterase|cholinesterase|cholinesterase	CHR|cholinesterase|cholinesterase|cholinesterase|F0	CHR|cholinesterase|cholinesterase|cholinesterase|F0|F|cholinesterase|cholinesterase|cholinesterase	1	M,F	728
586	63-25-2	20247	Carbaryl	3215	1993	opp_der	CHR	rat	sprague dawley	F	adult	F0	Oral	Feed	2,7	104	week	484,6	mg/kg/day	0	day	104	week	99	54	51195	cholinesterase	cholinesterase	cholinesterase	analyte	NOSNA	plasma cholinesterase (che)	NA	-1	3	1	1	cholinesterase|cholinesterase|cholinesterase	CHR|cholinesterase|cholinesterase|cholinesterase|F0	CHR|cholinesterase|cholinesterase|cholinesterase|F0|F|cholinesterase|cholinesterase|cholinesterase	1	M,F	728
587	63-25-2	20247	Carbaryl	3215	1993	opp_der	CHR	rat	sprague dawley	F	adult	F0	Oral	Feed	1,1	104	week	12,6	mg/kg/day	0	day	104	week	99	54	51195	cholinesterase	cholinesterase	cholinesterase	analyte	NOSNA	plasma cholinesterase (che)	NA	-1	1	0	0	cholinesterase|cholinesterase|cholinesterase	CHR|cholinesterase|cholinesterase|cholinesterase|F0	CHR|cholinesterase|cholinesterase|cholinesterase|F0|F|cholinesterase|cholinesterase|cholinesterase	1	M,F	728
588	63-25-2	20247	Carbaryl	3215	1993	opp_der	CHR	rat	sprague dawley	F	adult	F0	Oral	Feed	1,9	104	week	78,6	mg/kg/day	0	day	104	week	99	54	51195	cholinesterase	cholinesterase	cholinesterase	analyte	NOSNA	plasma cholinesterase (che)	NA	-1	2	0	0	cholinesterase|cholinesterase|cholinesterase	CHR|cholinesterase|cholinesterase|cholinesterase|F0	CHR|cholinesterase|cholinesterase|cholinesterase|F0|F|cholinesterase|cholinesterase|cholinesterase	1	M,F	728
589	63-25-2	20247	Carbaryl	3215	1993	opp_der	CHR	rat	sprague dawley	M	adult	F0	Oral	Feed	2,5	104	week	349,5	mg/kg/day	0	day	104	week	99	54	51196	cholinesterase	cholinesterase	cholinesterase	analyte	NOSNA	brain cholinesterase (che)	NA	-1	3	1	1	cholinesterase|cholinesterase|cholinesterase	CHR|cholinesterase|cholinesterase|cholinesterase|F0	CHR|cholinesterase|cholinesterase|cholinesterase|F0|M|cholinesterase|cholinesterase|cholinesterase	1	M,F	728
590	63-25-2	20247	Carbaryl	3215	1993	opp_der	CHR	rat	sprague dawley	M	adult	F0	Oral	Feed	1	104	week	10	mg/kg/day	0	day	104	week	99	54	51196	cholinesterase	cholinesterase	cholinesterase	analyte	NOSNA	brain cholinesterase (che)	NA	-1	1	0	0	cholinesterase|cholinesterase|cholinesterase	CHR|cholinesterase|cholinesterase|cholinesterase|F0	CHR|cholinesterase|cholinesterase|cholinesterase|F0|M|cholinesterase|cholinesterase|cholinesterase	1	M,F	728
591	63-25-2	20247	Carbaryl	3215	1993	opp_der	CHR	rat	sprague dawley	M	adult	F0	Oral	Feed	1,8	104	week	60,2	mg/kg/day	0	day	104	week	99	54	51196	cholinesterase	cholinesterase	cholinesterase	analyte	NOSNA	brain cholinesterase (che)	NA	-1	2	0	0	cholinesterase|cholinesterase|cholinesterase	CHR|cholinesterase|cholinesterase|cholinesterase|F0	CHR|cholinesterase|cholinesterase|cholinesterase|F0|M|cholinesterase|cholinesterase|cholinesterase	1	M,F	728
592	63-25-2	20247	Carbaryl	3215	1993	opp_der	CHR	rat	sprague dawley	M	adult	F0	Oral	Feed	1,8	104	week	60,2	mg/kg/day	0	day	104	week	99	54	51197	cholinesterase	cholinesterase	cholinesterase	analyte	NOSNA	erythrocyte cholinesterase (che)	NA	-1	2	1	1	cholinesterase|cholinesterase|cholinesterase	CHR|cholinesterase|cholinesterase|cholinesterase|F0	CHR|cholinesterase|cholinesterase|cholinesterase|F0|M|cholinesterase|cholinesterase|cholinesterase	1	M,F	728
593	63-25-2	20247	Carbaryl	3215	1993	opp_der	CHR	rat	sprague dawley	M	adult	F0	Oral	Feed	2,5	104	week	349,5	mg/kg/day	0	day	104	week	99	54	51197	cholinesterase	cholinesterase	cholinesterase	analyte	NOSNA	erythrocyte cholinesterase (che)	NA	-1	3	0	1	cholinesterase|cholinesterase|cholinesterase	CHR|cholinesterase|cholinesterase|cholinesterase|F0	CHR|cholinesterase|cholinesterase|cholinesterase|F0|M|cholinesterase|cholinesterase|cholinesterase	1	M,F	728
594	63-25-2	20247	Carbaryl	3215	1993	opp_der	CHR	rat	sprague dawley	M	adult	F0	Oral	Feed	1	104	week	10	mg/kg/day	0	day	104	week	99	54	51197	cholinesterase	cholinesterase	cholinesterase	analyte	NOSNA	erythrocyte cholinesterase (che)	NA	-1	1	0	0	cholinesterase|cholinesterase|cholinesterase	CHR|cholinesterase|cholinesterase|cholinesterase|F0	CHR|cholinesterase|cholinesterase|cholinesterase|F0|M|cholinesterase|cholinesterase|cholinesterase	1	M,F	728
595	63-25-2	20247	Carbaryl	3215	1993	opp_der	CHR	rat	sprague dawley	M	adult	F0	Oral	Feed	2,5	104	week	349,5	mg/kg/day	0	day	104	week	99	54	51198	cholinesterase	cholinesterase	cholinesterase	analyte	NOSNA	plasma cholinesterase (che)	NA	-1	3	1	1	cholinesterase|cholinesterase|cholinesterase	CHR|cholinesterase|cholinesterase|cholinesterase|F0	CHR|cholinesterase|cholinesterase|cholinesterase|F0|M|cholinesterase|cholinesterase|cholinesterase	1	M,F	728
596	63-25-2	20247	Carbaryl	3215	1993	opp_der	CHR	rat	sprague dawley	M	adult	F0	Oral	Feed	1	104	week	10	mg/kg/day	0	day	104	week	99	54	51198	cholinesterase	cholinesterase	cholinesterase	analyte	NOSNA	plasma cholinesterase (che)	NA	-1	1	0	0	cholinesterase|cholinesterase|cholinesterase	CHR|cholinesterase|cholinesterase|cholinesterase|F0	CHR|cholinesterase|cholinesterase|cholinesterase|F0|M|cholinesterase|cholinesterase|cholinesterase	1	M,F	728
597	63-25-2	20247	Carbaryl	3215	1993	opp_der	CHR	rat	sprague dawley	M	adult	F0	Oral	Feed	1,8	104	week	60,2	mg/kg/day	0	day	104	week	99	54	51198	cholinesterase	cholinesterase	cholinesterase	analyte	NOSNA	plasma cholinesterase (che)	NA	-1	2	0	0	cholinesterase|cholinesterase|cholinesterase	CHR|cholinesterase|cholinesterase|cholinesterase|F0	CHR|cholinesterase|cholinesterase|cholinesterase|F0|M|cholinesterase|cholinesterase|cholinesterase	1	M,F	728
598	115-96-8	21411	Tris(2-chloroethyl) phosphate	5600	1991	ntp	SUB	rat	fischer	F	adult	F0	Oral	Gavage/Intubation	2,2	16	week	175	mg/kg/day	0	day	16	week	98	54	89160	cholinesterase	cholinesterase	cholinesterase	analyte	NOSNA	cholinesterase (che)	NA	-1	4	0	1	cholinesterase|cholinesterase|cholinesterase	SUB|cholinesterase|cholinesterase|cholinesterase|F0	SUB|cholinesterase|cholinesterase|cholinesterase|F0|F|cholinesterase|cholinesterase|cholinesterase	1	F	112
599	115-96-8	21411	Tris(2-chloroethyl) phosphate	5600	1991	ntp	SUB	rat	fischer	F	adult	F0	Oral	Gavage/Intubation	2,5	16	week	350	mg/kg/day	0	day	16	week	98	54	89160	cholinesterase	cholinesterase	cholinesterase	analyte	NOSNA	cholinesterase (che)	NA	-1	5	0	1	cholinesterase|cholinesterase|cholinesterase	SUB|cholinesterase|cholinesterase|cholinesterase|F0	SUB|cholinesterase|cholinesterase|cholinesterase|F0|F|cholinesterase|cholinesterase|cholinesterase	1	F	112
600	115-96-8	21411	Tris(2-chloroethyl) phosphate	5600	1991	ntp	SUB	rat	fischer	F	adult	F0	Oral	Gavage/Intubation	1,3	16	week	22	mg/kg/day	0	day	16	week	98	54	89160	cholinesterase	cholinesterase	cholinesterase	analyte	NOSNA	cholinesterase (che)	NA	-1	1	0	0	cholinesterase|cholinesterase|cholinesterase	SUB|cholinesterase|cholinesterase|cholinesterase|F0	SUB|cholinesterase|cholinesterase|cholinesterase|F0|F|cholinesterase|cholinesterase|cholinesterase	1	F	112
601	115-96-8	21411	Tris(2-chloroethyl) phosphate	5600	1991	ntp	SUB	rat	fischer	F	adult	F0	Oral	Gavage/Intubation	1,6	16	week	44	mg/kg/day	0	day	16	week	98	54	89160	cholinesterase	cholinesterase	cholinesterase	analyte	NOSNA	cholinesterase (che)	NA	-1	2	0	0	cholinesterase|cholinesterase|cholinesterase	SUB|cholinesterase|cholinesterase|cholinesterase|F0	SUB|cholinesterase|cholinesterase|cholinesterase|F0|F|cholinesterase|cholinesterase|cholinesterase	1	F	112
602	115-96-8	21411	Tris(2-chloroethyl) phosphate	5600	1991	ntp	SUB	rat	fischer	F	adult	F0	Oral	Gavage/Intubation	1,9	16	week	88	mg/kg/day	0	day	16	week	98	54	89160	cholinesterase	cholinesterase	cholinesterase	analyte	NOSNA	cholinesterase (che)	NA	-1	3	0	0	cholinesterase|cholinesterase|cholinesterase	SUB|cholinesterase|cholinesterase|cholinesterase|F0	SUB|cholinesterase|cholinesterase|cholinesterase|F0|F|cholinesterase|cholinesterase|cholinesterase	1	F	112
603	126-73-8	21986	Tributyl phosphate	5639	1980	open_lit	SUB	rat	wistar	M	adult	F0	Oral	Feed	2,4	10	week	250	mg/kg/day	0	day	10	week	97	54	89606	cholinesterase	cholinesterase	cholinesterase	analyte	NOSNA	brain cholinesterase (che)	NA	1	1	0	1	cholinesterase|cholinesterase|cholinesterase	SUB|cholinesterase|cholinesterase|cholinesterase|F0	SUB|cholinesterase|cholinesterase|cholinesterase|F0|M|cholinesterase|cholinesterase|cholinesterase	1	M	70
604	126-73-8	21986	Tributyl phosphate	5639	1980	open_lit	SUB	rat	wistar	M	adult	F0	Oral	Feed	2,7	10	week	500	mg/kg/day	0	day	10	week	97	54	89606	cholinesterase	cholinesterase	cholinesterase	analyte	NOSNA	brain cholinesterase (che)	NA	1	2	0	1	cholinesterase|cholinesterase|cholinesterase	SUB|cholinesterase|cholinesterase|cholinesterase|F0	SUB|cholinesterase|cholinesterase|cholinesterase|F0|M|cholinesterase|cholinesterase|cholinesterase	1	M	70
605	43121-43-3	23897	Triadimefon	3766	1982	opp_der	DEV	rat	sprague dawley	MF	fetal	Fetal	Oral	Gavage/Intubation	2	NA	NA	90	mg/kg/day	6	GD	15	GD	93,2	63	60872	developmental	developmental malformation	bladder	organ	NOSNA	distended	NA	1	3	1	1	developmental|developmental malformation|bladder	DEV|developmental|developmental malformation|bladder|Fetal	DEV|developmental|developmental malformation|bladder|Fetal|MF|developmental|developmental malformation|bladder	1	M,F	9
606	43121-43-3	23897	Triadimefon	3766	1982	opp_der	DEV	rat	sprague dawley	MF	fetal	Fetal	Oral	Gavage/Intubation	1	NA	NA	10	mg/kg/day	6	GD	15	GD	93,2	63	60872	developmental	developmental malformation	bladder	organ	NOSNA	distended	NA	1	1	0	0	developmental|developmental malformation|bladder	DEV|developmental|developmental malformation|bladder|Fetal	DEV|developmental|developmental malformation|bladder|Fetal|MF|developmental|developmental malformation|bladder	1	M,F	9
607	43121-43-3	23897	Triadimefon	3766	1982	opp_der	DEV	rat	sprague dawley	MF	fetal	Fetal	Oral	Gavage/Intubation	1,5	NA	NA	30	mg/kg/day	6	GD	15	GD	93,2	63	60872	developmental	developmental malformation	bladder	organ	NOSNA	distended	NA	1	2	0	0	developmental|developmental malformation|bladder	DEV|developmental|developmental malformation|bladder|Fetal	DEV|developmental|developmental malformation|bladder|Fetal|MF|developmental|developmental malformation|bladder	1	M,F	9
608	68694-11-1	32500	Triflumizole	262	1983	opp_der	DEV	rat	sprague dawley	MF	fetal	Fetal	Oral	Gavage/Intubation	1,5	NA	NA	35	mg/kg/day	6	GD	16	GD	98,7	64	3003	developmental	developmental malformation	bone	organ	rib	cervical	NA	1	2	1	1	developmental|developmental malformation|bone	DEV|developmental|developmental malformation|bone|Fetal	DEV|developmental|developmental malformation|bone|Fetal|MF|developmental|developmental malformation|bone	1	M,F	10
609	68694-11-1	32500	Triflumizole	262	1983	opp_der	DEV	rat	sprague dawley	MF	fetal	Fetal	Oral	Gavage/Intubation	1	NA	NA	10	mg/kg/day	6	GD	16	GD	98,7	64	3003	developmental	developmental malformation	bone	organ	rib	cervical	NA	1	1	0	0	developmental|developmental malformation|bone	DEV|developmental|developmental malformation|bone|Fetal	DEV|developmental|developmental malformation|bone|Fetal|MF|developmental|developmental malformation|bone	1	M,F	10
610	68694-11-1	32500	Triflumizole	262	1983	opp_der	DEV	rat	sprague dawley	MF	fetal	Fetal	Oral	Gavage/Intubation	2,1	NA	NA	120	mg/kg/day	6	GD	16	GD	98,7	64	3003	developmental	developmental malformation	bone	organ	rib	cervical	NA	1	3	0	0	developmental|developmental malformation|bone	DEV|developmental|developmental malformation|bone|Fetal	DEV|developmental|developmental malformation|bone|Fetal|MF|developmental|developmental malformation|bone	1	M,F	10
611	68694-11-1	32500	Triflumizole	262	1983	opp_der	DEV	rat	sprague dawley	MF	fetal	Fetal	Oral	Gavage/Intubation	2,1	NA	NA	120	mg/kg/day	6	GD	16	GD	98,7	64	3004	developmental	developmental malformation	bone	organ	rib	full supernumerary	NA	1	3	0	1	developmental|developmental malformation|bone	DEV|developmental|developmental malformation|bone|Fetal	DEV|developmental|developmental malformation|bone|Fetal|MF|developmental|developmental malformation|bone	1	M,F	10
612	68694-11-1	32500	Triflumizole	262	1983	opp_der	DEV	rat	sprague dawley	MF	fetal	Fetal	Oral	Gavage/Intubation	1	NA	NA	10	mg/kg/day	6	GD	16	GD	98,7	64	3004	developmental	developmental malformation	bone	organ	rib	full supernumerary	NA	1	1	0	0	developmental|developmental malformation|bone	DEV|developmental|developmental malformation|bone|Fetal	DEV|developmental|developmental malformation|bone|Fetal|MF|developmental|developmental malformation|bone	1	M,F	10
613	68694-11-1	32500	Triflumizole	262	1983	opp_der	DEV	rat	sprague dawley	MF	fetal	Fetal	Oral	Gavage/Intubation	1,5	NA	NA	35	mg/kg/day	6	GD	16	GD	98,7	64	3004	developmental	developmental malformation	bone	organ	rib	full supernumerary	NA	1	2	0	0	developmental|developmental malformation|bone	DEV|developmental|developmental malformation|bone|Fetal	DEV|developmental|developmental malformation|bone|Fetal|MF|developmental|developmental malformation|bone	1	M,F	10
614	101-21-3	20764	Chlorpropham	276	1983	opp_der	DEV	rat	sprague dawley	MF	fetal	Fetal	Oral	Gavage/Intubation	3,3	NA	NA	2000	mg/kg/day	6	GD	19	GD	40,2	64	3325	developmental	developmental malformation	bone	organ	NOSNA	bent	NA	1	3	1	1	developmental|developmental malformation|bone	DEV|developmental|developmental malformation|bone|Fetal	DEV|developmental|developmental malformation|bone|Fetal|MF|developmental|developmental malformation|bone	1	M,F	13
615	101-21-3	20764	Chlorpropham	276	1983	opp_der	DEV	rat	sprague dawley	MF	fetal	Fetal	Oral	Gavage/Intubation	1,6	NA	NA	40	mg/kg/day	6	GD	19	GD	40,2	64	3325	developmental	developmental malformation	bone	organ	NOSNA	bent	NA	1	1	0	0	developmental|developmental malformation|bone	DEV|developmental|developmental malformation|bone|Fetal	DEV|developmental|developmental malformation|bone|Fetal|MF|developmental|developmental malformation|bone	1	M,F	13
616	101-21-3	20764	Chlorpropham	276	1983	opp_der	DEV	rat	sprague dawley	MF	fetal	Fetal	Oral	Gavage/Intubation	2,6	NA	NA	400	mg/kg/day	6	GD	19	GD	40,2	64	3325	developmental	developmental malformation	bone	organ	NOSNA	bent	NA	1	2	0	0	developmental|developmental malformation|bone	DEV|developmental|developmental malformation|bone|Fetal	DEV|developmental|developmental malformation|bone|Fetal|MF|developmental|developmental malformation|bone	1	M,F	13
617	101-21-3	20764	Chlorpropham	276	1983	opp_der	DEV	rat	sprague dawley	MF	fetal	Fetal	Oral	Gavage/Intubation	3,3	NA	NA	2000	mg/kg/day	6	GD	19	GD	40,2	64	3326	developmental	developmental malformation	bone	organ	rib	bent	NA	1	3	1	1	developmental|developmental malformation|bone	DEV|developmental|developmental malformation|bone|Fetal	DEV|developmental|developmental malformation|bone|Fetal|MF|developmental|developmental malformation|bone	1	M,F	13
618	101-21-3	20764	Chlorpropham	276	1983	opp_der	DEV	rat	sprague dawley	MF	fetal	Fetal	Oral	Gavage/Intubation	1,6	NA	NA	40	mg/kg/day	6	GD	19	GD	40,2	64	3326	developmental	developmental malformation	bone	organ	rib	bent	NA	1	1	0	0	developmental|developmental malformation|bone	DEV|developmental|developmental malformation|bone|Fetal	DEV|developmental|developmental malformation|bone|Fetal|MF|developmental|developmental malformation|bone	1	M,F	13
619	101-21-3	20764	Chlorpropham	276	1983	opp_der	DEV	rat	sprague dawley	MF	fetal	Fetal	Oral	Gavage/Intubation	2,6	NA	NA	400	mg/kg/day	6	GD	19	GD	40,2	64	3326	developmental	developmental malformation	bone	organ	rib	bent	NA	1	2	0	0	developmental|developmental malformation|bone	DEV|developmental|developmental malformation|bone|Fetal	DEV|developmental|developmental malformation|bone|Fetal|MF|developmental|developmental malformation|bone	1	M,F	13
620	101-21-3	20764	Chlorpropham	276	1983	opp_der	DEV	rat	sprague dawley	MF	fetal	Fetal	Oral	Gavage/Intubation	3,3	NA	NA	2000	mg/kg/day	6	GD	19	GD	40,2	64	3327	developmental	developmental malformation	bone	organ	NOSNA	delayed ossification	NA	1	3	1	1	developmental|developmental malformation|bone	DEV|developmental|developmental malformation|bone|Fetal	DEV|developmental|developmental malformation|bone|Fetal|MF|developmental|developmental malformation|bone	1	M,F	13
621	101-21-3	20764	Chlorpropham	276	1983	opp_der	DEV	rat	sprague dawley	MF	fetal	Fetal	Oral	Gavage/Intubation	1,6	NA	NA	40	mg/kg/day	6	GD	19	GD	40,2	64	3327	developmental	developmental malformation	bone	organ	NOSNA	delayed ossification	NA	1	1	0	0	developmental|developmental malformation|bone	DEV|developmental|developmental malformation|bone|Fetal	DEV|developmental|developmental malformation|bone|Fetal|MF|developmental|developmental malformation|bone	1	M,F	13
622	101-21-3	20764	Chlorpropham	276	1983	opp_der	DEV	rat	sprague dawley	MF	fetal	Fetal	Oral	Gavage/Intubation	2,6	NA	NA	400	mg/kg/day	6	GD	19	GD	40,2	64	3327	developmental	developmental malformation	bone	organ	NOSNA	delayed ossification	NA	1	2	0	0	developmental|developmental malformation|bone	DEV|developmental|developmental malformation|bone|Fetal	DEV|developmental|developmental malformation|bone|Fetal|MF|developmental|developmental malformation|bone	1	M,F	13
623	101-21-3	20764	Chlorpropham	276	1983	opp_der	DEV	rat	sprague dawley	MF	fetal	Fetal	Oral	Gavage/Intubation	3,3	NA	NA	2000	mg/kg/day	6	GD	19	GD	40,2	64	3328	developmental	developmental malformation	bone	organ	sternebra	misaligned	NA	1	3	1	1	developmental|developmental malformation|bone	DEV|developmental|developmental malformation|bone|Fetal	DEV|developmental|developmental malformation|bone|Fetal|MF|developmental|developmental malformation|bone	1	M,F	13
624	101-21-3	20764	Chlorpropham	276	1983	opp_der	DEV	rat	sprague dawley	MF	fetal	Fetal	Oral	Gavage/Intubation	1,6	NA	NA	40	mg/kg/day	6	GD	19	GD	40,2	64	3328	developmental	developmental malformation	bone	organ	sternebra	misaligned	NA	1	1	0	0	developmental|developmental malformation|bone	DEV|developmental|developmental malformation|bone|Fetal	DEV|developmental|developmental malformation|bone|Fetal|MF|developmental|developmental malformation|bone	1	M,F	13
625	101-21-3	20764	Chlorpropham	276	1983	opp_der	DEV	rat	sprague dawley	MF	fetal	Fetal	Oral	Gavage/Intubation	2,6	NA	NA	400	mg/kg/day	6	GD	19	GD	40,2	64	3328	developmental	developmental malformation	bone	organ	sternebra	misaligned	NA	1	2	0	0	developmental|developmental malformation|bone	DEV|developmental|developmental malformation|bone|Fetal	DEV|developmental|developmental malformation|bone|Fetal|MF|developmental|developmental malformation|bone	1	M,F	13
626	101-21-3	20764	Chlorpropham	276	1983	opp_der	DEV	rat	sprague dawley	MF	fetal	Fetal	Oral	Gavage/Intubation	3,3	NA	NA	2000	mg/kg/day	6	GD	19	GD	40,2	64	3329	developmental	developmental malformation	bone	organ	pubis	unossified	NA	1	3	1	1	developmental|developmental malformation|bone	DEV|developmental|developmental malformation|bone|Fetal	DEV|developmental|developmental malformation|bone|Fetal|MF|developmental|developmental malformation|bone	1	M,F	13
627	101-21-3	20764	Chlorpropham	276	1983	opp_der	DEV	rat	sprague dawley	MF	fetal	Fetal	Oral	Gavage/Intubation	1,6	NA	NA	40	mg/kg/day	6	GD	19	GD	40,2	64	3329	developmental	developmental malformation	bone	organ	pubis	unossified	NA	1	1	0	0	developmental|developmental malformation|bone	DEV|developmental|developmental malformation|bone|Fetal	DEV|developmental|developmental malformation|bone|Fetal|MF|developmental|developmental malformation|bone	1	M,F	13
628	101-21-3	20764	Chlorpropham	276	1983	opp_der	DEV	rat	sprague dawley	MF	fetal	Fetal	Oral	Gavage/Intubation	2,6	NA	NA	400	mg/kg/day	6	GD	19	GD	40,2	64	3329	developmental	developmental malformation	bone	organ	pubis	unossified	NA	1	2	0	0	developmental|developmental malformation|bone	DEV|developmental|developmental malformation|bone|Fetal	DEV|developmental|developmental malformation|bone|Fetal|MF|developmental|developmental malformation|bone	1	M,F	13
629	101-21-3	20764	Chlorpropham	277	1981	opp_der	DEV	rat	sprague dawley	MF	fetal	Fetal	Oral	Gavage/Intubation	3	NA	NA	1000	mg/kg/day	6	GD	19	GD	98	64	3346	developmental	developmental malformation	bone	organ	rib	short	NA	1	3	1	1	developmental|developmental malformation|bone	DEV|developmental|developmental malformation|bone|Fetal	DEV|developmental|developmental malformation|bone|Fetal|MF|developmental|developmental malformation|bone	1	M,F	13
630	101-21-3	20764	Chlorpropham	277	1981	opp_der	DEV	rat	sprague dawley	MF	fetal	Fetal	Oral	Gavage/Intubation	2	NA	NA	100	mg/kg/day	6	GD	19	GD	98	64	3346	developmental	developmental malformation	bone	organ	rib	short	NA	1	1	0	0	developmental|developmental malformation|bone	DEV|developmental|developmental malformation|bone|Fetal	DEV|developmental|developmental malformation|bone|Fetal|MF|developmental|developmental malformation|bone	1	M,F	13
631	101-21-3	20764	Chlorpropham	277	1981	opp_der	DEV	rat	sprague dawley	MF	fetal	Fetal	Oral	Gavage/Intubation	2,5	NA	NA	350	mg/kg/day	6	GD	19	GD	98	64	3346	developmental	developmental malformation	bone	organ	rib	short	NA	1	2	0	0	developmental|developmental malformation|bone	DEV|developmental|developmental malformation|bone|Fetal	DEV|developmental|developmental malformation|bone|Fetal|MF|developmental|developmental malformation|bone	1	M,F	13
632	10453-86-8	22253	Resmethrin	284	1979	opp_der	DEV	rat	rat	MF	fetal	Fetal	Oral	Gavage/Intubation	1,9	NA	NA	80	mg/kg/day	6	GD	15	GD	86,5	64	3503	developmental	developmental malformation	bone	organ	metacarpal	[other]	NA	1	3	1	1	developmental|developmental malformation|bone	DEV|developmental|developmental malformation|bone|Fetal	DEV|developmental|developmental malformation|bone|Fetal|MF|developmental|developmental malformation|bone	1	M,F	9
633	10453-86-8	22253	Resmethrin	284	1979	opp_der	DEV	rat	rat	MF	fetal	Fetal	Oral	Gavage/Intubation	1,3	NA	NA	20	mg/kg/day	6	GD	15	GD	86,5	64	3503	developmental	developmental malformation	bone	organ	metacarpal	[other]	NA	1	1	0	0	developmental|developmental malformation|bone	DEV|developmental|developmental malformation|bone|Fetal	DEV|developmental|developmental malformation|bone|Fetal|MF|developmental|developmental malformation|bone	1	M,F	9
634	10453-86-8	22253	Resmethrin	284	1979	opp_der	DEV	rat	rat	MF	fetal	Fetal	Oral	Gavage/Intubation	1,6	NA	NA	40	mg/kg/day	6	GD	15	GD	86,5	64	3503	developmental	developmental malformation	bone	organ	metacarpal	[other]	NA	1	2	0	0	developmental|developmental malformation|bone	DEV|developmental|developmental malformation|bone|Fetal	DEV|developmental|developmental malformation|bone|Fetal|MF|developmental|developmental malformation|bone	1	M,F	9
635	10453-86-8	22253	Resmethrin	284	1979	opp_der	DEV	rat	rat	MF	fetal	Fetal	Oral	Gavage/Intubation	1,9	NA	NA	80	mg/kg/day	6	GD	15	GD	86,5	64	3504	developmental	developmental malformation	bone	organ	metatarsal	[other]	NA	1	3	1	1	developmental|developmental malformation|bone	DEV|developmental|developmental malformation|bone|Fetal	DEV|developmental|developmental malformation|bone|Fetal|MF|developmental|developmental malformation|bone	1	M,F	9
636	10453-86-8	22253	Resmethrin	284	1979	opp_der	DEV	rat	rat	MF	fetal	Fetal	Oral	Gavage/Intubation	1,3	NA	NA	20	mg/kg/day	6	GD	15	GD	86,5	64	3504	developmental	developmental malformation	bone	organ	metatarsal	[other]	NA	1	1	0	0	developmental|developmental malformation|bone	DEV|developmental|developmental malformation|bone|Fetal	DEV|developmental|developmental malformation|bone|Fetal|MF|developmental|developmental malformation|bone	1	M,F	9
637	10453-86-8	22253	Resmethrin	284	1979	opp_der	DEV	rat	rat	MF	fetal	Fetal	Oral	Gavage/Intubation	1,6	NA	NA	40	mg/kg/day	6	GD	15	GD	86,5	64	3504	developmental	developmental malformation	bone	organ	metatarsal	[other]	NA	1	2	0	0	developmental|developmental malformation|bone	DEV|developmental|developmental malformation|bone|Fetal	DEV|developmental|developmental malformation|bone|Fetal|MF|developmental|developmental malformation|bone	1	M,F	9
638	10453-86-8	22253	Resmethrin	284	1979	opp_der	DEV	rat	rat	MF	fetal	Fetal	Oral	Gavage/Intubation	1,9	NA	NA	80	mg/kg/day	6	GD	15	GD	86,5	64	3505	developmental	developmental malformation	bone	organ	skull (general)	[other]	NA	1	3	1	1	developmental|developmental malformation|bone	DEV|developmental|developmental malformation|bone|Fetal	DEV|developmental|developmental malformation|bone|Fetal|MF|developmental|developmental malformation|bone	1	M,F	9
639	10453-86-8	22253	Resmethrin	284	1979	opp_der	DEV	rat	rat	MF	fetal	Fetal	Oral	Gavage/Intubation	1,3	NA	NA	20	mg/kg/day	6	GD	15	GD	86,5	64	3505	developmental	developmental malformation	bone	organ	skull (general)	[other]	NA	1	1	0	0	developmental|developmental malformation|bone	DEV|developmental|developmental malformation|bone|Fetal	DEV|developmental|developmental malformation|bone|Fetal|MF|developmental|developmental malformation|bone	1	M,F	9
640	10453-86-8	22253	Resmethrin	284	1979	opp_der	DEV	rat	rat	MF	fetal	Fetal	Oral	Gavage/Intubation	1,6	NA	NA	40	mg/kg/day	6	GD	15	GD	86,5	64	3505	developmental	developmental malformation	bone	organ	skull (general)	[other]	NA	1	2	0	0	developmental|developmental malformation|bone	DEV|developmental|developmental malformation|bone|Fetal	DEV|developmental|developmental malformation|bone|Fetal|MF|developmental|developmental malformation|bone	1	M,F	9
641	10453-86-8	22253	Resmethrin	284	1979	opp_der	DEV	rat	rat	MF	fetal	Fetal	Oral	Gavage/Intubation	1,9	NA	NA	80	mg/kg/day	6	GD	15	GD	86,5	64	3506	developmental	developmental malformation	bone	organ	metacarpal	delayed ossification	NA	1	3	1	1	developmental|developmental malformation|bone	DEV|developmental|developmental malformation|bone|Fetal	DEV|developmental|developmental malformation|bone|Fetal|MF|developmental|developmental malformation|bone	1	M,F	9
642	10453-86-8	22253	Resmethrin	284	1979	opp_der	DEV	rat	rat	MF	fetal	Fetal	Oral	Gavage/Intubation	1,3	NA	NA	20	mg/kg/day	6	GD	15	GD	86,5	64	3506	developmental	developmental malformation	bone	organ	metacarpal	delayed ossification	NA	1	1	0	0	developmental|developmental malformation|bone	DEV|developmental|developmental malformation|bone|Fetal	DEV|developmental|developmental malformation|bone|Fetal|MF|developmental|developmental malformation|bone	1	M,F	9
643	10453-86-8	22253	Resmethrin	284	1979	opp_der	DEV	rat	rat	MF	fetal	Fetal	Oral	Gavage/Intubation	1,6	NA	NA	40	mg/kg/day	6	GD	15	GD	86,5	64	3506	developmental	developmental malformation	bone	organ	metacarpal	delayed ossification	NA	1	2	0	0	developmental|developmental malformation|bone	DEV|developmental|developmental malformation|bone|Fetal	DEV|developmental|developmental malformation|bone|Fetal|MF|developmental|developmental malformation|bone	1	M,F	9
644	10453-86-8	22253	Resmethrin	284	1979	opp_der	DEV	rat	rat	MF	fetal	Fetal	Oral	Gavage/Intubation	1,9	NA	NA	80	mg/kg/day	6	GD	15	GD	86,5	64	3507	developmental	developmental malformation	bone	organ	metatarsal	delayed ossification	NA	1	3	1	1	developmental|developmental malformation|bone	DEV|developmental|developmental malformation|bone|Fetal	DEV|developmental|developmental malformation|bone|Fetal|MF|developmental|developmental malformation|bone	1	M,F	9
645	10453-86-8	22253	Resmethrin	284	1979	opp_der	DEV	rat	rat	MF	fetal	Fetal	Oral	Gavage/Intubation	1,3	NA	NA	20	mg/kg/day	6	GD	15	GD	86,5	64	3507	developmental	developmental malformation	bone	organ	metatarsal	delayed ossification	NA	1	1	0	0	developmental|developmental malformation|bone	DEV|developmental|developmental malformation|bone|Fetal	DEV|developmental|developmental malformation|bone|Fetal|MF|developmental|developmental malformation|bone	1	M,F	9
646	10453-86-8	22253	Resmethrin	284	1979	opp_der	DEV	rat	rat	MF	fetal	Fetal	Oral	Gavage/Intubation	1,6	NA	NA	40	mg/kg/day	6	GD	15	GD	86,5	64	3507	developmental	developmental malformation	bone	organ	metatarsal	delayed ossification	NA	1	2	0	0	developmental|developmental malformation|bone	DEV|developmental|developmental malformation|bone|Fetal	DEV|developmental|developmental malformation|bone|Fetal|MF|developmental|developmental malformation|bone	1	M,F	9
647	19666-30-9	24239	Oxadiazon	350	1987	opp_der	DEV	rat	sprague dawley	MF	fetal	Fetal	Oral	Gavage/Intubation	1,6	NA	NA	40	mg/kg/day	6	GD	15	GD	96,3	64	4607	developmental	developmental malformation	bone	organ	skull (general)	incomplete ossification	NA	1	3	1	1	developmental|developmental malformation|bone	DEV|developmental|developmental malformation|bone|Fetal	DEV|developmental|developmental malformation|bone|Fetal|MF|developmental|developmental malformation|bone	1	M,F	9
648	19666-30-9	24239	Oxadiazon	350	1987	opp_der	DEV	rat	sprague dawley	MF	fetal	Fetal	Oral	Gavage/Intubation	0,5	NA	NA	3	mg/kg/day	6	GD	15	GD	96,3	64	4607	developmental	developmental malformation	bone	organ	skull (general)	incomplete ossification	NA	1	1	0	0	developmental|developmental malformation|bone	DEV|developmental|developmental malformation|bone|Fetal	DEV|developmental|developmental malformation|bone|Fetal|MF|developmental|developmental malformation|bone	1	M,F	9
649	19666-30-9	24239	Oxadiazon	350	1987	opp_der	DEV	rat	sprague dawley	MF	fetal	Fetal	Oral	Gavage/Intubation	1,1	NA	NA	12	mg/kg/day	6	GD	15	GD	96,3	64	4607	developmental	developmental malformation	bone	organ	skull (general)	incomplete ossification	NA	1	2	0	0	developmental|developmental malformation|bone	DEV|developmental|developmental malformation|bone|Fetal	DEV|developmental|developmental malformation|bone|Fetal|MF|developmental|developmental malformation|bone	1	M,F	9
650	19666-30-9	24239	Oxadiazon	350	1987	opp_der	DEV	rat	sprague dawley	MF	fetal	Fetal	Oral	Gavage/Intubation	1,6	NA	NA	40	mg/kg/day	6	GD	15	GD	96,3	64	4608	developmental	developmental malformation	bone	organ	vertebra (general)	incomplete ossification	NA	1	3	1	1	developmental|developmental malformation|bone	DEV|developmental|developmental malformation|bone|Fetal	DEV|developmental|developmental malformation|bone|Fetal|MF|developmental|developmental malformation|bone	1	M,F	9
651	19666-30-9	24239	Oxadiazon	350	1987	opp_der	DEV	rat	sprague dawley	MF	fetal	Fetal	Oral	Gavage/Intubation	0,5	NA	NA	3	mg/kg/day	6	GD	15	GD	96,3	64	4608	developmental	developmental malformation	bone	organ	vertebra (general)	incomplete ossification	NA	1	1	0	0	developmental|developmental malformation|bone	DEV|developmental|developmental malformation|bone|Fetal	DEV|developmental|developmental malformation|bone|Fetal|MF|developmental|developmental malformation|bone	1	M,F	9
652	19666-30-9	24239	Oxadiazon	350	1987	opp_der	DEV	rat	sprague dawley	MF	fetal	Fetal	Oral	Gavage/Intubation	1,1	NA	NA	12	mg/kg/day	6	GD	15	GD	96,3	64	4608	developmental	developmental malformation	bone	organ	vertebra (general)	incomplete ossification	NA	1	2	0	0	developmental|developmental malformation|bone	DEV|developmental|developmental malformation|bone|Fetal	DEV|developmental|developmental malformation|bone|Fetal|MF|developmental|developmental malformation|bone	1	M,F	9
653	94361-06-5	32601	Cyproconazole	901	1985	opp_der	DEV	rat	wistar	MF	fetal	Fetal	Oral	Gavage/Intubation	1,1	NA	NA	12	mg/kg/day	6	GD	15	GD	95,6	64	13426	developmental	developmental malformation	bone	organ	rib	full supernumerary	NA	1	2	1	1	developmental|developmental malformation|bone	DEV|developmental|developmental malformation|bone|Fetal	DEV|developmental|developmental malformation|bone|Fetal|MF|developmental|developmental malformation|bone	1	M,F	9
654	94361-06-5	32601	Cyproconazole	901	1985	opp_der	DEV	rat	wistar	MF	fetal	Fetal	Oral	Gavage/Intubation	1,4	NA	NA	24	mg/kg/day	6	GD	15	GD	95,6	64	13426	developmental	developmental malformation	bone	organ	rib	full supernumerary	NA	1	3	0	1	developmental|developmental malformation|bone	DEV|developmental|developmental malformation|bone|Fetal	DEV|developmental|developmental malformation|bone|Fetal|MF|developmental|developmental malformation|bone	1	M,F	9
655	94361-06-5	32601	Cyproconazole	901	1985	opp_der	DEV	rat	wistar	MF	fetal	Fetal	Oral	Gavage/Intubation	1,7	NA	NA	48	mg/kg/day	6	GD	15	GD	95,6	64	13426	developmental	developmental malformation	bone	organ	rib	full supernumerary	NA	1	4	0	1	developmental|developmental malformation|bone	DEV|developmental|developmental malformation|bone|Fetal	DEV|developmental|developmental malformation|bone|Fetal|MF|developmental|developmental malformation|bone	1	M,F	9
656	94361-06-5	32601	Cyproconazole	901	1985	opp_der	DEV	rat	wistar	MF	fetal	Fetal	Oral	Gavage/Intubation	0,8	NA	NA	6	mg/kg/day	6	GD	15	GD	95,6	64	13426	developmental	developmental malformation	bone	organ	rib	full supernumerary	NA	1	1	0	0	developmental|developmental malformation|bone	DEV|developmental|developmental malformation|bone|Fetal	DEV|developmental|developmental malformation|bone|Fetal|MF|developmental|developmental malformation|bone	1	M,F	9
657	94361-06-5	32601	Cyproconazole	901	1985	opp_der	DEV	rat	wistar	MF	fetal	Fetal	Oral	Gavage/Intubation	1,4	NA	NA	24	mg/kg/day	6	GD	15	GD	95,6	64	13427	developmental	developmental malformation	bone	organ	phalanges	incomplete ossification	NA	1	3	0	1	developmental|developmental malformation|bone	DEV|developmental|developmental malformation|bone|Fetal	DEV|developmental|developmental malformation|bone|Fetal|MF|developmental|developmental malformation|bone	1	M,F	9
658	94361-06-5	32601	Cyproconazole	901	1985	opp_der	DEV	rat	wistar	MF	fetal	Fetal	Oral	Gavage/Intubation	1,7	NA	NA	48	mg/kg/day	6	GD	15	GD	95,6	64	13427	developmental	developmental malformation	bone	organ	phalanges	incomplete ossification	NA	1	4	0	1	developmental|developmental malformation|bone	DEV|developmental|developmental malformation|bone|Fetal	DEV|developmental|developmental malformation|bone|Fetal|MF|developmental|developmental malformation|bone	1	M,F	9
659	94361-06-5	32601	Cyproconazole	901	1985	opp_der	DEV	rat	wistar	MF	fetal	Fetal	Oral	Gavage/Intubation	0,8	NA	NA	6	mg/kg/day	6	GD	15	GD	95,6	64	13427	developmental	developmental malformation	bone	organ	phalanges	incomplete ossification	NA	1	1	0	0	developmental|developmental malformation|bone	DEV|developmental|developmental malformation|bone|Fetal	DEV|developmental|developmental malformation|bone|Fetal|MF|developmental|developmental malformation|bone	1	M,F	9
660	94361-06-5	32601	Cyproconazole	901	1985	opp_der	DEV	rat	wistar	MF	fetal	Fetal	Oral	Gavage/Intubation	1,1	NA	NA	12	mg/kg/day	6	GD	15	GD	95,6	64	13427	developmental	developmental malformation	bone	organ	phalanges	incomplete ossification	NA	1	2	0	0	developmental|developmental malformation|bone	DEV|developmental|developmental malformation|bone|Fetal	DEV|developmental|developmental malformation|bone|Fetal|MF|developmental|developmental malformation|bone	1	M,F	9
661	94361-06-5	32601	Cyproconazole	901	1985	opp_der	DEV	rat	wistar	MF	fetal	Fetal	Oral	Gavage/Intubation	1,4	NA	NA	24	mg/kg/day	6	GD	15	GD	95,6	64	13428	developmental	developmental malformation	bone	organ	calcaneus	unossified	NA	1	3	0	1	developmental|developmental malformation|bone	DEV|developmental|developmental malformation|bone|Fetal	DEV|developmental|developmental malformation|bone|Fetal|MF|developmental|developmental malformation|bone	1	M,F	9
662	94361-06-5	32601	Cyproconazole	901	1985	opp_der	DEV	rat	wistar	MF	fetal	Fetal	Oral	Gavage/Intubation	1,7	NA	NA	48	mg/kg/day	6	GD	15	GD	95,6	64	13428	developmental	developmental malformation	bone	organ	calcaneus	unossified	NA	1	4	0	1	developmental|developmental malformation|bone	DEV|developmental|developmental malformation|bone|Fetal	DEV|developmental|developmental malformation|bone|Fetal|MF|developmental|developmental malformation|bone	1	M,F	9
663	94361-06-5	32601	Cyproconazole	901	1985	opp_der	DEV	rat	wistar	MF	fetal	Fetal	Oral	Gavage/Intubation	0,8	NA	NA	6	mg/kg/day	6	GD	15	GD	95,6	64	13428	developmental	developmental malformation	bone	organ	calcaneus	unossified	NA	1	1	0	0	developmental|developmental malformation|bone	DEV|developmental|developmental malformation|bone|Fetal	DEV|developmental|developmental malformation|bone|Fetal|MF|developmental|developmental malformation|bone	1	M,F	9
664	94361-06-5	32601	Cyproconazole	901	1985	opp_der	DEV	rat	wistar	MF	fetal	Fetal	Oral	Gavage/Intubation	1,1	NA	NA	12	mg/kg/day	6	GD	15	GD	95,6	64	13428	developmental	developmental malformation	bone	organ	calcaneus	unossified	NA	1	2	0	0	developmental|developmental malformation|bone	DEV|developmental|developmental malformation|bone|Fetal	DEV|developmental|developmental malformation|bone|Fetal|MF|developmental|developmental malformation|bone	1	M,F	9
665	94-74-6	24195	MCPA	1049	1993	opp_der	DEV	rat	wistar	MF	fetal	Fetal	Oral	Gavage/Intubation	2,1	NA	NA	120	mg/kg/day	6	GD	15	GD	94,2	64	15904	developmental	developmental malformation	bone	organ	skull (general)	incomplete ossification	NA	1	3	1	1	developmental|developmental malformation|bone	DEV|developmental|developmental malformation|bone|Fetal	DEV|developmental|developmental malformation|bone|Fetal|MF|developmental|developmental malformation|bone	1	M,F	9
666	94-74-6	24195	MCPA	1049	1993	opp_der	DEV	rat	wistar	MF	fetal	Fetal	Oral	Gavage/Intubation	1,2	NA	NA	15	mg/kg/day	6	GD	15	GD	94,2	64	15904	developmental	developmental malformation	bone	organ	skull (general)	incomplete ossification	NA	1	1	0	0	developmental|developmental malformation|bone	DEV|developmental|developmental malformation|bone|Fetal	DEV|developmental|developmental malformation|bone|Fetal|MF|developmental|developmental malformation|bone	1	M,F	9
667	94-74-6	24195	MCPA	1049	1993	opp_der	DEV	rat	wistar	MF	fetal	Fetal	Oral	Gavage/Intubation	1,8	NA	NA	60	mg/kg/day	6	GD	15	GD	94,2	64	15904	developmental	developmental malformation	bone	organ	skull (general)	incomplete ossification	NA	1	2	0	0	developmental|developmental malformation|bone	DEV|developmental|developmental malformation|bone|Fetal	DEV|developmental|developmental malformation|bone|Fetal|MF|developmental|developmental malformation|bone	1	M,F	9
668	94-74-6	24195	MCPA	1049	1993	opp_der	DEV	rat	wistar	MF	fetal	Fetal	Oral	Gavage/Intubation	2,1	NA	NA	120	mg/kg/day	6	GD	15	GD	94,2	64	15905	developmental	developmental malformation	bone	organ	sternebra	incomplete ossification	NA	1	3	1	1	developmental|developmental malformation|bone	DEV|developmental|developmental malformation|bone|Fetal	DEV|developmental|developmental malformation|bone|Fetal|MF|developmental|developmental malformation|bone	1	M,F	9
669	94-74-6	24195	MCPA	1049	1993	opp_der	DEV	rat	wistar	MF	fetal	Fetal	Oral	Gavage/Intubation	1,2	NA	NA	15	mg/kg/day	6	GD	15	GD	94,2	64	15905	developmental	developmental malformation	bone	organ	sternebra	incomplete ossification	NA	1	1	0	0	developmental|developmental malformation|bone	DEV|developmental|developmental malformation|bone|Fetal	DEV|developmental|developmental malformation|bone|Fetal|MF|developmental|developmental malformation|bone	1	M,F	9
670	94-74-6	24195	MCPA	1049	1993	opp_der	DEV	rat	wistar	MF	fetal	Fetal	Oral	Gavage/Intubation	1,8	NA	NA	60	mg/kg/day	6	GD	15	GD	94,2	64	15905	developmental	developmental malformation	bone	organ	sternebra	incomplete ossification	NA	1	2	0	0	developmental|developmental malformation|bone	DEV|developmental|developmental malformation|bone|Fetal	DEV|developmental|developmental malformation|bone|Fetal|MF|developmental|developmental malformation|bone	1	M,F	9
671	94-74-6	24195	MCPA	1049	1993	opp_der	DEV	rat	wistar	MF	fetal	Fetal	Oral	Gavage/Intubation	2,1	NA	NA	120	mg/kg/day	6	GD	15	GD	94,2	64	15906	developmental	developmental malformation	bone	organ	sternebra	ossification sites	NA	-1	3	1	1	developmental|developmental malformation|bone	DEV|developmental|developmental malformation|bone|Fetal	DEV|developmental|developmental malformation|bone|Fetal|MF|developmental|developmental malformation|bone	1	M,F	9
672	94-74-6	24195	MCPA	1049	1993	opp_der	DEV	rat	wistar	MF	fetal	Fetal	Oral	Gavage/Intubation	1,2	NA	NA	15	mg/kg/day	6	GD	15	GD	94,2	64	15906	developmental	developmental malformation	bone	organ	sternebra	ossification sites	NA	-1	1	0	0	developmental|developmental malformation|bone	DEV|developmental|developmental malformation|bone|Fetal	DEV|developmental|developmental malformation|bone|Fetal|MF|developmental|developmental malformation|bone	1	M,F	9
673	94-74-6	24195	MCPA	1049	1993	opp_der	DEV	rat	wistar	MF	fetal	Fetal	Oral	Gavage/Intubation	1,8	NA	NA	60	mg/kg/day	6	GD	15	GD	94,2	64	15906	developmental	developmental malformation	bone	organ	sternebra	ossification sites	NA	-1	2	0	0	developmental|developmental malformation|bone	DEV|developmental|developmental malformation|bone|Fetal	DEV|developmental|developmental malformation|bone|Fetal|MF|developmental|developmental malformation|bone	1	M,F	9
674	94-74-6	24195	MCPA	1049	1993	opp_der	DEV	rat	wistar	MF	fetal	Fetal	Oral	Gavage/Intubation	2,1	NA	NA	120	mg/kg/day	6	GD	15	GD	94,2	64	15907	developmental	developmental malformation	bone	organ	sternebra	unossified	NA	1	3	1	1	developmental|developmental malformation|bone	DEV|developmental|developmental malformation|bone|Fetal	DEV|developmental|developmental malformation|bone|Fetal|MF|developmental|developmental malformation|bone	1	M,F	9
675	94-74-6	24195	MCPA	1049	1993	opp_der	DEV	rat	wistar	MF	fetal	Fetal	Oral	Gavage/Intubation	1,2	NA	NA	15	mg/kg/day	6	GD	15	GD	94,2	64	15907	developmental	developmental malformation	bone	organ	sternebra	unossified	NA	1	1	0	0	developmental|developmental malformation|bone	DEV|developmental|developmental malformation|bone|Fetal	DEV|developmental|developmental malformation|bone|Fetal|MF|developmental|developmental malformation|bone	1	M,F	9
676	94-74-6	24195	MCPA	1049	1993	opp_der	DEV	rat	wistar	MF	fetal	Fetal	Oral	Gavage/Intubation	1,8	NA	NA	60	mg/kg/day	6	GD	15	GD	94,2	64	15907	developmental	developmental malformation	bone	organ	sternebra	unossified	NA	1	2	0	0	developmental|developmental malformation|bone	DEV|developmental|developmental malformation|bone|Fetal	DEV|developmental|developmental malformation|bone|Fetal|MF|developmental|developmental malformation|bone	1	M,F	9
677	112281-77-3	34956	Tetraconazole	1397	1990	opp_der	DEV	rat	sprague dawley	MF	fetal	Fetal	Oral	Gavage/Intubation	2	NA	NA	100	mg/kg/day	2	GD	15	GD	94,6	64	21233	developmental	developmental malformation	bone	organ	rib	full supernumerary	NA	1	3	1	1	developmental|developmental malformation|bone	DEV|developmental|developmental malformation|bone|Fetal	DEV|developmental|developmental malformation|bone|Fetal|MF|developmental|developmental malformation|bone	1	M,F	13
678	112281-77-3	34956	Tetraconazole	1397	1990	opp_der	DEV	rat	sprague dawley	MF	fetal	Fetal	Oral	Gavage/Intubation	0,7	NA	NA	5	mg/kg/day	2	GD	15	GD	94,6	64	21233	developmental	developmental malformation	bone	organ	rib	full supernumerary	NA	1	1	0	0	developmental|developmental malformation|bone	DEV|developmental|developmental malformation|bone|Fetal	DEV|developmental|developmental malformation|bone|Fetal|MF|developmental|developmental malformation|bone	1	M,F	13
679	112281-77-3	34956	Tetraconazole	1397	1990	opp_der	DEV	rat	sprague dawley	MF	fetal	Fetal	Oral	Gavage/Intubation	1,4	NA	NA	22,5	mg/kg/day	2	GD	15	GD	94,6	64	21233	developmental	developmental malformation	bone	organ	rib	full supernumerary	NA	1	2	0	0	developmental|developmental malformation|bone	DEV|developmental|developmental malformation|bone|Fetal	DEV|developmental|developmental malformation|bone|Fetal|MF|developmental|developmental malformation|bone	1	M,F	13
680	58-89-9	20686	Lindane	1675	1971	opp_der	DEV	rat	rat	MF	fetal	Fetal	Oral	Gavage/Intubation	1,3	NA	NA	20	mg/kg/day	6	GD	15	GD	94	64	25863	developmental	developmental malformation	bone	organ	rib	full supernumerary	NA	1	3	1	1	developmental|developmental malformation|bone	DEV|developmental|developmental malformation|bone|Fetal	DEV|developmental|developmental malformation|bone|Fetal|MF|developmental|developmental malformation|bone	1	M,F	9
681	58-89-9	20686	Lindane	1675	1971	opp_der	DEV	rat	rat	MF	fetal	Fetal	Oral	Gavage/Intubation	0,7	NA	NA	5	mg/kg/day	6	GD	15	GD	94	64	25863	developmental	developmental malformation	bone	organ	rib	full supernumerary	NA	1	1	0	0	developmental|developmental malformation|bone	DEV|developmental|developmental malformation|bone|Fetal	DEV|developmental|developmental malformation|bone|Fetal|MF|developmental|developmental malformation|bone	1	M,F	9
682	58-89-9	20686	Lindane	1675	1971	opp_der	DEV	rat	rat	MF	fetal	Fetal	Oral	Gavage/Intubation	1	NA	NA	10	mg/kg/day	6	GD	15	GD	94	64	25863	developmental	developmental malformation	bone	organ	rib	full supernumerary	NA	1	2	0	0	developmental|developmental malformation|bone	DEV|developmental|developmental malformation|bone|Fetal	DEV|developmental|developmental malformation|bone|Fetal|MF|developmental|developmental malformation|bone	1	M,F	9
683	94-75-7	20442	2,4-Dichlorophenoxyacetic acid	1721	1983	opp_der	DEV	rat	fischer	MF	fetal	Fetal	Oral	Gavage/Intubation	1,9	NA	NA	75	mg/kg/day	6	GD	15	GD	97	64	26485	developmental	developmental malformation	bone	organ	rib	full supernumerary	NA	1	3	1	1	developmental|developmental malformation|bone	DEV|developmental|developmental malformation|bone|Fetal	DEV|developmental|developmental malformation|bone|Fetal|MF|developmental|developmental malformation|bone	1	M,F	9
684	94-75-7	20442	2,4-Dichlorophenoxyacetic acid	1721	1983	opp_der	DEV	rat	fischer	MF	fetal	Fetal	Oral	Gavage/Intubation	0,9	NA	NA	8	mg/kg/day	6	GD	15	GD	97	64	26485	developmental	developmental malformation	bone	organ	rib	full supernumerary	NA	1	1	0	0	developmental|developmental malformation|bone	DEV|developmental|developmental malformation|bone|Fetal	DEV|developmental|developmental malformation|bone|Fetal|MF|developmental|developmental malformation|bone	1	M,F	9
685	94-75-7	20442	2,4-Dichlorophenoxyacetic acid	1721	1983	opp_der	DEV	rat	fischer	MF	fetal	Fetal	Oral	Gavage/Intubation	1,4	NA	NA	25	mg/kg/day	6	GD	15	GD	97	64	26485	developmental	developmental malformation	bone	organ	rib	full supernumerary	NA	1	2	0	0	developmental|developmental malformation|bone	DEV|developmental|developmental malformation|bone|Fetal	DEV|developmental|developmental malformation|bone|Fetal|MF|developmental|developmental malformation|bone	1	M,F	9
686	94-75-7	20442	2,4-Dichlorophenoxyacetic acid	1721	1983	opp_der	DEV	rat	fischer	MF	fetal	Fetal	Oral	Gavage/Intubation	1,9	NA	NA	75	mg/kg/day	6	GD	15	GD	97	64	26486	developmental	developmental malformation	bone	organ	vertebra (general)	incomplete ossification	NA	1	3	1	1	developmental|developmental malformation|bone	DEV|developmental|developmental malformation|bone|Fetal	DEV|developmental|developmental malformation|bone|Fetal|MF|developmental|developmental malformation|bone	1	M,F	9
687	94-75-7	20442	2,4-Dichlorophenoxyacetic acid	1721	1983	opp_der	DEV	rat	fischer	MF	fetal	Fetal	Oral	Gavage/Intubation	0,9	NA	NA	8	mg/kg/day	6	GD	15	GD	97	64	26486	developmental	developmental malformation	bone	organ	vertebra (general)	incomplete ossification	NA	1	1	0	0	developmental|developmental malformation|bone	DEV|developmental|developmental malformation|bone|Fetal	DEV|developmental|developmental malformation|bone|Fetal|MF|developmental|developmental malformation|bone	1	M,F	9
688	94-75-7	20442	2,4-Dichlorophenoxyacetic acid	1721	1983	opp_der	DEV	rat	fischer	MF	fetal	Fetal	Oral	Gavage/Intubation	1,4	NA	NA	25	mg/kg/day	6	GD	15	GD	97	64	26486	developmental	developmental malformation	bone	organ	vertebra (general)	incomplete ossification	NA	1	2	0	0	developmental|developmental malformation|bone	DEV|developmental|developmental malformation|bone|Fetal	DEV|developmental|developmental malformation|bone|Fetal|MF|developmental|developmental malformation|bone	1	M,F	9
689	94-75-7	20442	2,4-Dichlorophenoxyacetic acid	1721	1983	opp_der	DEV	rat	fischer	MF	fetal	Fetal	Oral	Gavage/Intubation	1,9	NA	NA	75	mg/kg/day	6	GD	15	GD	97	64	26487	developmental	developmental malformation	bone	organ	sternebra	misaligned	NA	1	3	1	1	developmental|developmental malformation|bone	DEV|developmental|developmental malformation|bone|Fetal	DEV|developmental|developmental malformation|bone|Fetal|MF|developmental|developmental malformation|bone	1	M,F	9
690	94-75-7	20442	2,4-Dichlorophenoxyacetic acid	1721	1983	opp_der	DEV	rat	fischer	MF	fetal	Fetal	Oral	Gavage/Intubation	0,9	NA	NA	8	mg/kg/day	6	GD	15	GD	97	64	26487	developmental	developmental malformation	bone	organ	sternebra	misaligned	NA	1	1	0	0	developmental|developmental malformation|bone	DEV|developmental|developmental malformation|bone|Fetal	DEV|developmental|developmental malformation|bone|Fetal|MF|developmental|developmental malformation|bone	1	M,F	9
691	94-75-7	20442	2,4-Dichlorophenoxyacetic acid	1721	1983	opp_der	DEV	rat	fischer	MF	fetal	Fetal	Oral	Gavage/Intubation	1,4	NA	NA	25	mg/kg/day	6	GD	15	GD	97	64	26487	developmental	developmental malformation	bone	organ	sternebra	misaligned	NA	1	2	0	0	developmental|developmental malformation|bone	DEV|developmental|developmental malformation|bone|Fetal	DEV|developmental|developmental malformation|bone|Fetal|MF|developmental|developmental malformation|bone	1	M,F	9
692	94-75-7	20442	2,4-Dichlorophenoxyacetic acid	1721	1983	opp_der	DEV	rat	fischer	MF	fetal	Fetal	Oral	Gavage/Intubation	1,9	NA	NA	75	mg/kg/day	6	GD	15	GD	97	64	26488	developmental	developmental malformation	bone	organ	rib	short	NA	1	3	1	1	developmental|developmental malformation|bone	DEV|developmental|developmental malformation|bone|Fetal	DEV|developmental|developmental malformation|bone|Fetal|MF|developmental|developmental malformation|bone	1	M,F	9
693	94-75-7	20442	2,4-Dichlorophenoxyacetic acid	1721	1983	opp_der	DEV	rat	fischer	MF	fetal	Fetal	Oral	Gavage/Intubation	0,9	NA	NA	8	mg/kg/day	6	GD	15	GD	97	64	26488	developmental	developmental malformation	bone	organ	rib	short	NA	1	1	0	0	developmental|developmental malformation|bone	DEV|developmental|developmental malformation|bone|Fetal	DEV|developmental|developmental malformation|bone|Fetal|MF|developmental|developmental malformation|bone	1	M,F	9
694	94-75-7	20442	2,4-Dichlorophenoxyacetic acid	1721	1983	opp_der	DEV	rat	fischer	MF	fetal	Fetal	Oral	Gavage/Intubation	1,4	NA	NA	25	mg/kg/day	6	GD	15	GD	97	64	26488	developmental	developmental malformation	bone	organ	rib	short	NA	1	2	0	0	developmental|developmental malformation|bone	DEV|developmental|developmental malformation|bone|Fetal	DEV|developmental|developmental malformation|bone|Fetal|MF|developmental|developmental malformation|bone	1	M,F	9
695	94-75-7	20442	2,4-Dichlorophenoxyacetic acid	1721	1983	opp_der	DEV	rat	fischer	MF	fetal	Fetal	Oral	Gavage/Intubation	1,9	NA	NA	75	mg/kg/day	6	GD	15	GD	97	64	26489	developmental	developmental malformation	bone	organ	sternebra	unossified	NA	1	3	1	1	developmental|developmental malformation|bone	DEV|developmental|developmental malformation|bone|Fetal	DEV|developmental|developmental malformation|bone|Fetal|MF|developmental|developmental malformation|bone	1	M,F	9
696	94-75-7	20442	2,4-Dichlorophenoxyacetic acid	1721	1983	opp_der	DEV	rat	fischer	MF	fetal	Fetal	Oral	Gavage/Intubation	0,9	NA	NA	8	mg/kg/day	6	GD	15	GD	97	64	26489	developmental	developmental malformation	bone	organ	sternebra	unossified	NA	1	1	0	0	developmental|developmental malformation|bone	DEV|developmental|developmental malformation|bone|Fetal	DEV|developmental|developmental malformation|bone|Fetal|MF|developmental|developmental malformation|bone	1	M,F	9
697	94-75-7	20442	2,4-Dichlorophenoxyacetic acid	1721	1983	opp_der	DEV	rat	fischer	MF	fetal	Fetal	Oral	Gavage/Intubation	1,4	NA	NA	25	mg/kg/day	6	GD	15	GD	97	64	26489	developmental	developmental malformation	bone	organ	sternebra	unossified	NA	1	2	0	0	developmental|developmental malformation|bone	DEV|developmental|developmental malformation|bone|Fetal	DEV|developmental|developmental malformation|bone|Fetal|MF|developmental|developmental malformation|bone	1	M,F	9
698	28434-00-6	39336	S-Bioallethrin	1823	1979	opp_der	DEV	rat	sprague dawley	MF	fetal	Fetal	Oral	Gavage/Intubation	1,7	NA	NA	50	mg/kg/day	6	GD	15	GD	92,5	64	28099	developmental	developmental malformation	bone	organ	rib	short	NA	1	1	1	1	developmental|developmental malformation|bone	DEV|developmental|developmental malformation|bone|Fetal	DEV|developmental|developmental malformation|bone|Fetal|MF|developmental|developmental malformation|bone	1	M,F	9
699	28434-00-6	39336	S-Bioallethrin	1823	1979	opp_der	DEV	rat	sprague dawley	MF	fetal	Fetal	Oral	Gavage/Intubation	2,1	NA	NA	125	mg/kg/day	6	GD	15	GD	92,5	64	28099	developmental	developmental malformation	bone	organ	rib	short	NA	1	2	1	1	developmental|developmental malformation|bone	DEV|developmental|developmental malformation|bone|Fetal	DEV|developmental|developmental malformation|bone|Fetal|MF|developmental|developmental malformation|bone	1	M,F	9
700	28434-00-6	39336	S-Bioallethrin	1823	1979	opp_der	DEV	rat	sprague dawley	MF	fetal	Fetal	Oral	Gavage/Intubation	2,3	NA	NA	195	mg/kg/day	6	GD	15	GD	92,5	64	28099	developmental	developmental malformation	bone	organ	rib	short	NA	1	3	1	1	developmental|developmental malformation|bone	DEV|developmental|developmental malformation|bone|Fetal	DEV|developmental|developmental malformation|bone|Fetal|MF|developmental|developmental malformation|bone	1	M,F	9
701	114369-43-6	32548	Fenbuconazole	1833	1988	opp_der	DEV	rat	rat	MF	fetal	Fetal	Oral	Gavage/Intubation	2,2	NA	NA	150	mg/kg/day	6	GD	15	GD	96,4	64	28298	developmental	developmental malformation	bone	organ	rib	short supernumerary	NA	1	3	0	1	developmental|developmental malformation|bone	DEV|developmental|developmental malformation|bone|Fetal	DEV|developmental|developmental malformation|bone|Fetal|MF|developmental|developmental malformation|bone	1	M,F	9
702	114369-43-6	32548	Fenbuconazole	1833	1988	opp_der	DEV	rat	rat	MF	fetal	Fetal	Oral	Gavage/Intubation	1,5	NA	NA	30	mg/kg/day	6	GD	15	GD	96,4	64	28298	developmental	developmental malformation	bone	organ	rib	short supernumerary	NA	1	1	0	0	developmental|developmental malformation|bone	DEV|developmental|developmental malformation|bone|Fetal	DEV|developmental|developmental malformation|bone|Fetal|MF|developmental|developmental malformation|bone	1	M,F	9
703	114369-43-6	32548	Fenbuconazole	1833	1988	opp_der	DEV	rat	rat	MF	fetal	Fetal	Oral	Gavage/Intubation	1,9	NA	NA	75	mg/kg/day	6	GD	15	GD	96,4	64	28298	developmental	developmental malformation	bone	organ	rib	short supernumerary	NA	1	2	0	0	developmental|developmental malformation|bone	DEV|developmental|developmental malformation|bone|Fetal	DEV|developmental|developmental malformation|bone|Fetal|MF|developmental|developmental malformation|bone	1	M,F	9
704	121552-61-2	32359	Cyprodinil	1945	1991	opp_der	DEV	rat	rat	MF	fetal	Fetal	Oral	Gavage/Intubation	3	NA	NA	1000	mg/kg/day	6	GD	15	GD	99,5	64	30582	developmental	developmental malformation	bone	organ	metacarpal	incomplete ossification	NA	1	3	1	1	developmental|developmental malformation|bone	DEV|developmental|developmental malformation|bone|Fetal	DEV|developmental|developmental malformation|bone|Fetal|MF|developmental|developmental malformation|bone	1	M,F	9
705	121552-61-2	32359	Cyprodinil	1945	1991	opp_der	DEV	rat	rat	MF	fetal	Fetal	Oral	Gavage/Intubation	1,3	NA	NA	20	mg/kg/day	6	GD	15	GD	99,5	64	30582	developmental	developmental malformation	bone	organ	metacarpal	incomplete ossification	NA	1	1	0	0	developmental|developmental malformation|bone	DEV|developmental|developmental malformation|bone|Fetal	DEV|developmental|developmental malformation|bone|Fetal|MF|developmental|developmental malformation|bone	1	M,F	9
706	121552-61-2	32359	Cyprodinil	1945	1991	opp_der	DEV	rat	rat	MF	fetal	Fetal	Oral	Gavage/Intubation	2,3	NA	NA	200	mg/kg/day	6	GD	15	GD	99,5	64	30582	developmental	developmental malformation	bone	organ	metacarpal	incomplete ossification	NA	1	2	0	0	developmental|developmental malformation|bone	DEV|developmental|developmental malformation|bone|Fetal	DEV|developmental|developmental malformation|bone|Fetal|MF|developmental|developmental malformation|bone	1	M,F	9
707	121552-61-2	32359	Cyprodinil	1945	1991	opp_der	DEV	rat	rat	MF	fetal	Fetal	Oral	Gavage/Intubation	3	NA	NA	1000	mg/kg/day	6	GD	15	GD	99,5	64	30583	developmental	developmental malformation	bone	organ	metacarpal	unossified	NA	1	3	1	1	developmental|developmental malformation|bone	DEV|developmental|developmental malformation|bone|Fetal	DEV|developmental|developmental malformation|bone|Fetal|MF|developmental|developmental malformation|bone	1	M,F	9
708	121552-61-2	32359	Cyprodinil	1945	1991	opp_der	DEV	rat	rat	MF	fetal	Fetal	Oral	Gavage/Intubation	1,3	NA	NA	20	mg/kg/day	6	GD	15	GD	99,5	64	30583	developmental	developmental malformation	bone	organ	metacarpal	unossified	NA	1	1	0	0	developmental|developmental malformation|bone	DEV|developmental|developmental malformation|bone|Fetal	DEV|developmental|developmental malformation|bone|Fetal|MF|developmental|developmental malformation|bone	1	M,F	9
709	121552-61-2	32359	Cyprodinil	1945	1991	opp_der	DEV	rat	rat	MF	fetal	Fetal	Oral	Gavage/Intubation	2,3	NA	NA	200	mg/kg/day	6	GD	15	GD	99,5	64	30583	developmental	developmental malformation	bone	organ	metacarpal	unossified	NA	1	2	0	0	developmental|developmental malformation|bone	DEV|developmental|developmental malformation|bone|Fetal	DEV|developmental|developmental malformation|bone|Fetal|MF|developmental|developmental malformation|bone	1	M,F	9
710	121552-61-2	32359	Cyprodinil	1947	2002	opp_der	DEV	rat	wistar	MF	fetal	Fetal	Oral	Oral	2,3	NA	NA	200	mg/kg/day	6	GD	20	GD	94,4	64	30593	developmental	developmental malformation	bone	organ	metatarsal	unossified	NA	1	2	1	1	developmental|developmental malformation|bone	DEV|developmental|developmental malformation|bone|Fetal	DEV|developmental|developmental malformation|bone|Fetal|MF|developmental|developmental malformation|bone	1	M,F	14
711	121552-61-2	32359	Cyprodinil	1947	2002	opp_der	DEV	rat	wistar	MF	fetal	Fetal	Oral	Oral	2,6	NA	NA	400	mg/kg/day	6	GD	20	GD	94,4	64	30593	developmental	developmental malformation	bone	organ	metatarsal	unossified	NA	1	3	0	1	developmental|developmental malformation|bone	DEV|developmental|developmental malformation|bone|Fetal	DEV|developmental|developmental malformation|bone|Fetal|MF|developmental|developmental malformation|bone	1	M,F	14
712	121552-61-2	32359	Cyprodinil	1947	2002	opp_der	DEV	rat	wistar	MF	fetal	Fetal	Oral	Oral	1,3	NA	NA	20	mg/kg/day	6	GD	20	GD	94,4	64	30593	developmental	developmental malformation	bone	organ	metatarsal	unossified	NA	1	1	0	0	developmental|developmental malformation|bone	DEV|developmental|developmental malformation|bone|Fetal	DEV|developmental|developmental malformation|bone|Fetal|MF|developmental|developmental malformation|bone	1	M,F	14
713	121552-61-2	32359	Cyprodinil	1947	2002	opp_der	DEV	rat	wistar	MF	fetal	Fetal	Oral	Oral	2,8	NA	NA	600	mg/kg/day	6	GD	20	GD	94,4	64	30593	developmental	developmental malformation	bone	organ	metatarsal	unossified	NA	1	3	0	0	developmental|developmental malformation|bone	DEV|developmental|developmental malformation|bone|Fetal	DEV|developmental|developmental malformation|bone|Fetal|MF|developmental|developmental malformation|bone	1	M,F	14
714	121552-61-2	32359	Cyprodinil	1947	2002	opp_der	DEV	rat	wistar	MF	fetal	Fetal	Oral	Oral	2,8	NA	NA	600	mg/kg/day	6	GD	20	GD	94,4	64	30594	developmental	developmental malformation	bone	organ	metacarpal	incomplete ossification	NA	1	3	0	1	developmental|developmental malformation|bone	DEV|developmental|developmental malformation|bone|Fetal	DEV|developmental|developmental malformation|bone|Fetal|MF|developmental|developmental malformation|bone	1	M,F	14
715	121552-61-2	32359	Cyprodinil	1947	2002	opp_der	DEV	rat	wistar	MF	fetal	Fetal	Oral	Oral	1,3	NA	NA	20	mg/kg/day	6	GD	20	GD	94,4	64	30594	developmental	developmental malformation	bone	organ	metacarpal	incomplete ossification	NA	1	1	0	0	developmental|developmental malformation|bone	DEV|developmental|developmental malformation|bone|Fetal	DEV|developmental|developmental malformation|bone|Fetal|MF|developmental|developmental malformation|bone	1	M,F	14
716	121552-61-2	32359	Cyprodinil	1947	2002	opp_der	DEV	rat	wistar	MF	fetal	Fetal	Oral	Oral	2,3	NA	NA	200	mg/kg/day	6	GD	20	GD	94,4	64	30594	developmental	developmental malformation	bone	organ	metacarpal	incomplete ossification	NA	1	2	0	0	developmental|developmental malformation|bone	DEV|developmental|developmental malformation|bone|Fetal	DEV|developmental|developmental malformation|bone|Fetal|MF|developmental|developmental malformation|bone	1	M,F	14
717	121552-61-2	32359	Cyprodinil	1947	2002	opp_der	DEV	rat	wistar	MF	fetal	Fetal	Oral	Oral	2,6	NA	NA	400	mg/kg/day	6	GD	20	GD	94,4	64	30594	developmental	developmental malformation	bone	organ	metacarpal	incomplete ossification	NA	1	3	0	0	developmental|developmental malformation|bone	DEV|developmental|developmental malformation|bone|Fetal	DEV|developmental|developmental malformation|bone|Fetal|MF|developmental|developmental malformation|bone	1	M,F	14
718	121552-61-2	32359	Cyprodinil	1947	2002	opp_der	DEV	rat	wistar	MF	fetal	Fetal	Oral	Oral	2,8	NA	NA	600	mg/kg/day	6	GD	20	GD	94,4	64	30595	developmental	developmental malformation	bone	organ	hindpaw phalanx	incomplete ossification	NA	1	3	0	1	developmental|developmental malformation|bone	DEV|developmental|developmental malformation|bone|Fetal	DEV|developmental|developmental malformation|bone|Fetal|MF|developmental|developmental malformation|bone	1	M,F	14
719	121552-61-2	32359	Cyprodinil	1947	2002	opp_der	DEV	rat	wistar	MF	fetal	Fetal	Oral	Oral	1,3	NA	NA	20	mg/kg/day	6	GD	20	GD	94,4	64	30595	developmental	developmental malformation	bone	organ	hindpaw phalanx	incomplete ossification	NA	1	1	0	0	developmental|developmental malformation|bone	DEV|developmental|developmental malformation|bone|Fetal	DEV|developmental|developmental malformation|bone|Fetal|MF|developmental|developmental malformation|bone	1	M,F	14
720	121552-61-2	32359	Cyprodinil	1947	2002	opp_der	DEV	rat	wistar	MF	fetal	Fetal	Oral	Oral	2,3	NA	NA	200	mg/kg/day	6	GD	20	GD	94,4	64	30595	developmental	developmental malformation	bone	organ	hindpaw phalanx	incomplete ossification	NA	1	2	0	0	developmental|developmental malformation|bone	DEV|developmental|developmental malformation|bone|Fetal	DEV|developmental|developmental malformation|bone|Fetal|MF|developmental|developmental malformation|bone	1	M,F	14
721	121552-61-2	32359	Cyprodinil	1947	2002	opp_der	DEV	rat	wistar	MF	fetal	Fetal	Oral	Oral	2,6	NA	NA	400	mg/kg/day	6	GD	20	GD	94,4	64	30595	developmental	developmental malformation	bone	organ	hindpaw phalanx	incomplete ossification	NA	1	3	0	0	developmental|developmental malformation|bone	DEV|developmental|developmental malformation|bone|Fetal	DEV|developmental|developmental malformation|bone|Fetal|MF|developmental|developmental malformation|bone	1	M,F	14
722	121552-61-2	32359	Cyprodinil	1947	2002	opp_der	DEV	rat	wistar	MF	fetal	Fetal	Oral	Oral	2,8	NA	NA	600	mg/kg/day	6	GD	20	GD	94,4	64	30596	developmental	developmental malformation	bone	organ	metatarsal	unossified	NA	1	3	0	1	developmental|developmental malformation|bone	DEV|developmental|developmental malformation|bone|Fetal	DEV|developmental|developmental malformation|bone|Fetal|MF|developmental|developmental malformation|bone	1	M,F	14
723	121552-61-2	32359	Cyprodinil	1947	2002	opp_der	DEV	rat	wistar	MF	fetal	Fetal	Oral	Oral	1,3	NA	NA	20	mg/kg/day	6	GD	20	GD	94,4	64	30596	developmental	developmental malformation	bone	organ	metatarsal	unossified	NA	1	1	0	0	developmental|developmental malformation|bone	DEV|developmental|developmental malformation|bone|Fetal	DEV|developmental|developmental malformation|bone|Fetal|MF|developmental|developmental malformation|bone	1	M,F	14
724	121552-61-2	32359	Cyprodinil	1947	2002	opp_der	DEV	rat	wistar	MF	fetal	Fetal	Oral	Oral	2,3	NA	NA	200	mg/kg/day	6	GD	20	GD	94,4	64	30596	developmental	developmental malformation	bone	organ	metatarsal	unossified	NA	1	2	0	0	developmental|developmental malformation|bone	DEV|developmental|developmental malformation|bone|Fetal	DEV|developmental|developmental malformation|bone|Fetal|MF|developmental|developmental malformation|bone	1	M,F	14
725	121552-61-2	32359	Cyprodinil	1947	2002	opp_der	DEV	rat	wistar	MF	fetal	Fetal	Oral	Oral	2,6	NA	NA	400	mg/kg/day	6	GD	20	GD	94,4	64	30596	developmental	developmental malformation	bone	organ	metatarsal	unossified	NA	1	3	0	0	developmental|developmental malformation|bone	DEV|developmental|developmental malformation|bone|Fetal	DEV|developmental|developmental malformation|bone|Fetal|MF|developmental|developmental malformation|bone	1	M,F	14
726	121552-61-2	32359	Cyprodinil	1947	2002	opp_der	DEV	rat	wistar	MF	fetal	Fetal	Oral	Oral	2,8	NA	NA	600	mg/kg/day	6	GD	20	GD	94,4	64	30597	developmental	developmental malformation	bone	organ	cervical centrum	unossified	NA	1	3	0	1	developmental|developmental malformation|bone	DEV|developmental|developmental malformation|bone|Fetal	DEV|developmental|developmental malformation|bone|Fetal|MF|developmental|developmental malformation|bone	1	M,F	14
727	121552-61-2	32359	Cyprodinil	1947	2002	opp_der	DEV	rat	wistar	MF	fetal	Fetal	Oral	Oral	1,3	NA	NA	20	mg/kg/day	6	GD	20	GD	94,4	64	30597	developmental	developmental malformation	bone	organ	cervical centrum	unossified	NA	1	1	0	0	developmental|developmental malformation|bone	DEV|developmental|developmental malformation|bone|Fetal	DEV|developmental|developmental malformation|bone|Fetal|MF|developmental|developmental malformation|bone	1	M,F	14
728	121552-61-2	32359	Cyprodinil	1947	2002	opp_der	DEV	rat	wistar	MF	fetal	Fetal	Oral	Oral	2,3	NA	NA	200	mg/kg/day	6	GD	20	GD	94,4	64	30597	developmental	developmental malformation	bone	organ	cervical centrum	unossified	NA	1	2	0	0	developmental|developmental malformation|bone	DEV|developmental|developmental malformation|bone|Fetal	DEV|developmental|developmental malformation|bone|Fetal|MF|developmental|developmental malformation|bone	1	M,F	14
729	121552-61-2	32359	Cyprodinil	1947	2002	opp_der	DEV	rat	wistar	MF	fetal	Fetal	Oral	Oral	2,6	NA	NA	400	mg/kg/day	6	GD	20	GD	94,4	64	30597	developmental	developmental malformation	bone	organ	cervical centrum	unossified	NA	1	3	0	0	developmental|developmental malformation|bone	DEV|developmental|developmental malformation|bone|Fetal	DEV|developmental|developmental malformation|bone|Fetal|MF|developmental|developmental malformation|bone	1	M,F	14
730	121552-61-2	32359	Cyprodinil	1947	2002	opp_der	DEV	rat	wistar	MF	fetal	Fetal	Oral	Oral	2,8	NA	NA	600	mg/kg/day	6	GD	20	GD	94,4	64	30598	developmental	developmental malformation	bone	organ	sternebra	unossified	NA	1	3	0	1	developmental|developmental malformation|bone	DEV|developmental|developmental malformation|bone|Fetal	DEV|developmental|developmental malformation|bone|Fetal|MF|developmental|developmental malformation|bone	1	M,F	14
731	121552-61-2	32359	Cyprodinil	1947	2002	opp_der	DEV	rat	wistar	MF	fetal	Fetal	Oral	Oral	1,3	NA	NA	20	mg/kg/day	6	GD	20	GD	94,4	64	30598	developmental	developmental malformation	bone	organ	sternebra	unossified	NA	1	1	0	0	developmental|developmental malformation|bone	DEV|developmental|developmental malformation|bone|Fetal	DEV|developmental|developmental malformation|bone|Fetal|MF|developmental|developmental malformation|bone	1	M,F	14
732	121552-61-2	32359	Cyprodinil	1947	2002	opp_der	DEV	rat	wistar	MF	fetal	Fetal	Oral	Oral	2,3	NA	NA	200	mg/kg/day	6	GD	20	GD	94,4	64	30598	developmental	developmental malformation	bone	organ	sternebra	unossified	NA	1	2	0	0	developmental|developmental malformation|bone	DEV|developmental|developmental malformation|bone|Fetal	DEV|developmental|developmental malformation|bone|Fetal|MF|developmental|developmental malformation|bone	1	M,F	14
733	121552-61-2	32359	Cyprodinil	1947	2002	opp_der	DEV	rat	wistar	MF	fetal	Fetal	Oral	Oral	2,6	NA	NA	400	mg/kg/day	6	GD	20	GD	94,4	64	30598	developmental	developmental malformation	bone	organ	sternebra	unossified	NA	1	3	0	0	developmental|developmental malformation|bone	DEV|developmental|developmental malformation|bone|Fetal	DEV|developmental|developmental malformation|bone|Fetal|MF|developmental|developmental malformation|bone	1	M,F	14
734	123343-16-8	32673	Pyrithiobac-sodium	1979	1993	opp_der	DEV	rat	sprague dawley	MF	fetal	Fetal	Oral	Gavage/Intubation	3,3	NA	NA	1800	mg/kg/day	7	GD	16	GD	96,8	64	31393	developmental	developmental malformation	bone	organ	sternebra	delayed ossification	NA	1	4	1	1	developmental|developmental malformation|bone	DEV|developmental|developmental malformation|bone|Fetal	DEV|developmental|developmental malformation|bone|Fetal|MF|developmental|developmental malformation|bone	1	M,F	9
735	123343-16-8	32673	Pyrithiobac-sodium	1979	1993	opp_der	DEV	rat	sprague dawley	MF	fetal	Fetal	Oral	Gavage/Intubation	1,5	NA	NA	30	mg/kg/day	7	GD	16	GD	96,8	64	31393	developmental	developmental malformation	bone	organ	sternebra	delayed ossification	NA	1	1	0	0	developmental|developmental malformation|bone	DEV|developmental|developmental malformation|bone|Fetal	DEV|developmental|developmental malformation|bone|Fetal|MF|developmental|developmental malformation|bone	1	M,F	9
736	123343-16-8	32673	Pyrithiobac-sodium	1979	1993	opp_der	DEV	rat	sprague dawley	MF	fetal	Fetal	Oral	Gavage/Intubation	2,3	NA	NA	200	mg/kg/day	7	GD	16	GD	96,8	64	31393	developmental	developmental malformation	bone	organ	sternebra	delayed ossification	NA	1	2	0	0	developmental|developmental malformation|bone	DEV|developmental|developmental malformation|bone|Fetal	DEV|developmental|developmental malformation|bone|Fetal|MF|developmental|developmental malformation|bone	1	M,F	9
737	123343-16-8	32673	Pyrithiobac-sodium	1979	1993	opp_der	DEV	rat	sprague dawley	MF	fetal	Fetal	Oral	Gavage/Intubation	2,8	NA	NA	600	mg/kg/day	7	GD	16	GD	96,8	64	31393	developmental	developmental malformation	bone	organ	sternebra	delayed ossification	NA	1	3	0	0	developmental|developmental malformation|bone	DEV|developmental|developmental malformation|bone|Fetal	DEV|developmental|developmental malformation|bone|Fetal|MF|developmental|developmental malformation|bone	1	M,F	9
738	123343-16-8	32673	Pyrithiobac-sodium	1979	1993	opp_der	DEV	rat	sprague dawley	MF	fetal	Fetal	Oral	Gavage/Intubation	3,3	NA	NA	1800	mg/kg/day	7	GD	16	GD	96,8	64	31394	developmental	developmental malformation	bone	organ	rib	short	NA	1	4	1	1	developmental|developmental malformation|bone	DEV|developmental|developmental malformation|bone|Fetal	DEV|developmental|developmental malformation|bone|Fetal|MF|developmental|developmental malformation|bone	1	M,F	9
739	123343-16-8	32673	Pyrithiobac-sodium	1979	1993	opp_der	DEV	rat	sprague dawley	MF	fetal	Fetal	Oral	Gavage/Intubation	1,5	NA	NA	30	mg/kg/day	7	GD	16	GD	96,8	64	31394	developmental	developmental malformation	bone	organ	rib	short	NA	1	1	0	0	developmental|developmental malformation|bone	DEV|developmental|developmental malformation|bone|Fetal	DEV|developmental|developmental malformation|bone|Fetal|MF|developmental|developmental malformation|bone	1	M,F	9
740	123343-16-8	32673	Pyrithiobac-sodium	1979	1993	opp_der	DEV	rat	sprague dawley	MF	fetal	Fetal	Oral	Gavage/Intubation	2,3	NA	NA	200	mg/kg/day	7	GD	16	GD	96,8	64	31394	developmental	developmental malformation	bone	organ	rib	short	NA	1	2	0	0	developmental|developmental malformation|bone	DEV|developmental|developmental malformation|bone|Fetal	DEV|developmental|developmental malformation|bone|Fetal|MF|developmental|developmental malformation|bone	1	M,F	9
741	123343-16-8	32673	Pyrithiobac-sodium	1979	1993	opp_der	DEV	rat	sprague dawley	MF	fetal	Fetal	Oral	Gavage/Intubation	2,8	NA	NA	600	mg/kg/day	7	GD	16	GD	96,8	64	31394	developmental	developmental malformation	bone	organ	rib	short	NA	1	3	0	0	developmental|developmental malformation|bone	DEV|developmental|developmental malformation|bone|Fetal	DEV|developmental|developmental malformation|bone|Fetal|MF|developmental|developmental malformation|bone	1	M,F	9
742	52645-53-1	22292	Permethrin	2489	1988	opp_der	DEV	rat	wistar	MF	fetal	Fetal	Oral	Gavage/Intubation	2,2	NA	NA	150	mg/kg/day	7	GD	16	GD	93,9	64	39025	developmental	developmental malformation	bone	organ	rib	short supernumerary	NA	1	3	1	1	developmental|developmental malformation|bone	DEV|developmental|developmental malformation|bone|Fetal	DEV|developmental|developmental malformation|bone|Fetal|MF|developmental|developmental malformation|bone	1	M,F	9
743	52645-53-1	22292	Permethrin	2489	1988	opp_der	DEV	rat	wistar	MF	fetal	Fetal	Oral	Gavage/Intubation	1,2	NA	NA	15	mg/kg/day	7	GD	16	GD	93,9	64	39025	developmental	developmental malformation	bone	organ	rib	short supernumerary	NA	1	1	0	0	developmental|developmental malformation|bone	DEV|developmental|developmental malformation|bone|Fetal	DEV|developmental|developmental malformation|bone|Fetal|MF|developmental|developmental malformation|bone	1	M,F	9
744	52645-53-1	22292	Permethrin	2489	1988	opp_der	DEV	rat	wistar	MF	fetal	Fetal	Oral	Gavage/Intubation	1,7	NA	NA	50	mg/kg/day	7	GD	16	GD	93,9	64	39025	developmental	developmental malformation	bone	organ	rib	short supernumerary	NA	1	2	0	0	developmental|developmental malformation|bone	DEV|developmental|developmental malformation|bone|Fetal	DEV|developmental|developmental malformation|bone|Fetal|MF|developmental|developmental malformation|bone	1	M,F	9
745	25606-41-1	34849	Propamocarb hydrochloride	2552	1981	opp_der	DEV	rat	wistar	MF	fetal	Fetal	Oral	Gavage/Intubation	2,9	NA	NA	740	mg/kg/day	6	GD	19	GD	68	64	39704	developmental	developmental malformation	bone	organ	sternebra	incomplete ossification	NA	1	3	1	1	developmental|developmental malformation|bone	DEV|developmental|developmental malformation|bone|Fetal	DEV|developmental|developmental malformation|bone|Fetal|MF|developmental|developmental malformation|bone	1	M,F	13
746	25606-41-1	34849	Propamocarb hydrochloride	2552	1981	opp_der	DEV	rat	wistar	MF	fetal	Fetal	Oral	Gavage/Intubation	3,3	NA	NA	2210	mg/kg/day	6	GD	19	GD	68	64	39704	developmental	developmental malformation	bone	organ	sternebra	incomplete ossification	NA	1	4	0	1	developmental|developmental malformation|bone	DEV|developmental|developmental malformation|bone|Fetal	DEV|developmental|developmental malformation|bone|Fetal|MF|developmental|developmental malformation|bone	1	M,F	13
747	25606-41-1	34849	Propamocarb hydrochloride	2552	1981	opp_der	DEV	rat	wistar	MF	fetal	Fetal	Oral	Gavage/Intubation	1,9	NA	NA	74	mg/kg/day	6	GD	19	GD	68	64	39704	developmental	developmental malformation	bone	organ	sternebra	incomplete ossification	NA	1	1	0	0	developmental|developmental malformation|bone	DEV|developmental|developmental malformation|bone|Fetal	DEV|developmental|developmental malformation|bone|Fetal|MF|developmental|developmental malformation|bone	1	M,F	13
748	25606-41-1	34849	Propamocarb hydrochloride	2552	1981	opp_der	DEV	rat	wistar	MF	fetal	Fetal	Oral	Gavage/Intubation	2,3	NA	NA	221	mg/kg/day	6	GD	19	GD	68	64	39704	developmental	developmental malformation	bone	organ	sternebra	incomplete ossification	NA	1	2	0	0	developmental|developmental malformation|bone	DEV|developmental|developmental malformation|bone|Fetal	DEV|developmental|developmental malformation|bone|Fetal|MF|developmental|developmental malformation|bone	1	M,F	13
749	25606-41-1	34849	Propamocarb hydrochloride	2552	1981	opp_der	DEV	rat	wistar	MF	fetal	Fetal	Oral	Gavage/Intubation	2,9	NA	NA	740	mg/kg/day	6	GD	19	GD	68	64	39705	developmental	developmental malformation	bone	organ	vertebra (general)	incomplete ossification	NA	1	3	1	1	developmental|developmental malformation|bone	DEV|developmental|developmental malformation|bone|Fetal	DEV|developmental|developmental malformation|bone|Fetal|MF|developmental|developmental malformation|bone	1	M,F	13
750	25606-41-1	34849	Propamocarb hydrochloride	2552	1981	opp_der	DEV	rat	wistar	MF	fetal	Fetal	Oral	Gavage/Intubation	3,3	NA	NA	2210	mg/kg/day	6	GD	19	GD	68	64	39705	developmental	developmental malformation	bone	organ	vertebra (general)	incomplete ossification	NA	1	4	0	1	developmental|developmental malformation|bone	DEV|developmental|developmental malformation|bone|Fetal	DEV|developmental|developmental malformation|bone|Fetal|MF|developmental|developmental malformation|bone	1	M,F	13
751	25606-41-1	34849	Propamocarb hydrochloride	2552	1981	opp_der	DEV	rat	wistar	MF	fetal	Fetal	Oral	Gavage/Intubation	1,9	NA	NA	74	mg/kg/day	6	GD	19	GD	68	64	39705	developmental	developmental malformation	bone	organ	vertebra (general)	incomplete ossification	NA	1	1	0	0	developmental|developmental malformation|bone	DEV|developmental|developmental malformation|bone|Fetal	DEV|developmental|developmental malformation|bone|Fetal|MF|developmental|developmental malformation|bone	1	M,F	13
752	25606-41-1	34849	Propamocarb hydrochloride	2552	1981	opp_der	DEV	rat	wistar	MF	fetal	Fetal	Oral	Gavage/Intubation	2,3	NA	NA	221	mg/kg/day	6	GD	19	GD	68	64	39705	developmental	developmental malformation	bone	organ	vertebra (general)	incomplete ossification	NA	1	2	0	0	developmental|developmental malformation|bone	DEV|developmental|developmental malformation|bone|Fetal	DEV|developmental|developmental malformation|bone|Fetal|MF|developmental|developmental malformation|bone	1	M,F	13
753	122-34-9	21268	Simazine	2900	1986	opp_der	DEV	rat	sprague dawley	MF	fetal	Fetal	Oral	Gavage/Intubation	2,5	NA	NA	300	mg/kg/day	6	GD	15	GD	97,5	64	46076	developmental	developmental malformation	bone	organ	skull (general)	incomplete ossification	NA	1	2	1	1	developmental|developmental malformation|bone	DEV|developmental|developmental malformation|bone|Fetal	DEV|developmental|developmental malformation|bone|Fetal|MF|developmental|developmental malformation|bone	1	M,F	9
754	122-34-9	21268	Simazine	2900	1986	opp_der	DEV	rat	sprague dawley	MF	fetal	Fetal	Oral	Gavage/Intubation	2,8	NA	NA	600	mg/kg/day	6	GD	15	GD	97,5	64	46076	developmental	developmental malformation	bone	organ	skull (general)	incomplete ossification	NA	1	3	0	1	developmental|developmental malformation|bone	DEV|developmental|developmental malformation|bone|Fetal	DEV|developmental|developmental malformation|bone|Fetal|MF|developmental|developmental malformation|bone	1	M,F	9
755	122-34-9	21268	Simazine	2900	1986	opp_der	DEV	rat	sprague dawley	MF	fetal	Fetal	Oral	Gavage/Intubation	1,5	NA	NA	30	mg/kg/day	6	GD	15	GD	97,5	64	46076	developmental	developmental malformation	bone	organ	skull (general)	incomplete ossification	NA	1	1	0	0	developmental|developmental malformation|bone	DEV|developmental|developmental malformation|bone|Fetal	DEV|developmental|developmental malformation|bone|Fetal|MF|developmental|developmental malformation|bone	1	M,F	9
756	122-34-9	21268	Simazine	2900	1986	opp_der	DEV	rat	sprague dawley	MF	fetal	Fetal	Oral	Gavage/Intubation	2,5	NA	NA	300	mg/kg/day	6	GD	15	GD	97,5	64	46077	developmental	developmental malformation	bone	organ	rib	short	NA	1	2	1	1	developmental|developmental malformation|bone	DEV|developmental|developmental malformation|bone|Fetal	DEV|developmental|developmental malformation|bone|Fetal|MF|developmental|developmental malformation|bone	1	M,F	9
757	122-34-9	21268	Simazine	2900	1986	opp_der	DEV	rat	sprague dawley	MF	fetal	Fetal	Oral	Gavage/Intubation	2,8	NA	NA	600	mg/kg/day	6	GD	15	GD	97,5	64	46077	developmental	developmental malformation	bone	organ	rib	short	NA	1	3	0	1	developmental|developmental malformation|bone	DEV|developmental|developmental malformation|bone|Fetal	DEV|developmental|developmental malformation|bone|Fetal|MF|developmental|developmental malformation|bone	1	M,F	9
758	122-34-9	21268	Simazine	2900	1986	opp_der	DEV	rat	sprague dawley	MF	fetal	Fetal	Oral	Gavage/Intubation	1,5	NA	NA	30	mg/kg/day	6	GD	15	GD	97,5	64	46077	developmental	developmental malformation	bone	organ	rib	short	NA	1	1	0	0	developmental|developmental malformation|bone	DEV|developmental|developmental malformation|bone|Fetal	DEV|developmental|developmental malformation|bone|Fetal|MF|developmental|developmental malformation|bone	1	M,F	9
759	122-34-9	21268	Simazine	2900	1986	opp_der	DEV	rat	sprague dawley	MF	fetal	Fetal	Oral	Gavage/Intubation	2,5	NA	NA	300	mg/kg/day	6	GD	15	GD	97,5	64	46078	developmental	developmental malformation	bone	organ	vertebra (general)	unossified	NA	1	2	1	1	developmental|developmental malformation|bone	DEV|developmental|developmental malformation|bone|Fetal	DEV|developmental|developmental malformation|bone|Fetal|MF|developmental|developmental malformation|bone	1	M,F	9
760	122-34-9	21268	Simazine	2900	1986	opp_der	DEV	rat	sprague dawley	MF	fetal	Fetal	Oral	Gavage/Intubation	2,8	NA	NA	600	mg/kg/day	6	GD	15	GD	97,5	64	46078	developmental	developmental malformation	bone	organ	vertebra (general)	unossified	NA	1	3	0	1	developmental|developmental malformation|bone	DEV|developmental|developmental malformation|bone|Fetal	DEV|developmental|developmental malformation|bone|Fetal|MF|developmental|developmental malformation|bone	1	M,F	9
761	122-34-9	21268	Simazine	2900	1986	opp_der	DEV	rat	sprague dawley	MF	fetal	Fetal	Oral	Gavage/Intubation	1,5	NA	NA	30	mg/kg/day	6	GD	15	GD	97,5	64	46078	developmental	developmental malformation	bone	organ	vertebra (general)	unossified	NA	1	1	0	0	developmental|developmental malformation|bone	DEV|developmental|developmental malformation|bone|Fetal	DEV|developmental|developmental malformation|bone|Fetal|MF|developmental|developmental malformation|bone	1	M,F	9
762	122-34-9	21268	Simazine	2900	1986	opp_der	DEV	rat	sprague dawley	MF	fetal	Fetal	Oral	Gavage/Intubation	1,5	NA	NA	30	mg/kg/day	6	GD	15	GD	97,5	64	46079	developmental	developmental malformation	bone	organ	sternebra	unossified	NA	1	1	0	1	developmental|developmental malformation|bone	DEV|developmental|developmental malformation|bone|Fetal	DEV|developmental|developmental malformation|bone|Fetal|MF|developmental|developmental malformation|bone	1	M,F	9
763	122-34-9	21268	Simazine	2900	1986	opp_der	DEV	rat	sprague dawley	MF	fetal	Fetal	Oral	Gavage/Intubation	2,5	NA	NA	300	mg/kg/day	6	GD	15	GD	97,5	64	46079	developmental	developmental malformation	bone	organ	sternebra	unossified	NA	1	2	1	1	developmental|developmental malformation|bone	DEV|developmental|developmental malformation|bone|Fetal	DEV|developmental|developmental malformation|bone|Fetal|MF|developmental|developmental malformation|bone	1	M,F	9
764	122-34-9	21268	Simazine	2900	1986	opp_der	DEV	rat	sprague dawley	MF	fetal	Fetal	Oral	Gavage/Intubation	2,8	NA	NA	600	mg/kg/day	6	GD	15	GD	97,5	64	46079	developmental	developmental malformation	bone	organ	sternebra	unossified	NA	1	3	0	1	developmental|developmental malformation|bone	DEV|developmental|developmental malformation|bone|Fetal	DEV|developmental|developmental malformation|bone|Fetal|MF|developmental|developmental malformation|bone	1	M,F	9
765	138261-41-3	32442	Imidacloprid	2970	1992	opp_der	DEV	rat	rat	MF	fetal	Fetal	Oral	Gavage/Intubation	2	NA	NA	100	mg/kg/day	6	GD	16	GD	94,2	64	47249	developmental	developmental malformation	bone	organ	rib	wavy	NA	1	3	1	1	developmental|developmental malformation|bone	DEV|developmental|developmental malformation|bone|Fetal	DEV|developmental|developmental malformation|bone|Fetal|MF|developmental|developmental malformation|bone	1	M,F	10
766	138261-41-3	32442	Imidacloprid	2970	1992	opp_der	DEV	rat	rat	MF	fetal	Fetal	Oral	Gavage/Intubation	1	NA	NA	10	mg/kg/day	6	GD	16	GD	94,2	64	47249	developmental	developmental malformation	bone	organ	rib	wavy	NA	1	1	0	0	developmental|developmental malformation|bone	DEV|developmental|developmental malformation|bone|Fetal	DEV|developmental|developmental malformation|bone|Fetal|MF|developmental|developmental malformation|bone	1	M,F	10
767	138261-41-3	32442	Imidacloprid	2970	1992	opp_der	DEV	rat	rat	MF	fetal	Fetal	Oral	Gavage/Intubation	1,5	NA	NA	30	mg/kg/day	6	GD	16	GD	94,2	64	47249	developmental	developmental malformation	bone	organ	rib	wavy	NA	1	2	0	0	developmental|developmental malformation|bone	DEV|developmental|developmental malformation|bone|Fetal	DEV|developmental|developmental malformation|bone|Fetal|MF|developmental|developmental malformation|bone	1	M,F	10
768	834-12-8	23869	Ametryn	3016	1985	opp_der	DEV	rat	sprague dawley	MF	fetal	Fetal	Oral	Gavage/Intubation	1,7	NA	NA	50	mg/kg/day	6	GD	15	GD	96,8	64	47605	developmental	developmental malformation	bone	organ	NOSNA	unossified	NA	1	2	0	1	developmental|developmental malformation|bone	DEV|developmental|developmental malformation|bone|Fetal	DEV|developmental|developmental malformation|bone|Fetal|MF|developmental|developmental malformation|bone	1	M,F	9
769	834-12-8	23869	Ametryn	3016	1985	opp_der	DEV	rat	sprague dawley	MF	fetal	Fetal	Oral	Gavage/Intubation	2,4	NA	NA	250	mg/kg/day	6	GD	15	GD	96,8	64	47605	developmental	developmental malformation	bone	organ	NOSNA	unossified	NA	1	3	0	1	developmental|developmental malformation|bone	DEV|developmental|developmental malformation|bone|Fetal	DEV|developmental|developmental malformation|bone|Fetal|MF|developmental|developmental malformation|bone	1	M,F	9
770	834-12-8	23869	Ametryn	3016	1985	opp_der	DEV	rat	sprague dawley	MF	fetal	Fetal	Oral	Gavage/Intubation	0,7	NA	NA	5	mg/kg/day	6	GD	15	GD	96,8	64	47605	developmental	developmental malformation	bone	organ	NOSNA	unossified	NA	1	1	0	0	developmental|developmental malformation|bone	DEV|developmental|developmental malformation|bone|Fetal	DEV|developmental|developmental malformation|bone|Fetal|MF|developmental|developmental malformation|bone	1	M,F	9
771	141112-29-0	34723	Isoxaflutole	3064	1995	opp_der	DEV	rat	sprague dawley	MF	fetal	Fetal	Oral	Gavage/Intubation	2	NA	NA	100	mg/kg/day	6	GD	15	GD	99,2	64	48582	developmental	developmental malformation	bone	organ	sternebra	delayed ossification	NA	1	2	1	1	developmental|developmental malformation|bone	DEV|developmental|developmental malformation|bone|Fetal	DEV|developmental|developmental malformation|bone|Fetal|MF|developmental|developmental malformation|bone	1	M,F	9
772	141112-29-0	34723	Isoxaflutole	3064	1995	opp_der	DEV	rat	sprague dawley	MF	fetal	Fetal	Oral	Gavage/Intubation	2,7	NA	NA	500	mg/kg/day	6	GD	15	GD	99,2	64	48582	developmental	developmental malformation	bone	organ	sternebra	delayed ossification	NA	1	3	0	1	developmental|developmental malformation|bone	DEV|developmental|developmental malformation|bone|Fetal	DEV|developmental|developmental malformation|bone|Fetal|MF|developmental|developmental malformation|bone	1	M,F	9
773	141112-29-0	34723	Isoxaflutole	3064	1995	opp_der	DEV	rat	sprague dawley	MF	fetal	Fetal	Oral	Gavage/Intubation	1	NA	NA	10	mg/kg/day	6	GD	15	GD	99,2	64	48582	developmental	developmental malformation	bone	organ	sternebra	delayed ossification	NA	1	1	0	0	developmental|developmental malformation|bone	DEV|developmental|developmental malformation|bone|Fetal	DEV|developmental|developmental malformation|bone|Fetal|MF|developmental|developmental malformation|bone	1	M,F	9
774	141112-29-0	34723	Isoxaflutole	3064	1995	opp_der	DEV	rat	sprague dawley	MF	fetal	Fetal	Oral	Gavage/Intubation	2	NA	NA	100	mg/kg/day	6	GD	15	GD	99,2	64	48583	developmental	developmental malformation	bone	organ	metacarpal	delayed ossification	NA	1	2	1	1	developmental|developmental malformation|bone	DEV|developmental|developmental malformation|bone|Fetal	DEV|developmental|developmental malformation|bone|Fetal|MF|developmental|developmental malformation|bone	1	M,F	9
775	141112-29-0	34723	Isoxaflutole	3064	1995	opp_der	DEV	rat	sprague dawley	MF	fetal	Fetal	Oral	Gavage/Intubation	2,7	NA	NA	500	mg/kg/day	6	GD	15	GD	99,2	64	48583	developmental	developmental malformation	bone	organ	metacarpal	delayed ossification	NA	1	3	0	1	developmental|developmental malformation|bone	DEV|developmental|developmental malformation|bone|Fetal	DEV|developmental|developmental malformation|bone|Fetal|MF|developmental|developmental malformation|bone	1	M,F	9
776	141112-29-0	34723	Isoxaflutole	3064	1995	opp_der	DEV	rat	sprague dawley	MF	fetal	Fetal	Oral	Gavage/Intubation	1	NA	NA	10	mg/kg/day	6	GD	15	GD	99,2	64	48583	developmental	developmental malformation	bone	organ	metacarpal	delayed ossification	NA	1	1	0	0	developmental|developmental malformation|bone	DEV|developmental|developmental malformation|bone|Fetal	DEV|developmental|developmental malformation|bone|Fetal|MF|developmental|developmental malformation|bone	1	M,F	9
777	141112-29-0	34723	Isoxaflutole	3064	1995	opp_der	DEV	rat	sprague dawley	MF	fetal	Fetal	Oral	Gavage/Intubation	2	NA	NA	100	mg/kg/day	6	GD	15	GD	99,2	64	48584	developmental	developmental malformation	bone	organ	metatarsal	delayed ossification	NA	1	2	1	1	developmental|developmental malformation|bone	DEV|developmental|developmental malformation|bone|Fetal	DEV|developmental|developmental malformation|bone|Fetal|MF|developmental|developmental malformation|bone	1	M,F	9
778	141112-29-0	34723	Isoxaflutole	3064	1995	opp_der	DEV	rat	sprague dawley	MF	fetal	Fetal	Oral	Gavage/Intubation	2,7	NA	NA	500	mg/kg/day	6	GD	15	GD	99,2	64	48584	developmental	developmental malformation	bone	organ	metatarsal	delayed ossification	NA	1	3	0	1	developmental|developmental malformation|bone	DEV|developmental|developmental malformation|bone|Fetal	DEV|developmental|developmental malformation|bone|Fetal|MF|developmental|developmental malformation|bone	1	M,F	9
779	141112-29-0	34723	Isoxaflutole	3064	1995	opp_der	DEV	rat	sprague dawley	MF	fetal	Fetal	Oral	Gavage/Intubation	1	NA	NA	10	mg/kg/day	6	GD	15	GD	99,2	64	48584	developmental	developmental malformation	bone	organ	metatarsal	delayed ossification	NA	1	1	0	0	developmental|developmental malformation|bone	DEV|developmental|developmental malformation|bone|Fetal	DEV|developmental|developmental malformation|bone|Fetal|MF|developmental|developmental malformation|bone	1	M,F	9
780	141112-29-0	34723	Isoxaflutole	3064	1995	opp_der	DEV	rat	sprague dawley	MF	fetal	Fetal	Oral	Gavage/Intubation	2,7	NA	NA	500	mg/kg/day	6	GD	15	GD	99,2	64	48585	developmental	developmental malformation	bone	organ	rib	full supernumerary	NA	1	3	0	1	developmental|developmental malformation|bone	DEV|developmental|developmental malformation|bone|Fetal	DEV|developmental|developmental malformation|bone|Fetal|MF|developmental|developmental malformation|bone	1	M,F	9
781	141112-29-0	34723	Isoxaflutole	3064	1995	opp_der	DEV	rat	sprague dawley	MF	fetal	Fetal	Oral	Gavage/Intubation	1	NA	NA	10	mg/kg/day	6	GD	15	GD	99,2	64	48585	developmental	developmental malformation	bone	organ	rib	full supernumerary	NA	1	1	0	0	developmental|developmental malformation|bone	DEV|developmental|developmental malformation|bone|Fetal	DEV|developmental|developmental malformation|bone|Fetal|MF|developmental|developmental malformation|bone	1	M,F	9
782	141112-29-0	34723	Isoxaflutole	3064	1995	opp_der	DEV	rat	sprague dawley	MF	fetal	Fetal	Oral	Gavage/Intubation	2	NA	NA	100	mg/kg/day	6	GD	15	GD	99,2	64	48585	developmental	developmental malformation	bone	organ	rib	full supernumerary	NA	1	2	0	0	developmental|developmental malformation|bone	DEV|developmental|developmental malformation|bone|Fetal	DEV|developmental|developmental malformation|bone|Fetal|MF|developmental|developmental malformation|bone	1	M,F	9
783	141112-29-0	34723	Isoxaflutole	3064	1995	opp_der	DEV	rat	sprague dawley	MF	fetal	Fetal	Oral	Gavage/Intubation	2,7	NA	NA	500	mg/kg/day	6	GD	15	GD	99,2	64	48586	developmental	developmental malformation	bone	organ	caudal centrum	incomplete ossification	NA	1	3	0	1	developmental|developmental malformation|bone	DEV|developmental|developmental malformation|bone|Fetal	DEV|developmental|developmental malformation|bone|Fetal|MF|developmental|developmental malformation|bone	1	M,F	9
784	141112-29-0	34723	Isoxaflutole	3064	1995	opp_der	DEV	rat	sprague dawley	MF	fetal	Fetal	Oral	Gavage/Intubation	1	NA	NA	10	mg/kg/day	6	GD	15	GD	99,2	64	48586	developmental	developmental malformation	bone	organ	caudal centrum	incomplete ossification	NA	1	1	0	0	developmental|developmental malformation|bone	DEV|developmental|developmental malformation|bone|Fetal	DEV|developmental|developmental malformation|bone|Fetal|MF|developmental|developmental malformation|bone	1	M,F	9
785	141112-29-0	34723	Isoxaflutole	3064	1995	opp_der	DEV	rat	sprague dawley	MF	fetal	Fetal	Oral	Gavage/Intubation	2	NA	NA	100	mg/kg/day	6	GD	15	GD	99,2	64	48586	developmental	developmental malformation	bone	organ	caudal centrum	incomplete ossification	NA	1	2	0	0	developmental|developmental malformation|bone	DEV|developmental|developmental malformation|bone|Fetal	DEV|developmental|developmental malformation|bone|Fetal|MF|developmental|developmental malformation|bone	1	M,F	9
786	141112-29-0	34723	Isoxaflutole	3064	1995	opp_der	DEV	rat	sprague dawley	MF	fetal	Fetal	Oral	Gavage/Intubation	2,7	NA	NA	500	mg/kg/day	6	GD	15	GD	99,2	64	48587	developmental	developmental malformation	bone	organ	NOSNA	misshapen	NA	1	3	0	1	developmental|developmental malformation|bone	DEV|developmental|developmental malformation|bone|Fetal	DEV|developmental|developmental malformation|bone|Fetal|MF|developmental|developmental malformation|bone	1	M,F	9
787	141112-29-0	34723	Isoxaflutole	3064	1995	opp_der	DEV	rat	sprague dawley	MF	fetal	Fetal	Oral	Gavage/Intubation	1	NA	NA	10	mg/kg/day	6	GD	15	GD	99,2	64	48587	developmental	developmental malformation	bone	organ	NOSNA	misshapen	NA	1	1	0	0	developmental|developmental malformation|bone	DEV|developmental|developmental malformation|bone|Fetal	DEV|developmental|developmental malformation|bone|Fetal|MF|developmental|developmental malformation|bone	1	M,F	9
788	141112-29-0	34723	Isoxaflutole	3064	1995	opp_der	DEV	rat	sprague dawley	MF	fetal	Fetal	Oral	Gavage/Intubation	2	NA	NA	100	mg/kg/day	6	GD	15	GD	99,2	64	48587	developmental	developmental malformation	bone	organ	NOSNA	misshapen	NA	1	2	0	0	developmental|developmental malformation|bone	DEV|developmental|developmental malformation|bone|Fetal	DEV|developmental|developmental malformation|bone|Fetal|MF|developmental|developmental malformation|bone	1	M,F	9
789	141112-29-0	34723	Isoxaflutole	3064	1995	opp_der	DEV	rat	sprague dawley	MF	fetal	Fetal	Oral	Gavage/Intubation	2,7	NA	NA	500	mg/kg/day	6	GD	15	GD	99,2	64	48588	developmental	developmental malformation	bone	organ	sacral vertebra	supernumerary	NA	1	3	0	1	developmental|developmental malformation|bone	DEV|developmental|developmental malformation|bone|Fetal	DEV|developmental|developmental malformation|bone|Fetal|MF|developmental|developmental malformation|bone	1	M,F	9
790	141112-29-0	34723	Isoxaflutole	3064	1995	opp_der	DEV	rat	sprague dawley	MF	fetal	Fetal	Oral	Gavage/Intubation	1	NA	NA	10	mg/kg/day	6	GD	15	GD	99,2	64	48588	developmental	developmental malformation	bone	organ	sacral vertebra	supernumerary	NA	1	1	0	0	developmental|developmental malformation|bone	DEV|developmental|developmental malformation|bone|Fetal	DEV|developmental|developmental malformation|bone|Fetal|MF|developmental|developmental malformation|bone	1	M,F	9
791	141112-29-0	34723	Isoxaflutole	3064	1995	opp_der	DEV	rat	sprague dawley	MF	fetal	Fetal	Oral	Gavage/Intubation	2	NA	NA	100	mg/kg/day	6	GD	15	GD	99,2	64	48588	developmental	developmental malformation	bone	organ	sacral vertebra	supernumerary	NA	1	2	0	0	developmental|developmental malformation|bone	DEV|developmental|developmental malformation|bone|Fetal	DEV|developmental|developmental malformation|bone|Fetal|MF|developmental|developmental malformation|bone	1	M,F	9
792	141112-29-0	34723	Isoxaflutole	3064	1995	opp_der	DEV	rat	sprague dawley	MF	fetal	Fetal	Oral	Gavage/Intubation	2,7	NA	NA	500	mg/kg/day	6	GD	15	GD	99,2	64	48589	developmental	developmental malformation	bone	organ	NOSNA	unossified	NA	1	3	0	1	developmental|developmental malformation|bone	DEV|developmental|developmental malformation|bone|Fetal	DEV|developmental|developmental malformation|bone|Fetal|MF|developmental|developmental malformation|bone	1	M,F	9
793	141112-29-0	34723	Isoxaflutole	3064	1995	opp_der	DEV	rat	sprague dawley	MF	fetal	Fetal	Oral	Gavage/Intubation	1	NA	NA	10	mg/kg/day	6	GD	15	GD	99,2	64	48589	developmental	developmental malformation	bone	organ	NOSNA	unossified	NA	1	1	0	0	developmental|developmental malformation|bone	DEV|developmental|developmental malformation|bone|Fetal	DEV|developmental|developmental malformation|bone|Fetal|MF|developmental|developmental malformation|bone	1	M,F	9
794	141112-29-0	34723	Isoxaflutole	3064	1995	opp_der	DEV	rat	sprague dawley	MF	fetal	Fetal	Oral	Gavage/Intubation	2	NA	NA	100	mg/kg/day	6	GD	15	GD	99,2	64	48589	developmental	developmental malformation	bone	organ	NOSNA	unossified	NA	1	2	0	0	developmental|developmental malformation|bone	DEV|developmental|developmental malformation|bone|Fetal	DEV|developmental|developmental malformation|bone|Fetal|MF|developmental|developmental malformation|bone	1	M,F	9
795	141112-29-0	34723	Isoxaflutole	3064	1995	opp_der	DEV	rat	sprague dawley	MF	fetal	Fetal	Oral	Gavage/Intubation	2,7	NA	NA	500	mg/kg/day	6	GD	15	GD	99,2	64	48590	developmental	developmental malformation	bone	organ	thoracic centrum	unossified	NA	1	3	0	1	developmental|developmental malformation|bone	DEV|developmental|developmental malformation|bone|Fetal	DEV|developmental|developmental malformation|bone|Fetal|MF|developmental|developmental malformation|bone	1	M,F	9
796	141112-29-0	34723	Isoxaflutole	3064	1995	opp_der	DEV	rat	sprague dawley	MF	fetal	Fetal	Oral	Gavage/Intubation	1	NA	NA	10	mg/kg/day	6	GD	15	GD	99,2	64	48590	developmental	developmental malformation	bone	organ	thoracic centrum	unossified	NA	1	1	0	0	developmental|developmental malformation|bone	DEV|developmental|developmental malformation|bone|Fetal	DEV|developmental|developmental malformation|bone|Fetal|MF|developmental|developmental malformation|bone	1	M,F	9
797	141112-29-0	34723	Isoxaflutole	3064	1995	opp_der	DEV	rat	sprague dawley	MF	fetal	Fetal	Oral	Gavage/Intubation	2	NA	NA	100	mg/kg/day	6	GD	15	GD	99,2	64	48590	developmental	developmental malformation	bone	organ	thoracic centrum	unossified	NA	1	2	0	0	developmental|developmental malformation|bone	DEV|developmental|developmental malformation|bone|Fetal	DEV|developmental|developmental malformation|bone|Fetal|MF|developmental|developmental malformation|bone	1	M,F	9
798	79622-59-6	32551	Fluazinam	3092	1984	opp_der	DEV	rat	sprague dawley	MF	fetal	Fetal	Oral	Gavage/Intubation	2	NA	NA	100	mg/kg/day	6	GD	15	GD	98,5	64	49088	developmental	developmental malformation	bone	organ	sternebra	incomplete ossification	NA	1	3	0	1	developmental|developmental malformation|bone	DEV|developmental|developmental malformation|bone|Fetal	DEV|developmental|developmental malformation|bone|Fetal|MF|developmental|developmental malformation|bone	1	M,F	9
799	79622-59-6	32551	Fluazinam	3092	1984	opp_der	DEV	rat	sprague dawley	MF	fetal	Fetal	Oral	Gavage/Intubation	0	NA	NA	1	mg/kg/day	6	GD	15	GD	98,5	64	49088	developmental	developmental malformation	bone	organ	sternebra	incomplete ossification	NA	1	1	0	0	developmental|developmental malformation|bone	DEV|developmental|developmental malformation|bone|Fetal	DEV|developmental|developmental malformation|bone|Fetal|MF|developmental|developmental malformation|bone	1	M,F	9
800	79622-59-6	32551	Fluazinam	3092	1984	opp_der	DEV	rat	sprague dawley	MF	fetal	Fetal	Oral	Gavage/Intubation	1	NA	NA	10	mg/kg/day	6	GD	15	GD	98,5	64	49088	developmental	developmental malformation	bone	organ	sternebra	incomplete ossification	NA	1	2	0	0	developmental|developmental malformation|bone	DEV|developmental|developmental malformation|bone|Fetal	DEV|developmental|developmental malformation|bone|Fetal|MF|developmental|developmental malformation|bone	1	M,F	9
801	79622-59-6	32551	Fluazinam	3092	1984	opp_der	DEV	rat	sprague dawley	MF	fetal	Fetal	Oral	Gavage/Intubation	3	NA	NA	1000	mg/kg/day	6	GD	15	GD	98,5	64	49088	developmental	developmental malformation	bone	organ	sternebra	incomplete ossification	NA	1	4	0	0	developmental|developmental malformation|bone	DEV|developmental|developmental malformation|bone|Fetal	DEV|developmental|developmental malformation|bone|Fetal|MF|developmental|developmental malformation|bone	1	M,F	9
802	79622-59-6	32551	Fluazinam	3094	1985	opp_der	DEV	rat	sprague dawley	MF	fetal	Fetal	Oral	Gavage/Intubation	2,4	NA	NA	250	mg/kg/day	6	GD	15	GD	98,5	64	49114	developmental	developmental malformation	bone	organ	NOSNA	delayed ossification	NA	1	3	1	1	developmental|developmental malformation|bone	DEV|developmental|developmental malformation|bone|Fetal	DEV|developmental|developmental malformation|bone|Fetal|MF|developmental|developmental malformation|bone	1	M,F	9
803	79622-59-6	32551	Fluazinam	3094	1985	opp_der	DEV	rat	sprague dawley	MF	fetal	Fetal	Oral	Gavage/Intubation	1	NA	NA	10	mg/kg/day	6	GD	15	GD	98,5	64	49114	developmental	developmental malformation	bone	organ	NOSNA	delayed ossification	NA	1	1	0	0	developmental|developmental malformation|bone	DEV|developmental|developmental malformation|bone|Fetal	DEV|developmental|developmental malformation|bone|Fetal|MF|developmental|developmental malformation|bone	1	M,F	9
804	79622-59-6	32551	Fluazinam	3094	1985	opp_der	DEV	rat	sprague dawley	MF	fetal	Fetal	Oral	Gavage/Intubation	1,7	NA	NA	50	mg/kg/day	6	GD	15	GD	98,5	64	49114	developmental	developmental malformation	bone	organ	NOSNA	delayed ossification	NA	1	2	0	0	developmental|developmental malformation|bone	DEV|developmental|developmental malformation|bone|Fetal	DEV|developmental|developmental malformation|bone|Fetal|MF|developmental|developmental malformation|bone	1	M,F	9
805	79622-59-6	32551	Fluazinam	3094	1985	opp_der	DEV	rat	sprague dawley	MF	fetal	Fetal	Oral	Gavage/Intubation	2,4	NA	NA	250	mg/kg/day	6	GD	15	GD	98,5	64	49115	developmental	developmental malformation	bone	organ	NOSNA	enlarged fontanel	NA	1	3	0	1	developmental|developmental malformation|bone	DEV|developmental|developmental malformation|bone|Fetal	DEV|developmental|developmental malformation|bone|Fetal|MF|developmental|developmental malformation|bone	1	M,F	9
806	79622-59-6	32551	Fluazinam	3094	1985	opp_der	DEV	rat	sprague dawley	MF	fetal	Fetal	Oral	Gavage/Intubation	1	NA	NA	10	mg/kg/day	6	GD	15	GD	98,5	64	49115	developmental	developmental malformation	bone	organ	NOSNA	enlarged fontanel	NA	1	1	0	0	developmental|developmental malformation|bone	DEV|developmental|developmental malformation|bone|Fetal	DEV|developmental|developmental malformation|bone|Fetal|MF|developmental|developmental malformation|bone	1	M,F	9
807	79622-59-6	32551	Fluazinam	3094	1985	opp_der	DEV	rat	sprague dawley	MF	fetal	Fetal	Oral	Gavage/Intubation	1,7	NA	NA	50	mg/kg/day	6	GD	15	GD	98,5	64	49115	developmental	developmental malformation	bone	organ	NOSNA	enlarged fontanel	NA	1	2	0	0	developmental|developmental malformation|bone	DEV|developmental|developmental malformation|bone|Fetal	DEV|developmental|developmental malformation|bone|Fetal|MF|developmental|developmental malformation|bone	1	M,F	9
808	79622-59-6	32551	Fluazinam	3094	1985	opp_der	DEV	rat	sprague dawley	MF	fetal	Fetal	Oral	Gavage/Intubation	1,7	NA	NA	50	mg/kg/day	6	GD	15	GD	98,5	64	49116	developmental	developmental malformation	bone	organ	rib	full supernumerary	NA	1	2	0	1	developmental|developmental malformation|bone	DEV|developmental|developmental malformation|bone|Fetal	DEV|developmental|developmental malformation|bone|Fetal|MF|developmental|developmental malformation|bone	1	M,F	9
809	79622-59-6	32551	Fluazinam	3094	1985	opp_der	DEV	rat	sprague dawley	MF	fetal	Fetal	Oral	Gavage/Intubation	2,4	NA	NA	250	mg/kg/day	6	GD	15	GD	98,5	64	49116	developmental	developmental malformation	bone	organ	rib	full supernumerary	NA	1	3	0	1	developmental|developmental malformation|bone	DEV|developmental|developmental malformation|bone|Fetal	DEV|developmental|developmental malformation|bone|Fetal|MF|developmental|developmental malformation|bone	1	M,F	9
810	79622-59-6	32551	Fluazinam	3094	1985	opp_der	DEV	rat	sprague dawley	MF	fetal	Fetal	Oral	Gavage/Intubation	1	NA	NA	10	mg/kg/day	6	GD	15	GD	98,5	64	49116	developmental	developmental malformation	bone	organ	rib	full supernumerary	NA	1	1	0	0	developmental|developmental malformation|bone	DEV|developmental|developmental malformation|bone|Fetal	DEV|developmental|developmental malformation|bone|Fetal|MF|developmental|developmental malformation|bone	1	M,F	9
811	79622-59-6	32551	Fluazinam	3094	1985	opp_der	DEV	rat	sprague dawley	MF	fetal	Fetal	Oral	Gavage/Intubation	2,4	NA	NA	250	mg/kg/day	6	GD	15	GD	98,5	64	49117	developmental	developmental malformation	bone	organ	cervical centrum	incomplete ossification	NA	1	3	0	1	developmental|developmental malformation|bone	DEV|developmental|developmental malformation|bone|Fetal	DEV|developmental|developmental malformation|bone|Fetal|MF|developmental|developmental malformation|bone	1	M,F	9
812	79622-59-6	32551	Fluazinam	3094	1985	opp_der	DEV	rat	sprague dawley	MF	fetal	Fetal	Oral	Gavage/Intubation	1	NA	NA	10	mg/kg/day	6	GD	15	GD	98,5	64	49117	developmental	developmental malformation	bone	organ	cervical centrum	incomplete ossification	NA	1	1	0	0	developmental|developmental malformation|bone	DEV|developmental|developmental malformation|bone|Fetal	DEV|developmental|developmental malformation|bone|Fetal|MF|developmental|developmental malformation|bone	1	M,F	9
813	79622-59-6	32551	Fluazinam	3094	1985	opp_der	DEV	rat	sprague dawley	MF	fetal	Fetal	Oral	Gavage/Intubation	1,7	NA	NA	50	mg/kg/day	6	GD	15	GD	98,5	64	49117	developmental	developmental malformation	bone	organ	cervical centrum	incomplete ossification	NA	1	2	0	0	developmental|developmental malformation|bone	DEV|developmental|developmental malformation|bone|Fetal	DEV|developmental|developmental malformation|bone|Fetal|MF|developmental|developmental malformation|bone	1	M,F	9
814	79622-59-6	32551	Fluazinam	3094	1985	opp_der	DEV	rat	sprague dawley	MF	fetal	Fetal	Oral	Gavage/Intubation	2,4	NA	NA	250	mg/kg/day	6	GD	15	GD	98,5	64	49118	developmental	developmental malformation	bone	organ	NOSNA	incomplete ossification	NA	1	3	0	1	developmental|developmental malformation|bone	DEV|developmental|developmental malformation|bone|Fetal	DEV|developmental|developmental malformation|bone|Fetal|MF|developmental|developmental malformation|bone	1	M,F	9
815	79622-59-6	32551	Fluazinam	3094	1985	opp_der	DEV	rat	sprague dawley	MF	fetal	Fetal	Oral	Gavage/Intubation	1	NA	NA	10	mg/kg/day	6	GD	15	GD	98,5	64	49118	developmental	developmental malformation	bone	organ	NOSNA	incomplete ossification	NA	1	1	0	0	developmental|developmental malformation|bone	DEV|developmental|developmental malformation|bone|Fetal	DEV|developmental|developmental malformation|bone|Fetal|MF|developmental|developmental malformation|bone	1	M,F	9
816	79622-59-6	32551	Fluazinam	3094	1985	opp_der	DEV	rat	sprague dawley	MF	fetal	Fetal	Oral	Gavage/Intubation	1,7	NA	NA	50	mg/kg/day	6	GD	15	GD	98,5	64	49118	developmental	developmental malformation	bone	organ	NOSNA	incomplete ossification	NA	1	2	0	0	developmental|developmental malformation|bone	DEV|developmental|developmental malformation|bone|Fetal	DEV|developmental|developmental malformation|bone|Fetal|MF|developmental|developmental malformation|bone	1	M,F	9
817	79622-59-6	32551	Fluazinam	3094	1985	opp_der	DEV	rat	sprague dawley	MF	fetal	Fetal	Oral	Gavage/Intubation	2,4	NA	NA	250	mg/kg/day	6	GD	15	GD	98,5	64	49119	developmental	developmental malformation	bone	organ	thoracic centrum	incomplete ossification	NA	1	3	0	1	developmental|developmental malformation|bone	DEV|developmental|developmental malformation|bone|Fetal	DEV|developmental|developmental malformation|bone|Fetal|MF|developmental|developmental malformation|bone	1	M,F	9
818	79622-59-6	32551	Fluazinam	3094	1985	opp_der	DEV	rat	sprague dawley	MF	fetal	Fetal	Oral	Gavage/Intubation	1	NA	NA	10	mg/kg/day	6	GD	15	GD	98,5	64	49119	developmental	developmental malformation	bone	organ	thoracic centrum	incomplete ossification	NA	1	1	0	0	developmental|developmental malformation|bone	DEV|developmental|developmental malformation|bone|Fetal	DEV|developmental|developmental malformation|bone|Fetal|MF|developmental|developmental malformation|bone	1	M,F	9
819	79622-59-6	32551	Fluazinam	3094	1985	opp_der	DEV	rat	sprague dawley	MF	fetal	Fetal	Oral	Gavage/Intubation	1,7	NA	NA	50	mg/kg/day	6	GD	15	GD	98,5	64	49119	developmental	developmental malformation	bone	organ	thoracic centrum	incomplete ossification	NA	1	2	0	0	developmental|developmental malformation|bone	DEV|developmental|developmental malformation|bone|Fetal	DEV|developmental|developmental malformation|bone|Fetal|MF|developmental|developmental malformation|bone	1	M,F	9
820	79622-59-6	32551	Fluazinam	3094	1985	opp_der	DEV	rat	sprague dawley	MF	fetal	Fetal	Oral	Gavage/Intubation	2,4	NA	NA	250	mg/kg/day	6	GD	15	GD	98,5	64	49120	developmental	developmental malformation	bone	organ	basisphenoid	incomplete ossification	NA	1	3	0	1	developmental|developmental malformation|bone	DEV|developmental|developmental malformation|bone|Fetal	DEV|developmental|developmental malformation|bone|Fetal|MF|developmental|developmental malformation|bone	1	M,F	9
821	79622-59-6	32551	Fluazinam	3094	1985	opp_der	DEV	rat	sprague dawley	MF	fetal	Fetal	Oral	Gavage/Intubation	1	NA	NA	10	mg/kg/day	6	GD	15	GD	98,5	64	49120	developmental	developmental malformation	bone	organ	basisphenoid	incomplete ossification	NA	1	1	0	0	developmental|developmental malformation|bone	DEV|developmental|developmental malformation|bone|Fetal	DEV|developmental|developmental malformation|bone|Fetal|MF|developmental|developmental malformation|bone	1	M,F	9
822	79622-59-6	32551	Fluazinam	3094	1985	opp_der	DEV	rat	sprague dawley	MF	fetal	Fetal	Oral	Gavage/Intubation	1,7	NA	NA	50	mg/kg/day	6	GD	15	GD	98,5	64	49120	developmental	developmental malformation	bone	organ	basisphenoid	incomplete ossification	NA	1	2	0	0	developmental|developmental malformation|bone	DEV|developmental|developmental malformation|bone|Fetal	DEV|developmental|developmental malformation|bone|Fetal|MF|developmental|developmental malformation|bone	1	M,F	9
823	79622-59-6	32551	Fluazinam	3094	1985	opp_der	DEV	rat	sprague dawley	MF	fetal	Fetal	Oral	Gavage/Intubation	2,4	NA	NA	250	mg/kg/day	6	GD	15	GD	98,5	64	49121	developmental	developmental malformation	bone	organ	sternebra	incomplete ossification	NA	1	3	0	1	developmental|developmental malformation|bone	DEV|developmental|developmental malformation|bone|Fetal	DEV|developmental|developmental malformation|bone|Fetal|MF|developmental|developmental malformation|bone	1	M,F	9
824	79622-59-6	32551	Fluazinam	3094	1985	opp_der	DEV	rat	sprague dawley	MF	fetal	Fetal	Oral	Gavage/Intubation	1	NA	NA	10	mg/kg/day	6	GD	15	GD	98,5	64	49121	developmental	developmental malformation	bone	organ	sternebra	incomplete ossification	NA	1	1	0	0	developmental|developmental malformation|bone	DEV|developmental|developmental malformation|bone|Fetal	DEV|developmental|developmental malformation|bone|Fetal|MF|developmental|developmental malformation|bone	1	M,F	9
825	79622-59-6	32551	Fluazinam	3094	1985	opp_der	DEV	rat	sprague dawley	MF	fetal	Fetal	Oral	Gavage/Intubation	1,7	NA	NA	50	mg/kg/day	6	GD	15	GD	98,5	64	49121	developmental	developmental malformation	bone	organ	sternebra	incomplete ossification	NA	1	2	0	0	developmental|developmental malformation|bone	DEV|developmental|developmental malformation|bone|Fetal	DEV|developmental|developmental malformation|bone|Fetal|MF|developmental|developmental malformation|bone	1	M,F	9
826	79622-59-6	32551	Fluazinam	3094	1985	opp_der	DEV	rat	sprague dawley	MF	fetal	Fetal	Oral	Gavage/Intubation	2,4	NA	NA	250	mg/kg/day	6	GD	15	GD	98,5	64	49122	developmental	developmental malformation	bone	organ	thoracic vertebra	thoracic hemivertebra	NA	1	3	0	1	developmental|developmental malformation|bone	DEV|developmental|developmental malformation|bone|Fetal	DEV|developmental|developmental malformation|bone|Fetal|MF|developmental|developmental malformation|bone	1	M,F	9
827	79622-59-6	32551	Fluazinam	3094	1985	opp_der	DEV	rat	sprague dawley	MF	fetal	Fetal	Oral	Gavage/Intubation	1	NA	NA	10	mg/kg/day	6	GD	15	GD	98,5	64	49122	developmental	developmental malformation	bone	organ	thoracic vertebra	thoracic hemivertebra	NA	1	1	0	0	developmental|developmental malformation|bone	DEV|developmental|developmental malformation|bone|Fetal	DEV|developmental|developmental malformation|bone|Fetal|MF|developmental|developmental malformation|bone	1	M,F	9
828	79622-59-6	32551	Fluazinam	3094	1985	opp_der	DEV	rat	sprague dawley	MF	fetal	Fetal	Oral	Gavage/Intubation	1,7	NA	NA	50	mg/kg/day	6	GD	15	GD	98,5	64	49122	developmental	developmental malformation	bone	organ	thoracic vertebra	thoracic hemivertebra	NA	1	2	0	0	developmental|developmental malformation|bone	DEV|developmental|developmental malformation|bone|Fetal	DEV|developmental|developmental malformation|bone|Fetal|MF|developmental|developmental malformation|bone	1	M,F	9
829	131983-72-7	32655	Triticonazole	3176	1991	opp_der	DEV	rat	sprague dawley	MF	fetal	Fetal	Oral	Gavage/Intubation	3	NA	NA	1000	mg/kg/day	6	GD	15	GD	99,5	64	50338	developmental	developmental malformation	bone	organ	rib	full supernumerary	NA	1	3	1	1	developmental|developmental malformation|bone	DEV|developmental|developmental malformation|bone|Fetal	DEV|developmental|developmental malformation|bone|Fetal|MF|developmental|developmental malformation|bone	1	M,F	9
830	131983-72-7	32655	Triticonazole	3176	1991	opp_der	DEV	rat	sprague dawley	MF	fetal	Fetal	Oral	Gavage/Intubation	1,6	NA	NA	40	mg/kg/day	6	GD	15	GD	99,5	64	50338	developmental	developmental malformation	bone	organ	rib	full supernumerary	NA	1	1	0	0	developmental|developmental malformation|bone	DEV|developmental|developmental malformation|bone|Fetal	DEV|developmental|developmental malformation|bone|Fetal|MF|developmental|developmental malformation|bone	1	M,F	9
831	131983-72-7	32655	Triticonazole	3176	1991	opp_der	DEV	rat	sprague dawley	MF	fetal	Fetal	Oral	Gavage/Intubation	2,3	NA	NA	200	mg/kg/day	6	GD	15	GD	99,5	64	50338	developmental	developmental malformation	bone	organ	rib	full supernumerary	NA	1	2	0	0	developmental|developmental malformation|bone	DEV|developmental|developmental malformation|bone|Fetal	DEV|developmental|developmental malformation|bone|Fetal|MF|developmental|developmental malformation|bone	1	M,F	9
832	63-25-2	20247	Carbaryl	3209	1998	opp_der	DEV	rat	sprague dawley	MF	fetal	Fetal	Oral	Gavage/Intubation	1,5	NA	NA	30	mg/kg/day	6	GD	20	GD	99	64	51049	developmental	developmental malformation	bone	organ	sternebra	incomplete ossification	NA	1	3	1	1	developmental|developmental malformation|bone	DEV|developmental|developmental malformation|bone|Fetal	DEV|developmental|developmental malformation|bone|Fetal|MF|developmental|developmental malformation|bone	1	M,F	14
833	63-25-2	20247	Carbaryl	3209	1998	opp_der	DEV	rat	sprague dawley	MF	fetal	Fetal	Oral	Gavage/Intubation	0	NA	NA	1	mg/kg/day	6	GD	20	GD	99	64	51049	developmental	developmental malformation	bone	organ	sternebra	incomplete ossification	NA	1	1	0	0	developmental|developmental malformation|bone	DEV|developmental|developmental malformation|bone|Fetal	DEV|developmental|developmental malformation|bone|Fetal|MF|developmental|developmental malformation|bone	1	M,F	14
834	63-25-2	20247	Carbaryl	3209	1998	opp_der	DEV	rat	sprague dawley	MF	fetal	Fetal	Oral	Gavage/Intubation	0,6	NA	NA	4	mg/kg/day	6	GD	20	GD	99	64	51049	developmental	developmental malformation	bone	organ	sternebra	incomplete ossification	NA	1	2	0	0	developmental|developmental malformation|bone	DEV|developmental|developmental malformation|bone|Fetal	DEV|developmental|developmental malformation|bone|Fetal|MF|developmental|developmental malformation|bone	1	M,F	14
835	63-25-2	20247	Carbaryl	3209	1998	opp_der	DEV	rat	sprague dawley	MF	fetal	Fetal	Oral	Gavage/Intubation	1,5	NA	NA	30	mg/kg/day	6	GD	20	GD	99	64	51050	developmental	developmental malformation	bone	organ	cervical centrum	incomplete ossification	NA	1	3	1	1	developmental|developmental malformation|bone	DEV|developmental|developmental malformation|bone|Fetal	DEV|developmental|developmental malformation|bone|Fetal|MF|developmental|developmental malformation|bone	1	M,F	14
836	63-25-2	20247	Carbaryl	3209	1998	opp_der	DEV	rat	sprague dawley	MF	fetal	Fetal	Oral	Gavage/Intubation	0	NA	NA	1	mg/kg/day	6	GD	20	GD	99	64	51050	developmental	developmental malformation	bone	organ	cervical centrum	incomplete ossification	NA	1	1	0	0	developmental|developmental malformation|bone	DEV|developmental|developmental malformation|bone|Fetal	DEV|developmental|developmental malformation|bone|Fetal|MF|developmental|developmental malformation|bone	1	M,F	14
837	63-25-2	20247	Carbaryl	3209	1998	opp_der	DEV	rat	sprague dawley	MF	fetal	Fetal	Oral	Gavage/Intubation	0,6	NA	NA	4	mg/kg/day	6	GD	20	GD	99	64	51050	developmental	developmental malformation	bone	organ	cervical centrum	incomplete ossification	NA	1	2	0	0	developmental|developmental malformation|bone	DEV|developmental|developmental malformation|bone|Fetal	DEV|developmental|developmental malformation|bone|Fetal|MF|developmental|developmental malformation|bone	1	M,F	14
838	63-25-2	20247	Carbaryl	3209	1998	opp_der	DEV	rat	sprague dawley	MF	fetal	Fetal	Oral	Gavage/Intubation	1,5	NA	NA	30	mg/kg/day	6	GD	20	GD	99	64	51051	developmental	developmental malformation	bone	organ	metatarsal	unossified	NA	1	3	0	1	developmental|developmental malformation|bone	DEV|developmental|developmental malformation|bone|Fetal	DEV|developmental|developmental malformation|bone|Fetal|MF|developmental|developmental malformation|bone	1	M,F	14
839	63-25-2	20247	Carbaryl	3209	1998	opp_der	DEV	rat	sprague dawley	MF	fetal	Fetal	Oral	Gavage/Intubation	0	NA	NA	1	mg/kg/day	6	GD	20	GD	99	64	51051	developmental	developmental malformation	bone	organ	metatarsal	unossified	NA	1	1	0	0	developmental|developmental malformation|bone	DEV|developmental|developmental malformation|bone|Fetal	DEV|developmental|developmental malformation|bone|Fetal|MF|developmental|developmental malformation|bone	1	M,F	14
840	63-25-2	20247	Carbaryl	3209	1998	opp_der	DEV	rat	sprague dawley	MF	fetal	Fetal	Oral	Gavage/Intubation	0,6	NA	NA	4	mg/kg/day	6	GD	20	GD	99	64	51051	developmental	developmental malformation	bone	organ	metatarsal	unossified	NA	1	2	0	0	developmental|developmental malformation|bone	DEV|developmental|developmental malformation|bone|Fetal	DEV|developmental|developmental malformation|bone|Fetal|MF|developmental|developmental malformation|bone	1	M,F	14
841	63-25-2	20247	Carbaryl	3209	1998	opp_der	DEV	rat	sprague dawley	MF	fetal	Fetal	Oral	Gavage/Intubation	1,5	NA	NA	30	mg/kg/day	6	GD	20	GD	99	64	51052	developmental	developmental malformation	bone	organ	cervical centrum	unossified	NA	1	3	0	1	developmental|developmental malformation|bone	DEV|developmental|developmental malformation|bone|Fetal	DEV|developmental|developmental malformation|bone|Fetal|MF|developmental|developmental malformation|bone	1	M,F	14
842	63-25-2	20247	Carbaryl	3209	1998	opp_der	DEV	rat	sprague dawley	MF	fetal	Fetal	Oral	Gavage/Intubation	0	NA	NA	1	mg/kg/day	6	GD	20	GD	99	64	51052	developmental	developmental malformation	bone	organ	cervical centrum	unossified	NA	1	1	0	0	developmental|developmental malformation|bone	DEV|developmental|developmental malformation|bone|Fetal	DEV|developmental|developmental malformation|bone|Fetal|MF|developmental|developmental malformation|bone	1	M,F	14
843	63-25-2	20247	Carbaryl	3209	1998	opp_der	DEV	rat	sprague dawley	MF	fetal	Fetal	Oral	Gavage/Intubation	0,6	NA	NA	4	mg/kg/day	6	GD	20	GD	99	64	51052	developmental	developmental malformation	bone	organ	cervical centrum	unossified	NA	1	2	0	0	developmental|developmental malformation|bone	DEV|developmental|developmental malformation|bone|Fetal	DEV|developmental|developmental malformation|bone|Fetal|MF|developmental|developmental malformation|bone	1	M,F	14
844	10605-21-7	24729	Carbendazim	3323	1987	opp_der	DEV	rat	rat	MF	fetal	Fetal	Oral	Gavage/Intubation	1,3	NA	NA	20	mg/kg/day	7	GD	16	GD	98,8	64	53385	developmental	developmental malformation	bone	organ	vertebra (general)	bipartite ossification	NA	1	3	1	1	developmental|developmental malformation|bone	DEV|developmental|developmental malformation|bone|Fetal	DEV|developmental|developmental malformation|bone|Fetal|MF|developmental|developmental malformation|bone	1	M,F	9
845	10605-21-7	24729	Carbendazim	3323	1987	opp_der	DEV	rat	rat	MF	fetal	Fetal	Oral	Gavage/Intubation	0,7	NA	NA	5	mg/kg/day	7	GD	16	GD	98,8	64	53385	developmental	developmental malformation	bone	organ	vertebra (general)	bipartite ossification	NA	1	1	0	0	developmental|developmental malformation|bone	DEV|developmental|developmental malformation|bone|Fetal	DEV|developmental|developmental malformation|bone|Fetal|MF|developmental|developmental malformation|bone	1	M,F	9
846	10605-21-7	24729	Carbendazim	3323	1987	opp_der	DEV	rat	rat	MF	fetal	Fetal	Oral	Gavage/Intubation	1	NA	NA	10	mg/kg/day	7	GD	16	GD	98,8	64	53385	developmental	developmental malformation	bone	organ	vertebra (general)	bipartite ossification	NA	1	2	0	0	developmental|developmental malformation|bone	DEV|developmental|developmental malformation|bone|Fetal	DEV|developmental|developmental malformation|bone|Fetal|MF|developmental|developmental malformation|bone	1	M,F	9
847	10605-21-7	24729	Carbendazim	3323	1987	opp_der	DEV	rat	rat	MF	fetal	Fetal	Oral	Gavage/Intubation	2	NA	NA	90	mg/kg/day	7	GD	16	GD	98,8	64	53385	developmental	developmental malformation	bone	organ	vertebra (general)	bipartite ossification	NA	1	4	0	0	developmental|developmental malformation|bone	DEV|developmental|developmental malformation|bone|Fetal	DEV|developmental|developmental malformation|bone|Fetal|MF|developmental|developmental malformation|bone	1	M,F	9
848	10605-21-7	24729	Carbendazim	3323	1987	opp_der	DEV	rat	rat	MF	fetal	Fetal	Oral	Gavage/Intubation	2	NA	NA	90	mg/kg/day	7	GD	16	GD	98,8	64	53386	developmental	developmental malformation	bone	organ	cranium	domed head	NA	1	4	0	1	developmental|developmental malformation|bone	DEV|developmental|developmental malformation|bone|Fetal	DEV|developmental|developmental malformation|bone|Fetal|MF|developmental|developmental malformation|bone	1	M,F	9
849	10605-21-7	24729	Carbendazim	3323	1987	opp_der	DEV	rat	rat	MF	fetal	Fetal	Oral	Gavage/Intubation	0,7	NA	NA	5	mg/kg/day	7	GD	16	GD	98,8	64	53386	developmental	developmental malformation	bone	organ	cranium	domed head	NA	1	1	0	0	developmental|developmental malformation|bone	DEV|developmental|developmental malformation|bone|Fetal	DEV|developmental|developmental malformation|bone|Fetal|MF|developmental|developmental malformation|bone	1	M,F	9
850	10605-21-7	24729	Carbendazim	3323	1987	opp_der	DEV	rat	rat	MF	fetal	Fetal	Oral	Gavage/Intubation	1	NA	NA	10	mg/kg/day	7	GD	16	GD	98,8	64	53386	developmental	developmental malformation	bone	organ	cranium	domed head	NA	1	2	0	0	developmental|developmental malformation|bone	DEV|developmental|developmental malformation|bone|Fetal	DEV|developmental|developmental malformation|bone|Fetal|MF|developmental|developmental malformation|bone	1	M,F	9
851	10605-21-7	24729	Carbendazim	3323	1987	opp_der	DEV	rat	rat	MF	fetal	Fetal	Oral	Gavage/Intubation	1,3	NA	NA	20	mg/kg/day	7	GD	16	GD	98,8	64	53386	developmental	developmental malformation	bone	organ	cranium	domed head	NA	1	3	0	0	developmental|developmental malformation|bone	DEV|developmental|developmental malformation|bone|Fetal	DEV|developmental|developmental malformation|bone|Fetal|MF|developmental|developmental malformation|bone	1	M,F	9
852	10605-21-7	24729	Carbendazim	3323	1987	opp_der	DEV	rat	rat	MF	fetal	Fetal	Oral	Gavage/Intubation	1,3	NA	NA	20	mg/kg/day	7	GD	16	GD	98,8	64	53387	developmental	developmental malformation	bone	organ	NOSNA	dumbbell ossification	NA	1	3	1	1	developmental|developmental malformation|bone	DEV|developmental|developmental malformation|bone|Fetal	DEV|developmental|developmental malformation|bone|Fetal|MF|developmental|developmental malformation|bone	1	M,F	9
853	10605-21-7	24729	Carbendazim	3323	1987	opp_der	DEV	rat	rat	MF	fetal	Fetal	Oral	Gavage/Intubation	0,7	NA	NA	5	mg/kg/day	7	GD	16	GD	98,8	64	53387	developmental	developmental malformation	bone	organ	NOSNA	dumbbell ossification	NA	1	1	0	0	developmental|developmental malformation|bone	DEV|developmental|developmental malformation|bone|Fetal	DEV|developmental|developmental malformation|bone|Fetal|MF|developmental|developmental malformation|bone	1	M,F	9
854	10605-21-7	24729	Carbendazim	3323	1987	opp_der	DEV	rat	rat	MF	fetal	Fetal	Oral	Gavage/Intubation	1	NA	NA	10	mg/kg/day	7	GD	16	GD	98,8	64	53387	developmental	developmental malformation	bone	organ	NOSNA	dumbbell ossification	NA	1	2	0	0	developmental|developmental malformation|bone	DEV|developmental|developmental malformation|bone|Fetal	DEV|developmental|developmental malformation|bone|Fetal|MF|developmental|developmental malformation|bone	1	M,F	9
855	10605-21-7	24729	Carbendazim	3323	1987	opp_der	DEV	rat	rat	MF	fetal	Fetal	Oral	Gavage/Intubation	2	NA	NA	90	mg/kg/day	7	GD	16	GD	98,8	64	53387	developmental	developmental malformation	bone	organ	NOSNA	dumbbell ossification	NA	1	4	0	0	developmental|developmental malformation|bone	DEV|developmental|developmental malformation|bone|Fetal	DEV|developmental|developmental malformation|bone|Fetal|MF|developmental|developmental malformation|bone	1	M,F	9
856	10605-21-7	24729	Carbendazim	3323	1987	opp_der	DEV	rat	rat	MF	fetal	Fetal	Oral	Gavage/Intubation	2	NA	NA	90	mg/kg/day	7	GD	16	GD	98,8	64	53388	developmental	developmental malformation	bone	organ	cranium	exencephaly	NA	1	4	0	1	developmental|developmental malformation|bone	DEV|developmental|developmental malformation|bone|Fetal	DEV|developmental|developmental malformation|bone|Fetal|MF|developmental|developmental malformation|bone	1	M,F	9
857	10605-21-7	24729	Carbendazim	3323	1987	opp_der	DEV	rat	rat	MF	fetal	Fetal	Oral	Gavage/Intubation	0,7	NA	NA	5	mg/kg/day	7	GD	16	GD	98,8	64	53388	developmental	developmental malformation	bone	organ	cranium	exencephaly	NA	1	1	0	0	developmental|developmental malformation|bone	DEV|developmental|developmental malformation|bone|Fetal	DEV|developmental|developmental malformation|bone|Fetal|MF|developmental|developmental malformation|bone	1	M,F	9
858	10605-21-7	24729	Carbendazim	3323	1987	opp_der	DEV	rat	rat	MF	fetal	Fetal	Oral	Gavage/Intubation	1	NA	NA	10	mg/kg/day	7	GD	16	GD	98,8	64	53388	developmental	developmental malformation	bone	organ	cranium	exencephaly	NA	1	2	0	0	developmental|developmental malformation|bone	DEV|developmental|developmental malformation|bone|Fetal	DEV|developmental|developmental malformation|bone|Fetal|MF|developmental|developmental malformation|bone	1	M,F	9
859	10605-21-7	24729	Carbendazim	3323	1987	opp_der	DEV	rat	rat	MF	fetal	Fetal	Oral	Gavage/Intubation	1,3	NA	NA	20	mg/kg/day	7	GD	16	GD	98,8	64	53388	developmental	developmental malformation	bone	organ	cranium	exencephaly	NA	1	3	0	0	developmental|developmental malformation|bone	DEV|developmental|developmental malformation|bone|Fetal	DEV|developmental|developmental malformation|bone|Fetal|MF|developmental|developmental malformation|bone	1	M,F	9
860	10605-21-7	24729	Carbendazim	3323	1987	opp_der	DEV	rat	rat	MF	fetal	Fetal	Oral	Gavage/Intubation	2	NA	NA	90	mg/kg/day	7	GD	16	GD	98,8	64	53389	developmental	developmental malformation	bone	organ	rib	fused	NA	1	4	0	1	developmental|developmental malformation|bone	DEV|developmental|developmental malformation|bone|Fetal	DEV|developmental|developmental malformation|bone|Fetal|MF|developmental|developmental malformation|bone	1	M,F	9
861	10605-21-7	24729	Carbendazim	3323	1987	opp_der	DEV	rat	rat	MF	fetal	Fetal	Oral	Gavage/Intubation	0,7	NA	NA	5	mg/kg/day	7	GD	16	GD	98,8	64	53389	developmental	developmental malformation	bone	organ	rib	fused	NA	1	1	0	0	developmental|developmental malformation|bone	DEV|developmental|developmental malformation|bone|Fetal	DEV|developmental|developmental malformation|bone|Fetal|MF|developmental|developmental malformation|bone	1	M,F	9
862	10605-21-7	24729	Carbendazim	3323	1987	opp_der	DEV	rat	rat	MF	fetal	Fetal	Oral	Gavage/Intubation	1	NA	NA	10	mg/kg/day	7	GD	16	GD	98,8	64	53389	developmental	developmental malformation	bone	organ	rib	fused	NA	1	2	0	0	developmental|developmental malformation|bone	DEV|developmental|developmental malformation|bone|Fetal	DEV|developmental|developmental malformation|bone|Fetal|MF|developmental|developmental malformation|bone	1	M,F	9
863	10605-21-7	24729	Carbendazim	3323	1987	opp_der	DEV	rat	rat	MF	fetal	Fetal	Oral	Gavage/Intubation	1,3	NA	NA	20	mg/kg/day	7	GD	16	GD	98,8	64	53389	developmental	developmental malformation	bone	organ	rib	fused	NA	1	3	0	0	developmental|developmental malformation|bone	DEV|developmental|developmental malformation|bone|Fetal	DEV|developmental|developmental malformation|bone|Fetal|MF|developmental|developmental malformation|bone	1	M,F	9
864	10605-21-7	24729	Carbendazim	3323	1987	opp_der	DEV	rat	rat	MF	fetal	Fetal	Oral	Gavage/Intubation	2	NA	NA	90	mg/kg/day	7	GD	16	GD	98,8	64	53390	developmental	developmental malformation	bone	organ	sternebra	fused	NA	1	4	0	1	developmental|developmental malformation|bone	DEV|developmental|developmental malformation|bone|Fetal	DEV|developmental|developmental malformation|bone|Fetal|MF|developmental|developmental malformation|bone	1	M,F	9
865	10605-21-7	24729	Carbendazim	3323	1987	opp_der	DEV	rat	rat	MF	fetal	Fetal	Oral	Gavage/Intubation	0,7	NA	NA	5	mg/kg/day	7	GD	16	GD	98,8	64	53390	developmental	developmental malformation	bone	organ	sternebra	fused	NA	1	1	0	0	developmental|developmental malformation|bone	DEV|developmental|developmental malformation|bone|Fetal	DEV|developmental|developmental malformation|bone|Fetal|MF|developmental|developmental malformation|bone	1	M,F	9
866	10605-21-7	24729	Carbendazim	3323	1987	opp_der	DEV	rat	rat	MF	fetal	Fetal	Oral	Gavage/Intubation	1	NA	NA	10	mg/kg/day	7	GD	16	GD	98,8	64	53390	developmental	developmental malformation	bone	organ	sternebra	fused	NA	1	2	0	0	developmental|developmental malformation|bone	DEV|developmental|developmental malformation|bone|Fetal	DEV|developmental|developmental malformation|bone|Fetal|MF|developmental|developmental malformation|bone	1	M,F	9
867	10605-21-7	24729	Carbendazim	3323	1987	opp_der	DEV	rat	rat	MF	fetal	Fetal	Oral	Gavage/Intubation	1,3	NA	NA	20	mg/kg/day	7	GD	16	GD	98,8	64	53390	developmental	developmental malformation	bone	organ	sternebra	fused	NA	1	3	0	0	developmental|developmental malformation|bone	DEV|developmental|developmental malformation|bone|Fetal	DEV|developmental|developmental malformation|bone|Fetal|MF|developmental|developmental malformation|bone	1	M,F	9
868	10605-21-7	24729	Carbendazim	3323	1987	opp_der	DEV	rat	rat	MF	fetal	Fetal	Oral	Gavage/Intubation	2	NA	NA	90	mg/kg/day	7	GD	16	GD	98,8	64	53391	developmental	developmental malformation	bone	organ	vertebra (general)	fused	NA	1	4	0	1	developmental|developmental malformation|bone	DEV|developmental|developmental malformation|bone|Fetal	DEV|developmental|developmental malformation|bone|Fetal|MF|developmental|developmental malformation|bone	1	M,F	9
869	10605-21-7	24729	Carbendazim	3323	1987	opp_der	DEV	rat	rat	MF	fetal	Fetal	Oral	Gavage/Intubation	0,7	NA	NA	5	mg/kg/day	7	GD	16	GD	98,8	64	53391	developmental	developmental malformation	bone	organ	vertebra (general)	fused	NA	1	1	0	0	developmental|developmental malformation|bone	DEV|developmental|developmental malformation|bone|Fetal	DEV|developmental|developmental malformation|bone|Fetal|MF|developmental|developmental malformation|bone	1	M,F	9
870	10605-21-7	24729	Carbendazim	3323	1987	opp_der	DEV	rat	rat	MF	fetal	Fetal	Oral	Gavage/Intubation	1	NA	NA	10	mg/kg/day	7	GD	16	GD	98,8	64	53391	developmental	developmental malformation	bone	organ	vertebra (general)	fused	NA	1	2	0	0	developmental|developmental malformation|bone	DEV|developmental|developmental malformation|bone|Fetal	DEV|developmental|developmental malformation|bone|Fetal|MF|developmental|developmental malformation|bone	1	M,F	9
871	10605-21-7	24729	Carbendazim	3323	1987	opp_der	DEV	rat	rat	MF	fetal	Fetal	Oral	Gavage/Intubation	1,3	NA	NA	20	mg/kg/day	7	GD	16	GD	98,8	64	53391	developmental	developmental malformation	bone	organ	vertebra (general)	fused	NA	1	3	0	0	developmental|developmental malformation|bone	DEV|developmental|developmental malformation|bone|Fetal	DEV|developmental|developmental malformation|bone|Fetal|MF|developmental|developmental malformation|bone	1	M,F	9
872	10605-21-7	24729	Carbendazim	3323	1987	opp_der	DEV	rat	rat	MF	fetal	Fetal	Oral	Gavage/Intubation	2	NA	NA	90	mg/kg/day	7	GD	16	GD	98,8	64	53392	developmental	developmental malformation	bone	organ	scapula	misshapen	NA	1	4	0	1	developmental|developmental malformation|bone	DEV|developmental|developmental malformation|bone|Fetal	DEV|developmental|developmental malformation|bone|Fetal|MF|developmental|developmental malformation|bone	1	M,F	9
873	10605-21-7	24729	Carbendazim	3323	1987	opp_der	DEV	rat	rat	MF	fetal	Fetal	Oral	Gavage/Intubation	0,7	NA	NA	5	mg/kg/day	7	GD	16	GD	98,8	64	53392	developmental	developmental malformation	bone	organ	scapula	misshapen	NA	1	1	0	0	developmental|developmental malformation|bone	DEV|developmental|developmental malformation|bone|Fetal	DEV|developmental|developmental malformation|bone|Fetal|MF|developmental|developmental malformation|bone	1	M,F	9
874	10605-21-7	24729	Carbendazim	3323	1987	opp_der	DEV	rat	rat	MF	fetal	Fetal	Oral	Gavage/Intubation	1	NA	NA	10	mg/kg/day	7	GD	16	GD	98,8	64	53392	developmental	developmental malformation	bone	organ	scapula	misshapen	NA	1	2	0	0	developmental|developmental malformation|bone	DEV|developmental|developmental malformation|bone|Fetal	DEV|developmental|developmental malformation|bone|Fetal|MF|developmental|developmental malformation|bone	1	M,F	9
875	10605-21-7	24729	Carbendazim	3323	1987	opp_der	DEV	rat	rat	MF	fetal	Fetal	Oral	Gavage/Intubation	1,3	NA	NA	20	mg/kg/day	7	GD	16	GD	98,8	64	53392	developmental	developmental malformation	bone	organ	scapula	misshapen	NA	1	3	0	0	developmental|developmental malformation|bone	DEV|developmental|developmental malformation|bone|Fetal	DEV|developmental|developmental malformation|bone|Fetal|MF|developmental|developmental malformation|bone	1	M,F	9
876	79983-71-4	34653	Hexaconazole	3365	1984	opp_der	DEV	rat	wistar	MF	fetal	Fetal	Oral	Gavage/Intubation	0,4	NA	NA	2,5	mg/kg/day	7	GD	16	GD	92,3	64	54156	developmental	developmental malformation	bone	organ	cervical vertebra	delayed ossification	NA	1	1	1	1	developmental|developmental malformation|bone	DEV|developmental|developmental malformation|bone|Fetal	DEV|developmental|developmental malformation|bone|Fetal|MF|developmental|developmental malformation|bone	1	M,F	9
877	79983-71-4	34653	Hexaconazole	3365	1984	opp_der	DEV	rat	wistar	MF	fetal	Fetal	Oral	Gavage/Intubation	1,4	NA	NA	25	mg/kg/day	7	GD	16	GD	92,3	64	54156	developmental	developmental malformation	bone	organ	cervical vertebra	delayed ossification	NA	1	2	0	1	developmental|developmental malformation|bone	DEV|developmental|developmental malformation|bone|Fetal	DEV|developmental|developmental malformation|bone|Fetal|MF|developmental|developmental malformation|bone	1	M,F	9
878	79983-71-4	34653	Hexaconazole	3365	1984	opp_der	DEV	rat	wistar	MF	fetal	Fetal	Oral	Gavage/Intubation	2,4	NA	NA	250	mg/kg/day	7	GD	16	GD	92,3	64	54156	developmental	developmental malformation	bone	organ	cervical vertebra	delayed ossification	NA	1	3	0	1	developmental|developmental malformation|bone	DEV|developmental|developmental malformation|bone|Fetal	DEV|developmental|developmental malformation|bone|Fetal|MF|developmental|developmental malformation|bone	1	M,F	9
879	79983-71-4	34653	Hexaconazole	3365	1984	opp_der	DEV	rat	wistar	MF	fetal	Fetal	Oral	Gavage/Intubation	0,4	NA	NA	2,5	mg/kg/day	7	GD	16	GD	92,3	64	54157	developmental	developmental malformation	bone	organ	sternebra	delayed ossification	NA	1	1	1	1	developmental|developmental malformation|bone	DEV|developmental|developmental malformation|bone|Fetal	DEV|developmental|developmental malformation|bone|Fetal|MF|developmental|developmental malformation|bone	1	M,F	9
880	79983-71-4	34653	Hexaconazole	3365	1984	opp_der	DEV	rat	wistar	MF	fetal	Fetal	Oral	Gavage/Intubation	1,4	NA	NA	25	mg/kg/day	7	GD	16	GD	92,3	64	54157	developmental	developmental malformation	bone	organ	sternebra	delayed ossification	NA	1	2	0	1	developmental|developmental malformation|bone	DEV|developmental|developmental malformation|bone|Fetal	DEV|developmental|developmental malformation|bone|Fetal|MF|developmental|developmental malformation|bone	1	M,F	9
881	79983-71-4	34653	Hexaconazole	3365	1984	opp_der	DEV	rat	wistar	MF	fetal	Fetal	Oral	Gavage/Intubation	2,4	NA	NA	250	mg/kg/day	7	GD	16	GD	92,3	64	54157	developmental	developmental malformation	bone	organ	sternebra	delayed ossification	NA	1	3	0	1	developmental|developmental malformation|bone	DEV|developmental|developmental malformation|bone|Fetal	DEV|developmental|developmental malformation|bone|Fetal|MF|developmental|developmental malformation|bone	1	M,F	9
882	79983-71-4	34653	Hexaconazole	3365	1984	opp_der	DEV	rat	wistar	MF	fetal	Fetal	Oral	Gavage/Intubation	0,4	NA	NA	2,5	mg/kg/day	7	GD	16	GD	92,3	64	54158	developmental	developmental malformation	bone	organ	cranium	delayed ossification	NA	1	1	1	1	developmental|developmental malformation|bone	DEV|developmental|developmental malformation|bone|Fetal	DEV|developmental|developmental malformation|bone|Fetal|MF|developmental|developmental malformation|bone	1	M,F	9
883	79983-71-4	34653	Hexaconazole	3365	1984	opp_der	DEV	rat	wistar	MF	fetal	Fetal	Oral	Gavage/Intubation	1,4	NA	NA	25	mg/kg/day	7	GD	16	GD	92,3	64	54158	developmental	developmental malformation	bone	organ	cranium	delayed ossification	NA	1	2	0	1	developmental|developmental malformation|bone	DEV|developmental|developmental malformation|bone|Fetal	DEV|developmental|developmental malformation|bone|Fetal|MF|developmental|developmental malformation|bone	1	M,F	9
884	79983-71-4	34653	Hexaconazole	3365	1984	opp_der	DEV	rat	wistar	MF	fetal	Fetal	Oral	Gavage/Intubation	2,4	NA	NA	250	mg/kg/day	7	GD	16	GD	92,3	64	54158	developmental	developmental malformation	bone	organ	cranium	delayed ossification	NA	1	3	0	0	developmental|developmental malformation|bone	DEV|developmental|developmental malformation|bone|Fetal	DEV|developmental|developmental malformation|bone|Fetal|MF|developmental|developmental malformation|bone	1	M,F	9
885	79983-71-4	34653	Hexaconazole	3365	1984	opp_der	DEV	rat	wistar	MF	fetal	Fetal	Oral	Gavage/Intubation	2,4	NA	NA	250	mg/kg/day	7	GD	16	GD	92,3	64	54159	developmental	developmental malformation	bone	organ	skull (general)	delayed ossification	NA	1	3	0	1	developmental|developmental malformation|bone	DEV|developmental|developmental malformation|bone|Fetal	DEV|developmental|developmental malformation|bone|Fetal|MF|developmental|developmental malformation|bone	1	M,F	9
886	79983-71-4	34653	Hexaconazole	3365	1984	opp_der	DEV	rat	wistar	MF	fetal	Fetal	Oral	Gavage/Intubation	0,4	NA	NA	2,5	mg/kg/day	7	GD	16	GD	92,3	64	54159	developmental	developmental malformation	bone	organ	skull (general)	delayed ossification	NA	1	1	0	0	developmental|developmental malformation|bone	DEV|developmental|developmental malformation|bone|Fetal	DEV|developmental|developmental malformation|bone|Fetal|MF|developmental|developmental malformation|bone	1	M,F	9
887	79983-71-4	34653	Hexaconazole	3365	1984	opp_der	DEV	rat	wistar	MF	fetal	Fetal	Oral	Gavage/Intubation	1,4	NA	NA	25	mg/kg/day	7	GD	16	GD	92,3	64	54159	developmental	developmental malformation	bone	organ	skull (general)	delayed ossification	NA	1	2	0	0	developmental|developmental malformation|bone	DEV|developmental|developmental malformation|bone|Fetal	DEV|developmental|developmental malformation|bone|Fetal|MF|developmental|developmental malformation|bone	1	M,F	9
888	79983-71-4	34653	Hexaconazole	3365	1984	opp_der	DEV	rat	wistar	MF	fetal	Fetal	Oral	Gavage/Intubation	0,4	NA	NA	2,5	mg/kg/day	7	GD	16	GD	92,3	64	54160	developmental	developmental malformation	bone	organ	calcaneus	delayed ossification	NA	1	1	1	1	developmental|developmental malformation|bone	DEV|developmental|developmental malformation|bone|Fetal	DEV|developmental|developmental malformation|bone|Fetal|MF|developmental|developmental malformation|bone	1	M,F	9
889	79983-71-4	34653	Hexaconazole	3365	1984	opp_der	DEV	rat	wistar	MF	fetal	Fetal	Oral	Gavage/Intubation	1,4	NA	NA	25	mg/kg/day	7	GD	16	GD	92,3	64	54160	developmental	developmental malformation	bone	organ	calcaneus	delayed ossification	NA	1	2	0	1	developmental|developmental malformation|bone	DEV|developmental|developmental malformation|bone|Fetal	DEV|developmental|developmental malformation|bone|Fetal|MF|developmental|developmental malformation|bone	1	M,F	9
[truncated: 19,305 more rows]
