# Supplementary material for: Using the concordance of in vitro and in vivo data to evaluate extrapolation assumptions
Source: PLoS One. 2019 May 28;14(5):e0217564. doi: 10.1371/journal.pone.0217564 (PMC6538186; doi:10.1371/journal.pone.0217564)
Supplement: S5 Table — (CSV) [file pone.0217564.s015.csv]

	study_type	study_type_old	study_type_original	study_duration_class	study_duration_class_original	risk_assessment_class	study_class_new	MW	casrn	start.time	end.time	start.unit	end.unit	study_duration_units	study_duration_units_original	study_duration_value	study_duration_value_original	start.time2	end.time2	start.unit2	end.unit2	Name	toxval_id	chemical_id	chemical_id_original	grouping_id	source_id	subsource	source_source_id	toxval_type	toxval_type_original	toxval_subtype	toxval_subtype_original	toxval_numeric	toxval_numeric_original	toxval_numeric_qualifier	toxval_units	toxval_units_original	toxval_text	phenotype	source_url	subsource_url	details_url	details_text	species	species_original	strain	strain_original	sex
1	acute	growth	Growth	acute	acute	growth:acute	NA	221.03	94-75-7	0	11	Day(s)	Day(s)	Day(s)	Day(s)	11	11	NA	NA	NA	NA	2,4-Dichlorophenoxyacetic acid	1282363	42	42	291334	ECOTOX	Food Chem. Toxicol.44(1): 8-16	-	LOEL	LOEL	-	-	0.75	15	=	mg/kg-day	mg/kg food	NA	Weight	-	-	-	ECOTOX Details	norway rat	Norway Rat	-	-	-
2	acute	growth	Growth	acute	acute	growth:acute	NA	221.03	94-75-7	0	5	Day(s)	Day(s)	Day(s)	Day(s)	5	5	NA	NA	NA	NA	2,4-Dichlorophenoxyacetic acid	1282399	42	42	291334	ECOTOX	Food Chem. Toxicol.44(1): 8-16	-	LOEL	LOEL	-	-	0.75	15	=	mg/kg-day	mg/kg food	NA	Weight	-	-	-	ECOTOX Details	norway rat	Norway Rat	-	-	-
3	chronic	growth	Growth	chronic	chronic	growth:chronic	NA	221.03	94-75-7	0	90	Day(s)	Day(s)	Day(s)	Day(s)	90	90	NA	NA	NA	NA	2,4-Dichlorophenoxyacetic acid	1282410	42	42	291334	ECOTOX	In: E.Haus and H.F.Kabat (Eds.), Chronobiology 1982-1983, S.Karger, Basel, Switzerland:379-389	-	LOEL	LOEL	-	-	5	100	=	mg/kg-day	mg/kg food	NA	Weight	-	-	-	ECOTOX Details	norway rat	Norway Rat	-	-	-
4	acute	growth	Growth	acute	acute	growth:acute	NA	221.03	94-75-7	0	7	Day(s)	Day(s)	Day(s)	Day(s)	7	7	NA	NA	NA	NA	2,4-Dichlorophenoxyacetic acid	1282417	42	42	291334	ECOTOX	Food Chem. Toxicol.44(1): 8-16	-	LOEL	LOEL	-	-	0.75	15	=	mg/kg-day	mg/kg food	NA	Weight	-	-	-	ECOTOX Details	norway rat	Norway Rat	-	-	-
5	acute	growth	Growth	acute	acute	growth:acute	NA	221.03	94-75-7	0	13	Day(s)	Day(s)	Day(s)	Day(s)	13	13	NA	NA	NA	NA	2,4-Dichlorophenoxyacetic acid	1282446	42	42	291334	ECOTOX	Food Chem. Toxicol.44(1): 8-16	-	LOEL	LOEL	-	-	0.75	15	=	mg/kg-day	mg/kg food	NA	Weight	-	-	-	ECOTOX Details	norway rat	Norway Rat	-	-	-
6	acute	growth	Growth	acute	acute	growth:acute	NA	221.03	94-75-7	0	9	Day(s)	Day(s)	Day(s)	Day(s)	9	9	NA	NA	NA	NA	2,4-Dichlorophenoxyacetic acid	1282545	42	42	291334	ECOTOX	Food Chem. Toxicol.44(1): 8-16	-	LOEL	LOEL	-	-	0.75	15	=	mg/kg-day	mg/kg food	NA	Weight	-	-	-	ECOTOX Details	norway rat	Norway Rat	-	-	-
7	chronic	growth	Growth	chronic	chronic	growth:chronic	NA	221.03	94-75-7	0	91	Day(s)	Day(s)	Day(s)	Day(s)	91	91	NA	NA	NA	NA	2,4-Dichlorophenoxyacetic acid	1282821	42	42	291334	ECOTOX	Fundam. Appl. Toxicol.33(2): 161-165	-	LOEL	LOEL	-	-	5	100	=	mg/kg-day	mg/kg food	NA	Weight	-	-	-	ECOTOX Details	norway rat	Norway Rat	-	-	-
8	acute	growth	Growth	acute	acute	growth:acute	NA	221.03	94-75-7	0	15	Day(s)	Day(s)	Day(s)	Day(s)	15	15	NA	NA	NA	NA	2,4-Dichlorophenoxyacetic acid	1282852	42	42	291334	ECOTOX	Food Chem. Toxicol.44(1): 8-16	-	LOEL	LOEL	-	-	0.75	15	=	mg/kg-day	mg/kg food	NA	Weight	-	-	-	ECOTOX Details	norway rat	Norway Rat	-	-	-
9	chronic	-	-	chronic	chronic	ecotox	NA	221.03	94-75-7	0	113	days	days	days	days	113	113	NA	NA	NA	NA	2,4-Dichlorophenoxyacetic acid	1492655	42	42	0	LANL	-	-	LOAEL	LOAEL	LO TRV	LO TRV	50	50	=	mg/kg-day	mg/kg/d	NA	-	https://www.lanl.gov/environment/protection/eco-risk-assessment.php	-	-	-	rat	Rat	-	-	-
10	chronic	chronic	chronic	chronic	chronic	chronic	chronic	221.03	94-75-7	0	24	month	month	month	month	24	24	NA	NA	NA	NA	2,4-Dichlorophenoxyacetic acid	1514999	42	42	4761	ToxRefDB	opp_der	-	LOAEL	loael	-	-	73.11	73.11	=	mg/kg-day	mg/kg/day	NA	-	https://www.epa.gov/aboutepa/about-national-center-computational-toxicology-ncct	-	https://actorws.epa.gov/actorws/toxval/v01/toxval_source?source=toxrefdb&casrn=94-75-7	ToxRefDB Details	rat	rat	Fischer 344	Fischer 344	-
11	chronic	chronic	chronic	chronic	chronic	chronic	chronic	221.03	94-75-7	0	24	month	month	month	month	24	24	NA	NA	NA	NA	2,4-Dichlorophenoxyacetic acid	1515003	42	42	4757	ToxRefDB	opp_der	-	LOAEL	loael	-	-	73.11	73.11	=	mg/kg-day	mg/kg/day	NA	-	https://www.epa.gov/aboutepa/about-national-center-computational-toxicology-ncct	-	https://actorws.epa.gov/actorws/toxval/v01/toxval_source?source=toxrefdb&casrn=94-75-7	ToxRefDB Details	rat	rat	Fischer 344	Fischer 344	-
12	chronic	chronic	chronic	chronic	chronic	chronic	chronic	221.03	94-75-7	0	24	month	month	month	month	24	24	NA	NA	NA	NA	2,4-Dichlorophenoxyacetic acid	1515009	42	42	4760	ToxRefDB	opp_der	-	LOAEL	loael	-	-	143.52	143.52	>	mg/kg-day	mg/kg/day	NA	-	https://www.epa.gov/aboutepa/about-national-center-computational-toxicology-ncct	-	https://actorws.epa.gov/actorws/toxval/v01/toxval_source?source=toxrefdb&casrn=94-75-7	ToxRefDB Details	rat	rat	Fischer 344	Fischer 344	-
13	chronic	chronic	chronic	chronic	chronic	chronic	chronic	221.03	94-75-7	0	24	month	month	month	month	24	24	NA	NA	NA	NA	2,4-Dichlorophenoxyacetic acid	1515025	42	42	4762	ToxRefDB	opp_der	-	LOAEL	loael	-	-	143.52	143.52	>	mg/kg-day	mg/kg/day	NA	-	https://www.epa.gov/aboutepa/about-national-center-computational-toxicology-ncct	-	https://actorws.epa.gov/actorws/toxval/v01/toxval_source?source=toxrefdb&casrn=94-75-7	ToxRefDB Details	rat	rat	Fischer 344	Fischer 344	-
14	subchronic	subchronic	subchronic	subchronic	subchronic	subchronic	subchronic	221.03	94-75-7	0	90	day	day	day	day	90	90	NA	NA	NA	NA	2,4-Dichlorophenoxyacetic acid	1515033	42	42	4715	ToxRefDB	opp_der	-	LOAEL	loael	-	-	300	300	>	mg/kg-day	mg/kg/day	NA	-	https://www.epa.gov/aboutepa/about-national-center-computational-toxicology-ncct	-	https://actorws.epa.gov/actorws/toxval/v01/toxval_source?source=toxrefdb&casrn=94-75-7	ToxRefDB Details	rat	rat	Fischer 344	Fischer 344	-
15	subchronic	subchronic	subchronic	subchronic	subchronic	subchronic	subchronic	221.03	94-75-7	0	90	day	day	day	day	90	90	NA	NA	NA	NA	2,4-Dichlorophenoxyacetic acid	1515036	42	42	4726	ToxRefDB	opp_der	-	LOAEL	loael	-	-	300	300	>	mg/kg-day	mg/kg/day	NA	-	https://www.epa.gov/aboutepa/about-national-center-computational-toxicology-ncct	-	https://actorws.epa.gov/actorws/toxval/v01/toxval_source?source=toxrefdb&casrn=94-75-7	ToxRefDB Details	rat	rat	Fischer 344	Fischer 344	-
16	subchronic	subchronic	subchronic	subchronic	subchronic	subchronic	subchronic	221.03	94-75-7	0	90	day	day	day	day	90	90	NA	NA	NA	NA	2,4-Dichlorophenoxyacetic acid	1515048	42	42	4728	ToxRefDB	opp_der	-	LOAEL	loael	-	-	300	300	>	mg/kg-day	mg/kg/day	NA	-	https://www.epa.gov/aboutepa/about-national-center-computational-toxicology-ncct	-	https://actorws.epa.gov/actorws/toxval/v01/toxval_source?source=toxrefdb&casrn=94-75-7	ToxRefDB Details	rat	rat	Fischer 344	Fischer 344	-
17	developmental	developmental	developmental	developmental	developmental	developmental	developmental	221.03	94-75-7	0	9	GD	GD	GD	GD	9	9	NA	NA	NA	NA	2,4-Dichlorophenoxyacetic acid	1515049	42	42	4745	ToxRefDB	opp_der	-	LOAEL	loael	-	-	75	75	=	mg/kg-day	mg/kg/day	NA	-	https://www.epa.gov/aboutepa/about-national-center-computational-toxicology-ncct	-	https://actorws.epa.gov/actorws/toxval/v01/toxval_source?source=toxrefdb&casrn=94-75-7	ToxRefDB Details	rat	rat	Fischer 344	Fischer 344	-
18	chronic	chronic	chronic	chronic	chronic	chronic	chronic	221.03	94-75-7	0	24	month	month	month	month	24	24	NA	NA	NA	NA	2,4-Dichlorophenoxyacetic acid	1515060	42	42	4755	ToxRefDB	opp_der	-	LOAEL	loael	-	-	73.11	73.11	=	mg/kg-day	mg/kg/day	NA	-	https://www.epa.gov/aboutepa/about-national-center-computational-toxicology-ncct	-	https://actorws.epa.gov/actorws/toxval/v01/toxval_source?source=toxrefdb&casrn=94-75-7	ToxRefDB Details	rat	rat	Fischer 344	Fischer 344	-
19	subchronic	subchronic	subchronic	subchronic	subchronic	subchronic	subchronic	221.03	94-75-7	0	90	day	day	day	day	90	90	NA	NA	NA	NA	2,4-Dichlorophenoxyacetic acid	1515062	42	42	4712	ToxRefDB	opp_der	-	LOAEL	loael	-	-	100	100	=	mg/kg-day	mg/kg/day	NA	-	https://www.epa.gov/aboutepa/about-national-center-computational-toxicology-ncct	-	https://actorws.epa.gov/actorws/toxval/v01/toxval_source?source=toxrefdb&casrn=94-75-7	ToxRefDB Details	rat	rat	Fischer 344	Fischer 344	-
20	subchronic	subchronic	subchronic	subchronic	subchronic	subchronic	subchronic	221.03	94-75-7	0	90	day	day	day	day	90	90	NA	NA	NA	NA	2,4-Dichlorophenoxyacetic acid	1515068	42	42	4714	ToxRefDB	opp_der	-	LOAEL	loael	-	-	100	100	=	mg/kg-day	mg/kg/day	NA	-	https://www.epa.gov/aboutepa/about-national-center-computational-toxicology-ncct	-	https://actorws.epa.gov/actorws/toxval/v01/toxval_source?source=toxrefdb&casrn=94-75-7	ToxRefDB Details	rat	rat	Fischer 344	Fischer 344	-
21	chronic	chronic	chronic	chronic	chronic	chronic	chronic	221.03	94-75-7	0	24	month	month	month	month	24	24	NA	NA	NA	NA	2,4-Dichlorophenoxyacetic acid	1515070	42	42	4759	ToxRefDB	opp_der	-	LOAEL	loael	-	-	143.52	143.52	>	mg/kg-day	mg/kg/day	NA	-	https://www.epa.gov/aboutepa/about-national-center-computational-toxicology-ncct	-	https://actorws.epa.gov/actorws/toxval/v01/toxval_source?source=toxrefdb&casrn=94-75-7	ToxRefDB Details	rat	rat	Fischer 344	Fischer 344	-
22	subchronic	subchronic	subchronic	subchronic	subchronic	subchronic	subchronic	221.03	94-75-7	0	90	day	day	day	day	90	90	NA	NA	NA	NA	2,4-Dichlorophenoxyacetic acid	1515071	42	42	4717	ToxRefDB	opp_der	-	LOAEL	loael	-	-	100	100	=	mg/kg-day	mg/kg/day	NA	-	https://www.epa.gov/aboutepa/about-national-center-computational-toxicology-ncct	-	https://actorws.epa.gov/actorws/toxval/v01/toxval_source?source=toxrefdb&casrn=94-75-7	ToxRefDB Details	rat	rat	Fischer 344	Fischer 344	-
23	chronic	chronic	chronic	chronic	chronic	chronic	chronic	221.03	94-75-7	0	24	month	month	month	month	24	24	NA	NA	NA	NA	2,4-Dichlorophenoxyacetic acid	1515072	42	42	4764	ToxRefDB	opp_der	-	LOAEL	loael	-	-	73.15	73.15	=	mg/kg-day	mg/kg/day	NA	-	https://www.epa.gov/aboutepa/about-national-center-computational-toxicology-ncct	-	https://actorws.epa.gov/actorws/toxval/v01/toxval_source?source=toxrefdb&casrn=94-75-7	ToxRefDB Details	rat	rat	Fischer 344	Fischer 344	-
24	subchronic	subchronic	subchronic	subchronic	subchronic	subchronic	subchronic	221.03	94-75-7	0	90	day	day	day	day	90	90	NA	NA	NA	NA	2,4-Dichlorophenoxyacetic acid	1515084	42	42	4720	ToxRefDB	opp_der	-	LOAEL	loael	-	-	300	300	>	mg/kg-day	mg/kg/day	NA	-	https://www.epa.gov/aboutepa/about-national-center-computational-toxicology-ncct	-	https://actorws.epa.gov/actorws/toxval/v01/toxval_source?source=toxrefdb&casrn=94-75-7	ToxRefDB Details	rat	rat	Fischer 344	Fischer 344	-
25	subchronic	subchronic	subchronic	subchronic	subchronic	subchronic	subchronic	221.03	94-75-7	0	90	day	day	day	day	90	90	NA	NA	NA	NA	2,4-Dichlorophenoxyacetic acid	1515094	42	42	4716	ToxRefDB	opp_der	-	LOAEL	loael	-	-	300	300	>	mg/kg-day	mg/kg/day	NA	-	https://www.epa.gov/aboutepa/about-national-center-computational-toxicology-ncct	-	https://actorws.epa.gov/actorws/toxval/v01/toxval_source?source=toxrefdb&casrn=94-75-7	ToxRefDB Details	rat	rat	Fischer 344	Fischer 344	-
26	subchronic	subchronic	subchronic	subchronic	subchronic	subchronic	subchronic	221.03	94-75-7	0	90	day	day	day	day	90	90	NA	NA	NA	NA	2,4-Dichlorophenoxyacetic acid	1515095	42	42	4719	ToxRefDB	opp_der	-	LOAEL	loael	-	-	300	300	>	mg/kg-day	mg/kg/day	NA	-	https://www.epa.gov/aboutepa/about-national-center-computational-toxicology-ncct	-	https://actorws.epa.gov/actorws/toxval/v01/toxval_source?source=toxrefdb&casrn=94-75-7	ToxRefDB Details	rat	rat	Fischer 344	Fischer 344	-
27	chronic	chronic	chronic	chronic	chronic	chronic	chronic	221.03	94-75-7	0	24	month	month	month	month	24	24	NA	NA	NA	NA	2,4-Dichlorophenoxyacetic acid	1515108	42	42	4763	ToxRefDB	opp_der	-	LOAEL	loael	-	-	73.11	73.11	=	mg/kg-day	mg/kg/day	NA	-	https://www.epa.gov/aboutepa/about-national-center-computational-toxicology-ncct	-	https://actorws.epa.gov/actorws/toxval/v01/toxval_source?source=toxrefdb&casrn=94-75-7	ToxRefDB Details	rat	rat	Fischer 344	Fischer 344	-
28	subchronic	subchronic	subchronic	subchronic	subchronic	subchronic	subchronic	221.03	94-75-7	0	90	day	day	day	day	90	90	NA	NA	NA	NA	2,4-Dichlorophenoxyacetic acid	1515109	42	42	4722	ToxRefDB	opp_der	-	LOAEL	loael	-	-	300	300	>	mg/kg-day	mg/kg/day	NA	-	https://www.epa.gov/aboutepa/about-national-center-computational-toxicology-ncct	-	https://actorws.epa.gov/actorws/toxval/v01/toxval_source?source=toxrefdb&casrn=94-75-7	ToxRefDB Details	rat	rat	Fischer 344	Fischer 344	-
29	subchronic	subchronic	subchronic	subchronic	subchronic	subchronic	subchronic	221.03	94-75-7	0	90	day	day	day	day	90	90	NA	NA	NA	NA	2,4-Dichlorophenoxyacetic acid	1515110	42	42	4724	ToxRefDB	opp_der	-	LOAEL	loael	-	-	300	300	>	mg/kg-day	mg/kg/day	NA	-	https://www.epa.gov/aboutepa/about-national-center-computational-toxicology-ncct	-	https://actorws.epa.gov/actorws/toxval/v01/toxval_source?source=toxrefdb&casrn=94-75-7	ToxRefDB Details	rat	rat	Fischer 344	Fischer 344	-
30	chronic	chronic	chronic	chronic	chronic	chronic	chronic	221.03	94-75-7	0	24	month	month	month	month	24	24	NA	NA	NA	NA	2,4-Dichlorophenoxyacetic acid	1515113	42	42	4756	ToxRefDB	opp_der	-	LOAEL	loael	-	-	73.11	73.11	=	mg/kg-day	mg/kg/day	NA	-	https://www.epa.gov/aboutepa/about-national-center-computational-toxicology-ncct	-	https://actorws.epa.gov/actorws/toxval/v01/toxval_source?source=toxrefdb&casrn=94-75-7	ToxRefDB Details	rat	rat	Fischer 344	Fischer 344	-
31	subchronic	subchronic	subchronic	subchronic	subchronic	subchronic	subchronic	221.03	94-75-7	0	90	day	day	day	day	90	90	NA	NA	NA	NA	2,4-Dichlorophenoxyacetic acid	1515114	42	42	4723	ToxRefDB	opp_der	-	LOAEL	loael	-	-	300	300	>	mg/kg-day	mg/kg/day	NA	-	https://www.epa.gov/aboutepa/about-national-center-computational-toxicology-ncct	-	https://actorws.epa.gov/actorws/toxval/v01/toxval_source?source=toxrefdb&casrn=94-75-7	ToxRefDB Details	rat	rat	Fischer 344	Fischer 344	-
32	subchronic	subchronic	subchronic	subchronic	subchronic	subchronic	subchronic	221.03	94-75-7	0	90	day	day	day	day	90	90	NA	NA	NA	NA	2,4-Dichlorophenoxyacetic acid	1515117	42	42	4713	ToxRefDB	opp_der	-	LOAEL	loael	-	-	100	100	=	mg/kg-day	mg/kg/day	NA	-	https://www.epa.gov/aboutepa/about-national-center-computational-toxicology-ncct	-	https://actorws.epa.gov/actorws/toxval/v01/toxval_source?source=toxrefdb&casrn=94-75-7	ToxRefDB Details	rat	rat	Fischer 344	Fischer 344	-
33	subchronic	subchronic	subchronic	subchronic	subchronic	subchronic	subchronic	221.03	94-75-7	0	90	day	day	day	day	90	90	NA	NA	NA	NA	2,4-Dichlorophenoxyacetic acid	1515119	42	42	4721	ToxRefDB	opp_der	-	LOAEL	loael	-	-	300	300	>	mg/kg-day	mg/kg/day	NA	-	https://www.epa.gov/aboutepa/about-national-center-computational-toxicology-ncct	-	https://actorws.epa.gov/actorws/toxval/v01/toxval_source?source=toxrefdb&casrn=94-75-7	ToxRefDB Details	rat	rat	Fischer 344	Fischer 344	-
34	subchronic	subchronic	subchronic	subchronic	subchronic	subchronic	subchronic	221.03	94-75-7	0	90	day	day	day	day	90	90	NA	NA	NA	NA	2,4-Dichlorophenoxyacetic acid	1515130	42	42	4725	ToxRefDB	opp_der	-	LOAEL	loael	-	-	300	300	>	mg/kg-day	mg/kg/day	NA	-	https://www.epa.gov/aboutepa/about-national-center-computational-toxicology-ncct	-	https://actorws.epa.gov/actorws/toxval/v01/toxval_source?source=toxrefdb&casrn=94-75-7	ToxRefDB Details	rat	rat	Fischer 344	Fischer 344	-
35	chronic	chronic	chronic	chronic	chronic	chronic	chronic	221.03	94-75-7	0	24	month	month	month	month	24	24	NA	NA	NA	NA	2,4-Dichlorophenoxyacetic acid	1515151	42	42	4758	ToxRefDB	opp_der	-	LOAEL	loael	-	-	143.52	143.52	>	mg/kg-day	mg/kg/day	NA	-	https://www.epa.gov/aboutepa/about-national-center-computational-toxicology-ncct	-	https://actorws.epa.gov/actorws/toxval/v01/toxval_source?source=toxrefdb&casrn=94-75-7	ToxRefDB Details	rat	rat	Fischer 344	Fischer 344	-
36	chronic	chronic	chronic	chronic	chronic	chronic	chronic	221.03	94-75-7	0	24	month	month	month	month	24	24	NA	NA	NA	NA	2,4-Dichlorophenoxyacetic acid	1515189	42	42	4766	ToxRefDB	opp_der	-	LOAEL	loael	-	-	143.52	143.52	>	mg/kg-day	mg/kg/day	NA	-	https://www.epa.gov/aboutepa/about-national-center-computational-toxicology-ncct	-	https://actorws.epa.gov/actorws/toxval/v01/toxval_source?source=toxrefdb&casrn=94-75-7	ToxRefDB Details	rat	rat	Fischer 344	Fischer 344	-
37	chronic	chronic	chronic	chronic	chronic	chronic	chronic	221.03	94-75-7	0	24	month	month	month	month	24	24	NA	NA	NA	NA	2,4-Dichlorophenoxyacetic acid	1515192	42	42	4765	ToxRefDB	opp_der	-	LOAEL	loael	-	-	73.11	73.11	=	mg/kg-day	mg/kg/day	NA	-	https://www.epa.gov/aboutepa/about-national-center-computational-toxicology-ncct	-	https://actorws.epa.gov/actorws/toxval/v01/toxval_source?source=toxrefdb&casrn=94-75-7	ToxRefDB Details	rat	rat	Fischer 344	Fischer 344	-
38	subchronic	subchronic	subchronic	subchronic	subchronic	subchronic	subchronic	221.03	94-75-7	0	90	day	day	day	day	90	90	NA	NA	NA	NA	2,4-Dichlorophenoxyacetic acid	1515193	42	42	4727	ToxRefDB	opp_der	-	LOAEL	loael	-	-	300	300	>	mg/kg-day	mg/kg/day	NA	-	https://www.epa.gov/aboutepa/about-national-center-computational-toxicology-ncct	-	https://actorws.epa.gov/actorws/toxval/v01/toxval_source?source=toxrefdb&casrn=94-75-7	ToxRefDB Details	rat	rat	Fischer 344	Fischer 344	-
39	subchronic	subchronic	subchronic	subchronic	subchronic	subchronic	subchronic	221.03	94-75-7	0	90	day	day	day	day	90	90	NA	NA	NA	NA	2,4-Dichlorophenoxyacetic acid	1515198	42	42	4729	ToxRefDB	opp_der	-	LOAEL	loael	-	-	300	300	>	mg/kg-day	mg/kg/day	NA	-	https://www.epa.gov/aboutepa/about-national-center-computational-toxicology-ncct	-	https://actorws.epa.gov/actorws/toxval/v01/toxval_source?source=toxrefdb&casrn=94-75-7	ToxRefDB Details	rat	rat	Fischer 344	Fischer 344	-
40	developmental	developmental	developmental	developmental	developmental	developmental	developmental	221.03	94-75-7	0	9	GD	GD	GD	GD	9	9	NA	NA	NA	NA	2,4-Dichlorophenoxyacetic acid	1515201	42	42	4744	ToxRefDB	opp_der	-	LOAEL	loael	-	-	75	75	=	mg/kg-day	mg/kg/day	NA	-	https://www.epa.gov/aboutepa/about-national-center-computational-toxicology-ncct	-	https://actorws.epa.gov/actorws/toxval/v01/toxval_source?source=toxrefdb&casrn=94-75-7	ToxRefDB Details	rat	rat	Fischer 344	Fischer 344	-
41	subchronic	subchronic	subchronic	subchronic	subchronic	subchronic	subchronic	221.03	94-75-7	0	90	day	day	day	day	90	90	NA	NA	NA	NA	2,4-Dichlorophenoxyacetic acid	1515203	42	42	4718	ToxRefDB	opp_der	-	LOAEL	loael	-	-	300	300	>	mg/kg-day	mg/kg/day	NA	-	https://www.epa.gov/aboutepa/about-national-center-computational-toxicology-ncct	-	https://actorws.epa.gov/actorws/toxval/v01/toxval_source?source=toxrefdb&casrn=94-75-7	ToxRefDB Details	rat	rat	Fischer 344	Fischer 344	-
42	chronic	chronic	chronic	chronic	chronic	chronic	chronic	269.77	34256-82-1	0	2	year	year	year	year	2	2	NA	NA	NA	NA	Acetochlor	1517736	64	64	10700	ToxRefDB	opp_der	-	LOAEL	loael	-	-	343	343	>	mg/kg-day	mg/kg/day	NA	-	https://www.epa.gov/aboutepa/about-national-center-computational-toxicology-ncct	-	https://actorws.epa.gov/actorws/toxval/v01/toxval_source?source=toxrefdb&casrn=34256-82-1	ToxRefDB Details	rat	rat	Sprague Dawley (CD)	Sprague Dawley (CD)	-
43	chronic	chronic	chronic	chronic	chronic	chronic	chronic	269.77	34256-82-1	0	2	year	year	year	year	2	2	NA	NA	NA	NA	Acetochlor	1517740	64	64	10701	ToxRefDB	opp_der	-	LOAEL	loael	-	-	250	250	>	mg/kg-day	mg/kg/day	NA	-	https://www.epa.gov/aboutepa/about-national-center-computational-toxicology-ncct	-	https://actorws.epa.gov/actorws/toxval/v01/toxval_source?source=toxrefdb&casrn=34256-82-1	ToxRefDB Details	rat	rat	Sprague Dawley (CD)	Sprague Dawley (CD)	-
44	chronic	chronic	chronic	chronic	chronic	chronic	chronic	269.77	34256-82-1	0	2	year	year	year	year	2	2	NA	NA	NA	NA	Acetochlor	1517744	64	64	10699	ToxRefDB	opp_der	-	LOAEL	loael	-	-	250	250	>	mg/kg-day	mg/kg/day	NA	-	https://www.epa.gov/aboutepa/about-national-center-computational-toxicology-ncct	-	https://actorws.epa.gov/actorws/toxval/v01/toxval_source?source=toxrefdb&casrn=34256-82-1	ToxRefDB Details	rat	rat	Sprague Dawley (CD)	Sprague Dawley (CD)	-
45	chronic	chronic	chronic	chronic	chronic	chronic	chronic	269.77	34256-82-1	0	2	year	year	year	year	2	2	NA	NA	NA	NA	Acetochlor	1517746	64	64	10691	ToxRefDB	opp_der	-	LOAEL	loael	-	-	343	343	>	mg/kg-day	mg/kg/day	NA	-	https://www.epa.gov/aboutepa/about-national-center-computational-toxicology-ncct	-	https://actorws.epa.gov/actorws/toxval/v01/toxval_source?source=toxrefdb&casrn=34256-82-1	ToxRefDB Details	rat	rat	Sprague Dawley (CD)	Sprague Dawley (CD)	-
46	chronic	chronic	chronic	chronic	chronic	chronic	chronic	269.77	34256-82-1	0	2	year	year	year	year	2	2	NA	NA	NA	NA	Acetochlor	1517752	64	64	10693	ToxRefDB	opp_der	-	LOAEL	loael	-	-	250	250	>	mg/kg-day	mg/kg/day	NA	-	https://www.epa.gov/aboutepa/about-national-center-computational-toxicology-ncct	-	https://actorws.epa.gov/actorws/toxval/v01/toxval_source?source=toxrefdb&casrn=34256-82-1	ToxRefDB Details	rat	rat	Sprague Dawley (CD)	Sprague Dawley (CD)	-
47	chronic	chronic	chronic	chronic	chronic	chronic	chronic	269.77	34256-82-1	0	2	year	year	year	year	2	2	NA	NA	NA	NA	Acetochlor	1517766	64	64	10698	ToxRefDB	opp_der	-	LOAEL	loael	-	-	343	343	>	mg/kg-day	mg/kg/day	NA	-	https://www.epa.gov/aboutepa/about-national-center-computational-toxicology-ncct	-	https://actorws.epa.gov/actorws/toxval/v01/toxval_source?source=toxrefdb&casrn=34256-82-1	ToxRefDB Details	rat	rat	Sprague Dawley (CD)	Sprague Dawley (CD)	-
48	chronic	chronic	chronic	chronic	chronic	chronic	chronic	269.77	34256-82-1	0	2	year	year	year	year	2	2	NA	NA	NA	NA	Acetochlor	1517774	64	64	10703	ToxRefDB	opp_der	-	LOAEL	loael	-	-	250	250	>	mg/kg-day	mg/kg/day	NA	-	https://www.epa.gov/aboutepa/about-national-center-computational-toxicology-ncct	-	https://actorws.epa.gov/actorws/toxval/v01/toxval_source?source=toxrefdb&casrn=34256-82-1	ToxRefDB Details	rat	rat	Sprague Dawley (CD)	Sprague Dawley (CD)	-
49	chronic	chronic	chronic	chronic	chronic	chronic	chronic	269.77	34256-82-1	0	2	year	year	year	year	2	2	NA	NA	NA	NA	Acetochlor	1517788	64	64	10697	ToxRefDB	opp_der	-	LOAEL	loael	-	-	343	343	>	mg/kg-day	mg/kg/day	NA	-	https://www.epa.gov/aboutepa/about-national-center-computational-toxicology-ncct	-	https://actorws.epa.gov/actorws/toxval/v01/toxval_source?source=toxrefdb&casrn=34256-82-1	ToxRefDB Details	rat	rat	Sprague Dawley (CD)	Sprague Dawley (CD)	-
50	chronic	chronic	chronic	chronic	chronic	chronic	chronic	269.77	34256-82-1	0	2	year	year	year	year	2	2	NA	NA	NA	NA	Acetochlor	1517798	64	64	10688	ToxRefDB	opp_der	-	LOAEL	loael	-	-	66.9	66.9	>	mg/kg-day	mg/kg/day	NA	-	https://www.epa.gov/aboutepa/about-national-center-computational-toxicology-ncct	-	https://actorws.epa.gov/actorws/toxval/v01/toxval_source?source=toxrefdb&casrn=34256-82-1	ToxRefDB Details	rat	rat	Sprague Dawley (CD)	Sprague Dawley (CD)	-
51	chronic	chronic	chronic	chronic	chronic	chronic	chronic	269.77	34256-82-1	0	2	year	year	year	year	2	2	NA	NA	NA	NA	Acetochlor	1517800	64	64	10692	ToxRefDB	opp_der	-	LOAEL	loael	-	-	22	22	=	mg/kg-day	mg/kg/day	NA	-	https://www.epa.gov/aboutepa/about-national-center-computational-toxicology-ncct	-	https://actorws.epa.gov/actorws/toxval/v01/toxval_source?source=toxrefdb&casrn=34256-82-1	ToxRefDB Details	rat	rat	Sprague Dawley (CD)	Sprague Dawley (CD)	-
52	chronic	chronic	chronic	chronic	chronic	chronic	chronic	269.77	34256-82-1	0	2	year	year	year	year	2	2	NA	NA	NA	NA	Acetochlor	1517801	64	64	10696	ToxRefDB	opp_der	-	LOAEL	loael	-	-	250	250	>	mg/kg-day	mg/kg/day	NA	-	https://www.epa.gov/aboutepa/about-national-center-computational-toxicology-ncct	-	https://actorws.epa.gov/actorws/toxval/v01/toxval_source?source=toxrefdb&casrn=34256-82-1	ToxRefDB Details	rat	rat	Sprague Dawley (CD)	Sprague Dawley (CD)	-
53	chronic	chronic	chronic	chronic	chronic	chronic	chronic	269.77	34256-82-1	0	2	year	year	year	year	2	2	NA	NA	NA	NA	Acetochlor	1517802	64	64	10687	ToxRefDB	opp_der	-	LOAEL	loael	-	-	66.9	66.9	=	mg/kg-day	mg/kg/day	NA	-	https://www.epa.gov/aboutepa/about-national-center-computational-toxicology-ncct	-	https://actorws.epa.gov/actorws/toxval/v01/toxval_source?source=toxrefdb&casrn=34256-82-1	ToxRefDB Details	rat	rat	Sprague Dawley (CD)	Sprague Dawley (CD)	-
54	chronic	chronic	chronic	chronic	chronic	chronic	chronic	269.77	34256-82-1	0	2	year	year	year	year	2	2	NA	NA	NA	NA	Acetochlor	1517819	64	64	10683	ToxRefDB	opp_der	-	LOAEL	loael	-	-	92.1	92.1	=	mg/kg-day	mg/kg/day	NA	-	https://www.epa.gov/aboutepa/about-national-center-computational-toxicology-ncct	-	https://actorws.epa.gov/actorws/toxval/v01/toxval_source?source=toxrefdb&casrn=34256-82-1	ToxRefDB Details	rat	rat	Sprague Dawley (CD)	Sprague Dawley (CD)	-
55	chronic	chronic	chronic	chronic	chronic	chronic	chronic	269.77	34256-82-1	0	2	year	year	year	year	2	2	NA	NA	NA	NA	Acetochlor	1517826	64	64	10680	ToxRefDB	opp_der	-	LOAEL	loael	-	-	66.9	66.9	>	mg/kg-day	mg/kg/day	NA	-	https://www.epa.gov/aboutepa/about-national-center-computational-toxicology-ncct	-	https://actorws.epa.gov/actorws/toxval/v01/toxval_source?source=toxrefdb&casrn=34256-82-1	ToxRefDB Details	rat	rat	Sprague Dawley (CD)	Sprague Dawley (CD)	-
56	chronic	chronic	chronic	chronic	chronic	chronic	chronic	269.77	34256-82-1	0	2	year	year	year	year	2	2	NA	NA	NA	NA	Acetochlor	1517838	64	64	10685	ToxRefDB	opp_der	-	LOAEL	loael	-	-	92.1	92.1	=	mg/kg-day	mg/kg/day	NA	-	https://www.epa.gov/aboutepa/about-national-center-computational-toxicology-ncct	-	https://actorws.epa.gov/actorws/toxval/v01/toxval_source?source=toxrefdb&casrn=34256-82-1	ToxRefDB Details	rat	rat	Sprague Dawley (CD)	Sprague Dawley (CD)	-
57	developmental	developmental	developmental	developmental	developmental	developmental	developmental	269.77	34256-82-1	0	9	GD	GD	GD	GD	9	9	NA	NA	NA	NA	Acetochlor	1517844	64	64	10639	ToxRefDB	opp_der	-	LOAEL	loael	-	-	600	600	>	mg/kg-day	mg/kg/day	NA	-	https://www.epa.gov/aboutepa/about-national-center-computational-toxicology-ncct	-	https://actorws.epa.gov/actorws/toxval/v01/toxval_source?source=toxrefdb&casrn=34256-82-1	ToxRefDB Details	rat	rat	CD(SD)BR	CD(SD)BR	-
58	subchronic	subchronic	subchronic	subchronic	subchronic	subchronic	subchronic	269.77	34256-82-1	0	13	week	week	week	week	13	13	NA	NA	NA	NA	Acetochlor	1517877	64	64	10636	ToxRefDB	opp_der	-	LOAEL	loael	-	-	161.1	161.1	>	mg/kg-day	mg/kg/day	NA	-	https://www.epa.gov/aboutepa/about-national-center-computational-toxicology-ncct	-	https://actorws.epa.gov/actorws/toxval/v01/toxval_source?source=toxrefdb&casrn=34256-82-1	ToxRefDB Details	rat	rat	Sprague Dawley (CD)	Sprague Dawley (CD)	-
59	chronic	chronic	chronic	chronic	chronic	chronic	chronic	269.77	34256-82-1	0	2	year	year	year	year	2	2	NA	NA	NA	NA	Acetochlor	1517878	64	64	10679	ToxRefDB	opp_der	-	LOAEL	loael	-	-	66.9	66.9	=	mg/kg-day	mg/kg/day	NA	-	https://www.epa.gov/aboutepa/about-national-center-computational-toxicology-ncct	-	https://actorws.epa.gov/actorws/toxval/v01/toxval_source?source=toxrefdb&casrn=34256-82-1	ToxRefDB Details	rat	rat	Sprague Dawley (CD)	Sprague Dawley (CD)	-
60	developmental	developmental	developmental	developmental	developmental	developmental	developmental	269.77	34256-82-1	0	9	GD	GD	GD	GD	9	9	NA	NA	NA	NA	Acetochlor	1517901	64	64	10640	ToxRefDB	opp_der	-	LOAEL	loael	-	-	600	600	=	mg/kg-day	mg/kg/day	NA	-	https://www.epa.gov/aboutepa/about-national-center-computational-toxicology-ncct	-	https://actorws.epa.gov/actorws/toxval/v01/toxval_source?source=toxrefdb&casrn=34256-82-1	ToxRefDB Details	rat	rat	CD(SD)BR	CD(SD)BR	-
61	chronic	chronic	chronic	chronic	chronic	chronic	chronic	269.77	34256-82-1	0	2	year	year	year	year	2	2	NA	NA	NA	NA	Acetochlor	1517907	64	64	10702	ToxRefDB	opp_der	-	LOAEL	loael	-	-	343	343	>	mg/kg-day	mg/kg/day	NA	-	https://www.epa.gov/aboutepa/about-national-center-computational-toxicology-ncct	-	https://actorws.epa.gov/actorws/toxval/v01/toxval_source?source=toxrefdb&casrn=34256-82-1	ToxRefDB Details	rat	rat	Sprague Dawley (CD)	Sprague Dawley (CD)	-
62	chronic	chronic	chronic	chronic	chronic	chronic	chronic	269.77	34256-82-1	0	2	year	year	year	year	2	2	NA	NA	NA	NA	Acetochlor	1517912	64	64	10689	ToxRefDB	opp_der	-	LOAEL	loael	-	-	66.9	66.9	>	mg/kg-day	mg/kg/day	NA	-	https://www.epa.gov/aboutepa/about-national-center-computational-toxicology-ncct	-	https://actorws.epa.gov/actorws/toxval/v01/toxval_source?source=toxrefdb&casrn=34256-82-1	ToxRefDB Details	rat	rat	Sprague Dawley (CD)	Sprague Dawley (CD)	-
63	subchronic	subchronic	subchronic	subchronic	subchronic	subchronic	subchronic	269.77	34256-82-1	0	13	week	week	week	week	13	13	NA	NA	NA	NA	Acetochlor	1517920	64	64	10635	ToxRefDB	opp_der	-	LOAEL	loael	-	-	161.1	161.1	>	mg/kg-day	mg/kg/day	NA	-	https://www.epa.gov/aboutepa/about-national-center-computational-toxicology-ncct	-	https://actorws.epa.gov/actorws/toxval/v01/toxval_source?source=toxrefdb&casrn=34256-82-1	ToxRefDB Details	rat	rat	Sprague Dawley (CD)	Sprague Dawley (CD)	-
64	chronic	chronic	chronic	chronic	chronic	chronic	chronic	269.77	34256-82-1	0	2	year	year	year	year	2	2	NA	NA	NA	NA	Acetochlor	1517928	64	64	10695	ToxRefDB	opp_der	-	LOAEL	loael	-	-	250	250	>	mg/kg-day	mg/kg/day	NA	-	https://www.epa.gov/aboutepa/about-national-center-computational-toxicology-ncct	-	https://actorws.epa.gov/actorws/toxval/v01/toxval_source?source=toxrefdb&casrn=34256-82-1	ToxRefDB Details	rat	rat	Sprague Dawley (CD)	Sprague Dawley (CD)	-
65	subchronic	subchronic	subchronic	subchronic	subchronic	subchronic	subchronic	269.77	34256-82-1	0	13	week	week	week	week	13	13	NA	NA	NA	NA	Acetochlor	1517934	64	64	10634	ToxRefDB	opp_der	-	LOAEL	loael	-	-	191.9	191.9	>	mg/kg-day	mg/kg/day	NA	-	https://www.epa.gov/aboutepa/about-national-center-computational-toxicology-ncct	-	https://actorws.epa.gov/actorws/toxval/v01/toxval_source?source=toxrefdb&casrn=34256-82-1	ToxRefDB Details	rat	rat	Sprague Dawley (CD)	Sprague Dawley (CD)	-
66	chronic	chronic	chronic	chronic	chronic	chronic	chronic	269.77	34256-82-1	0	2	year	year	year	year	2	2	NA	NA	NA	NA	Acetochlor	1517936	64	64	10686	ToxRefDB	opp_der	-	LOAEL	loael	-	-	66.9	66.9	=	mg/kg-day	mg/kg/day	NA	-	https://www.epa.gov/aboutepa/about-national-center-computational-toxicology-ncct	-	https://actorws.epa.gov/actorws/toxval/v01/toxval_source?source=toxrefdb&casrn=34256-82-1	ToxRefDB Details	rat	rat	Sprague Dawley (CD)	Sprague Dawley (CD)	-
67	chronic	chronic	chronic	chronic	chronic	chronic	chronic	269.77	34256-82-1	0	2	year	year	year	year	2	2	NA	NA	NA	NA	Acetochlor	1517943	64	64	10690	ToxRefDB	opp_der	-	LOAEL	loael	-	-	92.1	92.1	>	mg/kg-day	mg/kg/day	NA	-	https://www.epa.gov/aboutepa/about-national-center-computational-toxicology-ncct	-	https://actorws.epa.gov/actorws/toxval/v01/toxval_source?source=toxrefdb&casrn=34256-82-1	ToxRefDB Details	rat	rat	Sprague Dawley (CD)	Sprague Dawley (CD)	-
68	subchronic	subchronic	subchronic	subchronic	subchronic	subchronic	subchronic	269.77	34256-82-1	0	13	week	week	week	week	13	13	NA	NA	NA	NA	Acetochlor	1517948	64	64	10638	ToxRefDB	opp_der	-	LOAEL	loael	-	-	161.1	161.1	>	mg/kg-day	mg/kg/day	NA	-	https://www.epa.gov/aboutepa/about-national-center-computational-toxicology-ncct	-	https://actorws.epa.gov/actorws/toxval/v01/toxval_source?source=toxrefdb&casrn=34256-82-1	ToxRefDB Details	rat	rat	Sprague Dawley (CD)	Sprague Dawley (CD)	-
69	subchronic	subchronic	subchronic	subchronic	subchronic	subchronic	subchronic	269.77	34256-82-1	0	13	week	week	week	week	13	13	NA	NA	NA	NA	Acetochlor	1517960	64	64	10633	ToxRefDB	opp_der	-	LOAEL	loael	-	-	161.1	161.1	>	mg/kg-day	mg/kg/day	NA	-	https://www.epa.gov/aboutepa/about-national-center-computational-toxicology-ncct	-	https://actorws.epa.gov/actorws/toxval/v01/toxval_source?source=toxrefdb&casrn=34256-82-1	ToxRefDB Details	rat	rat	Sprague Dawley (CD)	Sprague Dawley (CD)	-
70	chronic	chronic	chronic	chronic	chronic	chronic	chronic	269.77	34256-82-1	0	2	year	year	year	year	2	2	NA	NA	NA	NA	Acetochlor	1517975	64	64	10681	ToxRefDB	opp_der	-	LOAEL	loael	-	-	66.9	66.9	=	mg/kg-day	mg/kg/day	NA	-	https://www.epa.gov/aboutepa/about-national-center-computational-toxicology-ncct	-	https://actorws.epa.gov/actorws/toxval/v01/toxval_source?source=toxrefdb&casrn=34256-82-1	ToxRefDB Details	rat	rat	Sprague Dawley (CD)	Sprague Dawley (CD)	-
71	chronic	chronic	chronic	chronic	chronic	chronic	chronic	269.77	34256-82-1	0	2	year	year	year	year	2	2	NA	NA	NA	NA	Acetochlor	1517982	64	64	10704	ToxRefDB	opp_der	-	LOAEL	loael	-	-	30	30	=	mg/kg-day	mg/kg/day	NA	-	https://www.epa.gov/aboutepa/about-national-center-computational-toxicology-ncct	-	https://actorws.epa.gov/actorws/toxval/v01/toxval_source?source=toxrefdb&casrn=34256-82-1	ToxRefDB Details	rat	rat	Sprague Dawley (CD)	Sprague Dawley (CD)	-
72	chronic	chronic	chronic	chronic	chronic	chronic	chronic	269.77	34256-82-1	0	2	year	year	year	year	2	2	NA	NA	NA	NA	Acetochlor	1517985	64	64	10682	ToxRefDB	opp_der	-	LOAEL	loael	-	-	66.9	66.9	>	mg/kg-day	mg/kg/day	NA	-	https://www.epa.gov/aboutepa/about-national-center-computational-toxicology-ncct	-	https://actorws.epa.gov/actorws/toxval/v01/toxval_source?source=toxrefdb&casrn=34256-82-1	ToxRefDB Details	rat	rat	Sprague Dawley (CD)	Sprague Dawley (CD)	-
73	chronic	chronic	chronic	chronic	chronic	chronic	chronic	269.77	34256-82-1	0	2	year	year	year	year	2	2	NA	NA	NA	NA	Acetochlor	1517990	64	64	10684	ToxRefDB	opp_der	-	LOAEL	loael	-	-	66.9	66.9	>	mg/kg-day	mg/kg/day	NA	-	https://www.epa.gov/aboutepa/about-national-center-computational-toxicology-ncct	-	https://actorws.epa.gov/actorws/toxval/v01/toxval_source?source=toxrefdb&casrn=34256-82-1	ToxRefDB Details	rat	rat	Sprague Dawley (CD)	Sprague Dawley (CD)	-
74	developmental	developmental	developmental	developmental	developmental	developmental	developmental	269.77	34256-82-1	0	9	GD	GD	GD	GD	9	9	NA	NA	NA	NA	Acetochlor	1517997	64	64	10641	ToxRefDB	opp_der	-	LOAEL	loael	-	-	600	600	=	mg/kg-day	mg/kg/day	NA	-	https://www.epa.gov/aboutepa/about-national-center-computational-toxicology-ncct	-	https://actorws.epa.gov/actorws/toxval/v01/toxval_source?source=toxrefdb&casrn=34256-82-1	ToxRefDB Details	rat	rat	CD(SD)BR	CD(SD)BR	-
75	subchronic	subchronic	subchronic	subchronic	subchronic	subchronic	subchronic	269.77	34256-82-1	0	13	week	week	week	week	13	13	NA	NA	NA	NA	Acetochlor	1517998	64	64	10637	ToxRefDB	opp_der	-	LOAEL	loael	-	-	161.1	161.1	>	mg/kg-day	mg/kg/day	NA	-	https://www.epa.gov/aboutepa/about-national-center-computational-toxicology-ncct	-	https://actorws.epa.gov/actorws/toxval/v01/toxval_source?source=toxrefdb&casrn=34256-82-1	ToxRefDB Details	rat	rat	Sprague Dawley (CD)	Sprague Dawley (CD)	-
76	subchronic	subchronic	subchronic	subchronic	subchronic	subchronic	subchronic	269.77	34256-82-1	0	13	week	week	week	week	13	13	NA	NA	NA	NA	Acetochlor	1518000	64	64	10630	ToxRefDB	opp_der	-	LOAEL	loael	-	-	191.9	191.9	=	mg/kg-day	mg/kg/day	NA	-	https://www.epa.gov/aboutepa/about-national-center-computational-toxicology-ncct	-	https://actorws.epa.gov/actorws/toxval/v01/toxval_source?source=toxrefdb&casrn=34256-82-1	ToxRefDB Details	rat	rat	Sprague Dawley (CD)	Sprague Dawley (CD)	-
77	subchronic	subchronic	subchronic	subchronic	subchronic	subchronic	subchronic	269.77	34256-82-1	0	13	week	week	week	week	13	13	NA	NA	NA	NA	Acetochlor	1518014	64	64	10632	ToxRefDB	opp_der	-	LOAEL	loael	-	-	161.1	161.1	>	mg/kg-day	mg/kg/day	NA	-	https://www.epa.gov/aboutepa/about-national-center-computational-toxicology-ncct	-	https://actorws.epa.gov/actorws/toxval/v01/toxval_source?source=toxrefdb&casrn=34256-82-1	ToxRefDB Details	rat	rat	Sprague Dawley (CD)	Sprague Dawley (CD)	-
78	subchronic	subchronic	subchronic	subchronic	subchronic	subchronic	subchronic	269.77	34256-82-1	0	13	week	week	week	week	13	13	NA	NA	NA	NA	Acetochlor	1518034	64	64	10631	ToxRefDB	opp_der	-	LOAEL	loael	-	-	161.1	161.1	>	mg/kg-day	mg/kg/day	NA	-	https://www.epa.gov/aboutepa/about-national-center-computational-toxicology-ncct	-	https://actorws.epa.gov/actorws/toxval/v01/toxval_source?source=toxrefdb&casrn=34256-82-1	ToxRefDB Details	rat	rat	Sprague Dawley (CD)	Sprague Dawley (CD)	-
79	chronic	chronic	chronic	chronic	chronic	chronic	chronic	269.77	34256-82-1	0	2	year	year	year	year	2	2	NA	NA	NA	NA	Acetochlor	1518047	64	64	10694	ToxRefDB	opp_der	-	LOAEL	loael	-	-	22	22	=	mg/kg-day	mg/kg/day	NA	-	https://www.epa.gov/aboutepa/about-national-center-computational-toxicology-ncct	-	https://actorws.epa.gov/actorws/toxval/v01/toxval_source?source=toxrefdb&casrn=34256-82-1	ToxRefDB Details	rat	rat	Sprague Dawley (CD)	Sprague Dawley (CD)	-
80	chronic	chronic	chronic	chronic	chronic	chronic	chronic	269.77	15972-60-8	0	27	month	month	month	month	27	27	NA	NA	NA	NA	Alachlor	1518062	73	73	6235	ToxRefDB	opp_der	-	LOAEL	loael	-	-	14	14	=	mg/kg-day	mg/kg/day	NA	-	https://www.epa.gov/aboutepa/about-national-center-computational-toxicology-ncct	-	https://actorws.epa.gov/actorws/toxval/v01/toxval_source?source=toxrefdb&casrn=15972-60-8	ToxRefDB Details	rat	rat	[Other]	[Other]	-
81	chronic	chronic	chronic	chronic	chronic	chronic	chronic	269.77	15972-60-8	0	27	month	month	month	month	27	27	NA	NA	NA	NA	Alachlor	1518064	73	73	6236	ToxRefDB	opp_der	-	LOAEL	loael	-	-	126	126	>	mg/kg-day	mg/kg/day	NA	-	https://www.epa.gov/aboutepa/about-national-center-computational-toxicology-ncct	-	https://actorws.epa.gov/actorws/toxval/v01/toxval_source?source=toxrefdb&casrn=15972-60-8	ToxRefDB Details	rat	rat	[Other]	[Other]	-
82	chronic	chronic	chronic	chronic	chronic	chronic	chronic	269.77	15972-60-8	0	27	month	month	month	month	27	27	NA	NA	NA	NA	Alachlor	1518065	73	73	6240	ToxRefDB	opp_der	-	LOAEL	loael	-	-	14	14	=	mg/kg-day	mg/kg/day	NA	-	https://www.epa.gov/aboutepa/about-national-center-computational-toxicology-ncct	-	https://actorws.epa.gov/actorws/toxval/v01/toxval_source?source=toxrefdb&casrn=15972-60-8	ToxRefDB Details	rat	rat	[Other]	[Other]	-
83	chronic	chronic	chronic	chronic	chronic	chronic	chronic	269.77	15972-60-8	0	27	month	month	month	month	27	27	NA	NA	NA	NA	Alachlor	1518071	73	73	6231	ToxRefDB	opp_der	-	LOAEL	loael	-	-	126	126	>	mg/kg-day	mg/kg/day	NA	-	https://www.epa.gov/aboutepa/about-national-center-computational-toxicology-ncct	-	https://actorws.epa.gov/actorws/toxval/v01/toxval_source?source=toxrefdb&casrn=15972-60-8	ToxRefDB Details	rat	rat	[Other]	[Other]	-
84	chronic	chronic	chronic	chronic	chronic	chronic	chronic	269.77	15972-60-8	0	27	month	month	month	month	27	27	NA	NA	NA	NA	Alachlor	1518072	73	73	6234	ToxRefDB	opp_der	-	LOAEL	loael	-	-	126	126	>	mg/kg-day	mg/kg/day	NA	-	https://www.epa.gov/aboutepa/about-national-center-computational-toxicology-ncct	-	https://actorws.epa.gov/actorws/toxval/v01/toxval_source?source=toxrefdb&casrn=15972-60-8	ToxRefDB Details	rat	rat	[Other]	[Other]	-
85	developmental	developmental	developmental	developmental	developmental	developmental	developmental	269.77	15972-60-8	0	13	GD	GD	GD	GD	13	13	NA	NA	NA	NA	Alachlor	1518076	73	73	6229	ToxRefDB	opp_der	-	LOAEL	loael	-	-	400	400	=	mg/kg-day	mg/kg/day	NA	-	https://www.epa.gov/aboutepa/about-national-center-computational-toxicology-ncct	-	https://actorws.epa.gov/actorws/toxval/v01/toxval_source?source=toxrefdb&casrn=15972-60-8	ToxRefDB Details	rat	rat	Charles River	Charles River	-
86	chronic	chronic	chronic	chronic	chronic	chronic	chronic	269.77	15972-60-8	0	104	week	week	week	week	104	104	NA	NA	NA	NA	Alachlor	1518079	73	73	6250	ToxRefDB	opp_der	-	LOAEL	loael	-	-	15	15	=	mg/kg-day	mg/kg/day	NA	-	https://www.epa.gov/aboutepa/about-national-center-computational-toxicology-ncct	-	https://actorws.epa.gov/actorws/toxval/v01/toxval_source?source=toxrefdb&casrn=15972-60-8	ToxRefDB Details	rat	rat	Long Evans	Long Evans	-
87	chronic	chronic	chronic	chronic	chronic	chronic	chronic	269.77	15972-60-8	0	104	week	week	week	week	104	104	NA	NA	NA	NA	Alachlor	1518088	73	73	6251	ToxRefDB	opp_der	-	LOAEL	loael	-	-	2.5	2.5	=	mg/kg-day	mg/kg/day	NA	-	https://www.epa.gov/aboutepa/about-national-center-computational-toxicology-ncct	-	https://actorws.epa.gov/actorws/toxval/v01/toxval_source?source=toxrefdb&casrn=15972-60-8	ToxRefDB Details	rat	rat	Long Evans	Long Evans	-
88	chronic	chronic	chronic	chronic	chronic	chronic	chronic	269.77	15972-60-8	0	104	week	week	week	week	104	104	NA	NA	NA	NA	Alachlor	1518093	73	73	6245	ToxRefDB	opp_der	-	LOAEL	loael	-	-	15	15	=	mg/kg-day	mg/kg/day	NA	-	https://www.epa.gov/aboutepa/about-national-center-computational-toxicology-ncct	-	https://actorws.epa.gov/actorws/toxval/v01/toxval_source?source=toxrefdb&casrn=15972-60-8	ToxRefDB Details	rat	rat	Long Evans	Long Evans	-
89	chronic	chronic	chronic	chronic	chronic	chronic	chronic	269.77	15972-60-8	0	27	month	month	month	month	27	27	NA	NA	NA	NA	Alachlor	1518098	73	73	6232	ToxRefDB	opp_der	-	LOAEL	loael	-	-	126	126	>	mg/kg-day	mg/kg/day	NA	-	https://www.epa.gov/aboutepa/about-national-center-computational-toxicology-ncct	-	https://actorws.epa.gov/actorws/toxval/v01/toxval_source?source=toxrefdb&casrn=15972-60-8	ToxRefDB Details	rat	rat	[Other]	[Other]	-
90	chronic	chronic	chronic	chronic	chronic	chronic	chronic	269.77	15972-60-8	0	104	week	week	week	week	104	104	NA	NA	NA	NA	Alachlor	1518112	73	73	6252	ToxRefDB	opp_der	-	LOAEL	loael	-	-	15	15	>	mg/kg-day	mg/kg/day	NA	-	https://www.epa.gov/aboutepa/about-national-center-computational-toxicology-ncct	-	https://actorws.epa.gov/actorws/toxval/v01/toxval_source?source=toxrefdb&casrn=15972-60-8	ToxRefDB Details	rat	rat	Long Evans	Long Evans	-
91	chronic	chronic	chronic	chronic	chronic	chronic	chronic	269.77	15972-60-8	0	104	week	week	week	week	104	104	NA	NA	NA	NA	Alachlor	1518113	73	73	6246	ToxRefDB	opp_der	-	LOAEL	loael	-	-	15	15	>	mg/kg-day	mg/kg/day	NA	-	https://www.epa.gov/aboutepa/about-national-center-computational-toxicology-ncct	-	https://actorws.epa.gov/actorws/toxval/v01/toxval_source?source=toxrefdb&casrn=15972-60-8	ToxRefDB Details	rat	rat	Long Evans	Long Evans	-
92	chronic	chronic	chronic	chronic	chronic	chronic	chronic	269.77	15972-60-8	0	104	week	week	week	week	104	104	NA	NA	NA	NA	Alachlor	1518116	73	73	6253	ToxRefDB	opp_der	-	LOAEL	loael	-	-	15	15	>	mg/kg-day	mg/kg/day	NA	-	https://www.epa.gov/aboutepa/about-national-center-computational-toxicology-ncct	-	https://actorws.epa.gov/actorws/toxval/v01/toxval_source?source=toxrefdb&casrn=15972-60-8	ToxRefDB Details	rat	rat	Long Evans	Long Evans	-
93	chronic	chronic	chronic	chronic	chronic	chronic	chronic	269.77	15972-60-8	0	104	week	week	week	week	104	104	NA	NA	NA	NA	Alachlor	1518125	73	73	6248	ToxRefDB	opp_der	-	LOAEL	loael	-	-	15	15	>	mg/kg-day	mg/kg/day	NA	-	https://www.epa.gov/aboutepa/about-national-center-computational-toxicology-ncct	-	https://actorws.epa.gov/actorws/toxval/v01/toxval_source?source=toxrefdb&casrn=15972-60-8	ToxRefDB Details	rat	rat	Long Evans	Long Evans	-
94	chronic	chronic	chronic	chronic	chronic	chronic	chronic	269.77	15972-60-8	0	27	month	month	month	month	27	27	NA	NA	NA	NA	Alachlor	1518137	73	73	6237	ToxRefDB	opp_der	-	LOAEL	loael	-	-	126	126	>	mg/kg-day	mg/kg/day	NA	-	https://www.epa.gov/aboutepa/about-national-center-computational-toxicology-ncct	-	https://actorws.epa.gov/actorws/toxval/v01/toxval_source?source=toxrefdb&casrn=15972-60-8	ToxRefDB Details	rat	rat	[Other]	[Other]	-
95	chronic	chronic	chronic	chronic	chronic	chronic	chronic	269.77	15972-60-8	0	104	week	week	week	week	104	104	NA	NA	NA	NA	Alachlor	1518141	73	73	6243	ToxRefDB	opp_der	-	LOAEL	loael	-	-	15	15	>	mg/kg-day	mg/kg/day	NA	-	https://www.epa.gov/aboutepa/about-national-center-computational-toxicology-ncct	-	https://actorws.epa.gov/actorws/toxval/v01/toxval_source?source=toxrefdb&casrn=15972-60-8	ToxRefDB Details	rat	rat	Long Evans	Long Evans	-
96	chronic	chronic	chronic	chronic	chronic	chronic	chronic	269.77	15972-60-8	0	104	week	week	week	week	104	104	NA	NA	NA	NA	Alachlor	1518145	73	73	6244	ToxRefDB	opp_der	-	LOAEL	loael	-	-	15	15	>	mg/kg-day	mg/kg/day	NA	-	https://www.epa.gov/aboutepa/about-national-center-computational-toxicology-ncct	-	https://actorws.epa.gov/actorws/toxval/v01/toxval_source?source=toxrefdb&casrn=15972-60-8	ToxRefDB Details	rat	rat	Long Evans	Long Evans	-
97	chronic	chronic	chronic	chronic	chronic	chronic	chronic	269.77	15972-60-8	0	27	month	month	month	month	27	27	NA	NA	NA	NA	Alachlor	1518147	73	73	6241	ToxRefDB	opp_der	-	LOAEL	loael	-	-	126	126	>	mg/kg-day	mg/kg/day	NA	-	https://www.epa.gov/aboutepa/about-national-center-computational-toxicology-ncct	-	https://actorws.epa.gov/actorws/toxval/v01/toxval_source?source=toxrefdb&casrn=15972-60-8	ToxRefDB Details	rat	rat	[Other]	[Other]	-
98	chronic	chronic	chronic	chronic	chronic	chronic	chronic	269.77	15972-60-8	0	27	month	month	month	month	27	27	NA	NA	NA	NA	Alachlor	1518148	73	73	6242	ToxRefDB	opp_der	-	LOAEL	loael	-	-	126	126	>	mg/kg-day	mg/kg/day	NA	-	https://www.epa.gov/aboutepa/about-national-center-computational-toxicology-ncct	-	https://actorws.epa.gov/actorws/toxval/v01/toxval_source?source=toxrefdb&casrn=15972-60-8	ToxRefDB Details	rat	rat	[Other]	[Other]	-
99	chronic	chronic	chronic	chronic	chronic	chronic	chronic	269.77	15972-60-8	0	104	week	week	week	week	104	104	NA	NA	NA	NA	Alachlor	1518155	73	73	6247	ToxRefDB	opp_der	-	LOAEL	loael	-	-	15	15	=	mg/kg-day	mg/kg/day	NA	-	https://www.epa.gov/aboutepa/about-national-center-computational-toxicology-ncct	-	https://actorws.epa.gov/actorws/toxval/v01/toxval_source?source=toxrefdb&casrn=15972-60-8	ToxRefDB Details	rat	rat	Long Evans	Long Evans	-
100	chronic	chronic	chronic	chronic	chronic	chronic	chronic	269.77	15972-60-8	0	27	month	month	month	month	27	27	NA	NA	NA	NA	Alachlor	1518162	73	73	6239	ToxRefDB	opp_der	-	LOAEL	loael	-	-	14	14	=	mg/kg-day	mg/kg/day	NA	-	https://www.epa.gov/aboutepa/about-national-center-computational-toxicology-ncct	-	https://actorws.epa.gov/actorws/toxval/v01/toxval_source?source=toxrefdb&casrn=15972-60-8	ToxRefDB Details	rat	rat	[Other]	[Other]	-
101	chronic	chronic	chronic	chronic	chronic	chronic	chronic	269.77	15972-60-8	0	27	month	month	month	month	27	27	NA	NA	NA	NA	Alachlor	1518164	73	73	6238	ToxRefDB	opp_der	-	LOAEL	loael	-	-	126	126	>	mg/kg-day	mg/kg/day	NA	-	https://www.epa.gov/aboutepa/about-national-center-computational-toxicology-ncct	-	https://actorws.epa.gov/actorws/toxval/v01/toxval_source?source=toxrefdb&casrn=15972-60-8	ToxRefDB Details	rat	rat	[Other]	[Other]	-
102	chronic	chronic	chronic	chronic	chronic	chronic	chronic	269.77	15972-60-8	0	27	month	month	month	month	27	27	NA	NA	NA	NA	Alachlor	1518176	73	73	6233	ToxRefDB	opp_der	-	LOAEL	loael	-	-	126	126	>	mg/kg-day	mg/kg/day	NA	-	https://www.epa.gov/aboutepa/about-national-center-computational-toxicology-ncct	-	https://actorws.epa.gov/actorws/toxval/v01/toxval_source?source=toxrefdb&casrn=15972-60-8	ToxRefDB Details	rat	rat	[Other]	[Other]	-
103	chronic	chronic	chronic	chronic	chronic	chronic	chronic	269.77	15972-60-8	0	104	week	week	week	week	104	104	NA	NA	NA	NA	Alachlor	1518177	73	73	6249	ToxRefDB	opp_der	-	LOAEL	loael	-	-	15	15	>	mg/kg-day	mg/kg/day	NA	-	https://www.epa.gov/aboutepa/about-national-center-computational-toxicology-ncct	-	https://actorws.epa.gov/actorws/toxval/v01/toxval_source?source=toxrefdb&casrn=15972-60-8	ToxRefDB Details	rat	rat	Long Evans	Long Evans	-
104	chronic	chronic	chronic	chronic	chronic	chronic	chronic	269.77	15972-60-8	0	27	month	month	month	month	27	27	NA	NA	NA	NA	Alachlor	1518179	73	73	6230	ToxRefDB	opp_der	-	LOAEL	loael	-	-	126	126	>	mg/kg-day	mg/kg/day	NA	-	https://www.epa.gov/aboutepa/about-national-center-computational-toxicology-ncct	-	https://actorws.epa.gov/actorws/toxval/v01/toxval_source?source=toxrefdb&casrn=15972-60-8	ToxRefDB Details	rat	rat	[Other]	[Other]	-
105	developmental	developmental	developmental	developmental	developmental	developmental	developmental	269.77	15972-60-8	0	13	GD	GD	GD	GD	13	13	NA	NA	NA	NA	Alachlor	1518180	73	73	6228	ToxRefDB	opp_der	-	LOAEL	loael	-	-	400	400	>	mg/kg-day	mg/kg/day	NA	-	https://www.epa.gov/aboutepa/about-national-center-computational-toxicology-ncct	-	https://actorws.epa.gov/actorws/toxval/v01/toxval_source?source=toxrefdb&casrn=15972-60-8	ToxRefDB Details	rat	rat	Charles River	Charles River	-
106	chronic	chronic	chronic	chronic	chronic	chronic	chronic	269.77	15972-60-8	0	104	week	week	week	week	104	104	NA	NA	NA	NA	Alachlor	1518192	73	73	6254	ToxRefDB	opp_der	-	LOAEL	loael	-	-	15	15	>	mg/kg-day	mg/kg/day	NA	-	https://www.epa.gov/aboutepa/about-national-center-computational-toxicology-ncct	-	https://actorws.epa.gov/actorws/toxval/v01/toxval_source?source=toxrefdb&casrn=15972-60-8	ToxRefDB Details	rat	rat	Long Evans	Long Evans	-
107	chronic	chronic	chronic	chronic	chronic	chronic	chronic	227.33	834-12-8	0	104	week	week	week	week	104	104	NA	NA	NA	NA	Ametryn	1499993	83	83	8566	ToxRefDB	opp_der	-	LOAEL	loael	-	-	176.1	176.1	>	mg/kg-day	mg/kg/day	NA	-	https://www.epa.gov/aboutepa/about-national-center-computational-toxicology-ncct	-	https://actorws.epa.gov/actorws/toxval/v01/toxval_source?source=toxrefdb&casrn=834-12-8	ToxRefDB Details	rat	rat	Sprague Dawley	Sprague Dawley	-
108	chronic	chronic	chronic	chronic	chronic	chronic	chronic	227.33	834-12-8	0	104	week	week	week	week	104	104	NA	NA	NA	NA	Ametryn	1499999	83	83	8572	ToxRefDB	opp_der	-	LOAEL	loael	-	-	145.3	145.3	>	mg/kg-day	mg/kg/day	NA	-	https://www.epa.gov/aboutepa/about-national-center-computational-toxicology-ncct	-	https://actorws.epa.gov/actorws/toxval/v01/toxval_source?source=toxrefdb&casrn=834-12-8	ToxRefDB Details	rat	rat	Sprague Dawley	Sprague Dawley	-
109	chronic	chronic	chronic	chronic	chronic	chronic	chronic	227.33	834-12-8	0	104	week	week	week	week	104	104	NA	NA	NA	NA	Ametryn	1500010	83	83	8569	ToxRefDB	opp_der	-	LOAEL	loael	-	-	145.3	145.3	>	mg/kg-day	mg/kg/day	NA	-	https://www.epa.gov/aboutepa/about-national-center-computational-toxicology-ncct	-	https://actorws.epa.gov/actorws/toxval/v01/toxval_source?source=toxrefdb&casrn=834-12-8	ToxRefDB Details	rat	rat	Sprague Dawley	Sprague Dawley	-
110	chronic	chronic	chronic	chronic	chronic	chronic	chronic	227.33	834-12-8	0	104	week	week	week	week	104	104	NA	NA	NA	NA	Ametryn	1500012	83	83	8564	ToxRefDB	opp_der	-	LOAEL	loael	-	-	145.3	145.3	>	mg/kg-day	mg/kg/day	NA	-	https://www.epa.gov/aboutepa/about-national-center-computational-toxicology-ncct	-	https://actorws.epa.gov/actorws/toxval/v01/toxval_source?source=toxrefdb&casrn=834-12-8	ToxRefDB Details	rat	rat	Sprague Dawley	Sprague Dawley	-
111	chronic	chronic	chronic	chronic	chronic	chronic	chronic	227.33	834-12-8	0	104	week	week	week	week	104	104	NA	NA	NA	NA	Ametryn	1500019	83	83	8565	ToxRefDB	opp_der	-	LOAEL	loael	-	-	176.1	176.1	>	mg/kg-day	mg/kg/day	NA	-	https://www.epa.gov/aboutepa/about-national-center-computational-toxicology-ncct	-	https://actorws.epa.gov/actorws/toxval/v01/toxval_source?source=toxrefdb&casrn=834-12-8	ToxRefDB Details	rat	rat	Sprague Dawley	Sprague Dawley	-
112	chronic	chronic	chronic	chronic	chronic	chronic	chronic	227.33	834-12-8	0	104	week	week	week	week	104	104	NA	NA	NA	NA	Ametryn	1500025	83	83	8571	ToxRefDB	opp_der	-	LOAEL	loael	-	-	145.3	145.3	>	mg/kg-day	mg/kg/day	NA	-	https://www.epa.gov/aboutepa/about-national-center-computational-toxicology-ncct	-	https://actorws.epa.gov/actorws/toxval/v01/toxval_source?source=toxrefdb&casrn=834-12-8	ToxRefDB Details	rat	rat	Sprague Dawley	Sprague Dawley	-
113	chronic	chronic	chronic	chronic	chronic	chronic	chronic	227.33	834-12-8	0	104	week	week	week	week	104	104	NA	NA	NA	NA	Ametryn	1500027	83	83	8561	ToxRefDB	opp_der	-	LOAEL	loael	-	-	20.9	20.9	=	mg/kg-day	mg/kg/day	NA	-	https://www.epa.gov/aboutepa/about-national-center-computational-toxicology-ncct	-	https://actorws.epa.gov/actorws/toxval/v01/toxval_source?source=toxrefdb&casrn=834-12-8	ToxRefDB Details	rat	rat	Sprague Dawley	Sprague Dawley	-
114	chronic	chronic	chronic	chronic	chronic	chronic	chronic	227.33	834-12-8	0	104	week	week	week	week	104	104	NA	NA	NA	NA	Ametryn	1500028	83	83	8570	ToxRefDB	opp_der	-	LOAEL	loael	-	-	176.1	176.1	>	mg/kg-day	mg/kg/day	NA	-	https://www.epa.gov/aboutepa/about-national-center-computational-toxicology-ncct	-	https://actorws.epa.gov/actorws/toxval/v01/toxval_source?source=toxrefdb&casrn=834-12-8	ToxRefDB Details	rat	rat	Sprague Dawley	Sprague Dawley	-
115	chronic	chronic	chronic	chronic	chronic	chronic	chronic	227.33	834-12-8	0	104	week	week	week	week	104	104	NA	NA	NA	NA	Ametryn	1500033	83	83	8563	ToxRefDB	opp_der	-	LOAEL	loael	-	-	145.3	145.3	>	mg/kg-day	mg/kg/day	NA	-	https://www.epa.gov/aboutepa/about-national-center-computational-toxicology-ncct	-	https://actorws.epa.gov/actorws/toxval/v01/toxval_source?source=toxrefdb&casrn=834-12-8	ToxRefDB Details	rat	rat	Sprague Dawley	Sprague Dawley	-
116	subchronic	subchronic	subchronic	subchronic	subchronic	subchronic	subchronic	227.33	834-12-8	0	90	day	day	day	day	90	90	NA	NA	NA	NA	Ametryn	1500038	83	83	8546	ToxRefDB	opp_der	-	LOAEL	loael	-	-	36.1	36.1	=	mg/kg-day	mg/kg/day	NA	-	https://www.epa.gov/aboutepa/about-national-center-computational-toxicology-ncct	-	https://actorws.epa.gov/actorws/toxval/v01/toxval_source?source=toxrefdb&casrn=834-12-8	ToxRefDB Details	rat	rat	Sprague Dawley	Sprague Dawley	-
117	subchronic	subchronic	subchronic	subchronic	subchronic	subchronic	subchronic	227.33	834-12-8	0	90	day	day	day	day	90	90	NA	NA	NA	NA	Ametryn	1500043	83	83	8544	ToxRefDB	opp_der	-	LOAEL	loael	-	-	146.3	146.3	=	mg/kg-day	mg/kg/day	NA	-	https://www.epa.gov/aboutepa/about-national-center-computational-toxicology-ncct	-	https://actorws.epa.gov/actorws/toxval/v01/toxval_source?source=toxrefdb&casrn=834-12-8	ToxRefDB Details	rat	rat	Sprague Dawley	Sprague Dawley	-
118	chronic	chronic	chronic	chronic	chronic	chronic	chronic	227.33	834-12-8	0	104	week	week	week	week	104	104	NA	NA	NA	NA	Ametryn	1500048	83	83	8559	ToxRefDB	opp_der	-	LOAEL	loael	-	-	176.1	176.1	>	mg/kg-day	mg/kg/day	NA	-	https://www.epa.gov/aboutepa/about-national-center-computational-toxicology-ncct	-	https://actorws.epa.gov/actorws/toxval/v01/toxval_source?source=toxrefdb&casrn=834-12-8	ToxRefDB Details	rat	rat	Sprague Dawley	Sprague Dawley	-
119	developmental	developmental	developmental	developmental	developmental	developmental	developmental	227.33	834-12-8	0	9	GD	GD	GD	GD	9	9	NA	NA	NA	NA	Ametryn	1500050	83	83	8548	ToxRefDB	opp_der	-	LOAEL	loael	-	-	250	250	>	mg/kg-day	mg/kg/day	NA	-	https://www.epa.gov/aboutepa/about-national-center-computational-toxicology-ncct	-	https://actorws.epa.gov/actorws/toxval/v01/toxval_source?source=toxrefdb&casrn=834-12-8	ToxRefDB Details	rat	rat	CD(SD)BR	CD(SD)BR	-
120	subchronic	subchronic	subchronic	subchronic	subchronic	subchronic	subchronic	227.33	834-12-8	0	90	day	day	day	day	90	90	NA	NA	NA	NA	Ametryn	1500058	83	83	8545	ToxRefDB	opp_der	-	LOAEL	loael	-	-	139.5	139.5	=	mg/kg-day	mg/kg/day	NA	-	https://www.epa.gov/aboutepa/about-national-center-computational-toxicology-ncct	-	https://actorws.epa.gov/actorws/toxval/v01/toxval_source?source=toxrefdb&casrn=834-12-8	ToxRefDB Details	rat	rat	Sprague Dawley	Sprague Dawley	-
121	chronic	chronic	chronic	chronic	chronic	chronic	chronic	227.33	834-12-8	0	104	week	week	week	week	104	104	NA	NA	NA	NA	Ametryn	1500068	83	83	8567	ToxRefDB	opp_der	-	LOAEL	loael	-	-	145.3	145.3	>	mg/kg-day	mg/kg/day	NA	-	https://www.epa.gov/aboutepa/about-national-center-computational-toxicology-ncct	-	https://actorws.epa.gov/actorws/toxval/v01/toxval_source?source=toxrefdb&casrn=834-12-8	ToxRefDB Details	rat	rat	Sprague Dawley	Sprague Dawley	-
122	chronic	chronic	chronic	chronic	chronic	chronic	chronic	227.33	834-12-8	0	104	week	week	week	week	104	104	NA	NA	NA	NA	Ametryn	1500071	83	83	8562	ToxRefDB	opp_der	-	LOAEL	loael	-	-	176.1	176.1	>	mg/kg-day	mg/kg/day	NA	-	https://www.epa.gov/aboutepa/about-national-center-computational-toxicology-ncct	-	https://actorws.epa.gov/actorws/toxval/v01/toxval_source?source=toxrefdb&casrn=834-12-8	ToxRefDB Details	rat	rat	Sprague Dawley	Sprague Dawley	-
123	developmental	developmental	developmental	developmental	developmental	developmental	developmental	227.33	834-12-8	0	9	GD	GD	GD	GD	9	9	NA	NA	NA	NA	Ametryn	1500077	83	83	8550	ToxRefDB	opp_der	-	LOAEL	loael	-	-	250	250	>	mg/kg-day	mg/kg/day	NA	-	https://www.epa.gov/aboutepa/about-national-center-computational-toxicology-ncct	-	https://actorws.epa.gov/actorws/toxval/v01/toxval_source?source=toxrefdb&casrn=834-12-8	ToxRefDB Details	rat	rat	CD(SD)BR	CD(SD)BR	-
124	subchronic	subchronic	subchronic	subchronic	subchronic	subchronic	subchronic	227.33	834-12-8	0	90	day	day	day	day	90	90	NA	NA	NA	NA	Ametryn	1500078	83	83	8547	ToxRefDB	opp_der	-	LOAEL	loael	-	-	146.3	146.3	>	mg/kg-day	mg/kg/day	NA	-	https://www.epa.gov/aboutepa/about-national-center-computational-toxicology-ncct	-	https://actorws.epa.gov/actorws/toxval/v01/toxval_source?source=toxrefdb&casrn=834-12-8	ToxRefDB Details	rat	rat	Sprague Dawley	Sprague Dawley	-
125	developmental	developmental	developmental	developmental	developmental	developmental	developmental	227.33	834-12-8	0	9	GD	GD	GD	GD	9	9	NA	NA	NA	NA	Ametryn	1500080	83	83	8549	ToxRefDB	opp_der	-	LOAEL	loael	-	-	50	50	=	mg/kg-day	mg/kg/day	NA	-	https://www.epa.gov/aboutepa/about-national-center-computational-toxicology-ncct	-	https://actorws.epa.gov/actorws/toxval/v01/toxval_source?source=toxrefdb&casrn=834-12-8	ToxRefDB Details	rat	rat	CD(SD)BR	CD(SD)BR	-
126	chronic	chronic	chronic	chronic	chronic	chronic	chronic	227.33	834-12-8	0	104	week	week	week	week	104	104	NA	NA	NA	NA	Ametryn	1500094	83	83	8560	ToxRefDB	opp_der	-	LOAEL	loael	-	-	145.3	145.3	>	mg/kg-day	mg/kg/day	NA	-	https://www.epa.gov/aboutepa/about-national-center-computational-toxicology-ncct	-	https://actorws.epa.gov/actorws/toxval/v01/toxval_source?source=toxrefdb&casrn=834-12-8	ToxRefDB Details	rat	rat	Sprague Dawley	Sprague Dawley	-
127	chronic	chronic	chronic	chronic	chronic	chronic	chronic	227.33	834-12-8	0	104	week	week	week	week	104	104	NA	NA	NA	NA	Ametryn	1500098	83	83	8568	ToxRefDB	opp_der	-	LOAEL	loael	-	-	176.1	176.1	>	mg/kg-day	mg/kg/day	NA	-	https://www.epa.gov/aboutepa/about-national-center-computational-toxicology-ncct	-	https://actorws.epa.gov/actorws/toxval/v01/toxval_source?source=toxrefdb&casrn=834-12-8	ToxRefDB Details	rat	rat	Sprague Dawley	Sprague Dawley	-
128	subchronic	subchronic	subchronic	subchronic	subchronic	subchronic	subchronic	397.5	741-58-2	0	13	week	week	week	week	13	13	NA	NA	NA	NA	Bensulide	1533998	2130	2130	6257	ToxRefDB	opp_der	-	LOAEL	loael	-	-	100	100	>	mg/kg-day	mg/kg/day	NA	-	https://www.epa.gov/aboutepa/about-national-center-computational-toxicology-ncct	-	https://actorws.epa.gov/actorws/toxval/v01/toxval_source?source=toxrefdb&casrn=741-58-2	ToxRefDB Details	rat	rat	Sprague Dawley	Sprague Dawley	-
129	subchronic	subchronic	subchronic	subchronic	subchronic	subchronic	subchronic	397.5	741-58-2	0	13	week	week	week	week	13	13	NA	NA	NA	NA	Bensulide	1534001	2130	2130	6258	ToxRefDB	opp_der	-	LOAEL	loael	-	-	100	100	>	mg/kg-day	mg/kg/day	NA	-	https://www.epa.gov/aboutepa/about-national-center-computational-toxicology-ncct	-	https://actorws.epa.gov/actorws/toxval/v01/toxval_source?source=toxrefdb&casrn=741-58-2	ToxRefDB Details	rat	rat	Sprague Dawley	Sprague Dawley	-
130	subchronic	subchronic	subchronic	subchronic	subchronic	subchronic	subchronic	397.5	741-58-2	0	13	week	week	week	week	13	13	NA	NA	NA	NA	Bensulide	1534028	2130	2130	6255	ToxRefDB	opp_der	-	LOAEL	loael	-	-	15	15	=	mg/kg-day	mg/kg/day	NA	-	https://www.epa.gov/aboutepa/about-national-center-computational-toxicology-ncct	-	https://actorws.epa.gov/actorws/toxval/v01/toxval_source?source=toxrefdb&casrn=741-58-2	ToxRefDB Details	rat	rat	Sprague Dawley	Sprague Dawley	-
131	chronic	chronic	chronic	chronic	chronic	chronic	chronic	397.5	741-58-2	0	104	week	week	week	week	104	104	NA	NA	NA	NA	Bensulide	1534065	2130	2130	6277	ToxRefDB	opp_der	-	LOAEL	loael	-	-	60	60	>	mg/kg-day	mg/kg/day	NA	-	https://www.epa.gov/aboutepa/about-national-center-computational-toxicology-ncct	-	https://actorws.epa.gov/actorws/toxval/v01/toxval_source?source=toxrefdb&casrn=741-58-2	ToxRefDB Details	rat	rat	Sprague Dawley	Sprague Dawley	-
132	subchronic	subchronic	subchronic	subchronic	subchronic	subchronic	subchronic	397.5	741-58-2	0	13	week	week	week	week	13	13	NA	NA	NA	NA	Bensulide	1534071	2130	2130	6256	ToxRefDB	opp_der	-	LOAEL	loael	-	-	100	100	>	mg/kg-day	mg/kg/day	NA	-	https://www.epa.gov/aboutepa/about-national-center-computational-toxicology-ncct	-	https://actorws.epa.gov/actorws/toxval/v01/toxval_source?source=toxrefdb&casrn=741-58-2	ToxRefDB Details	rat	rat	Sprague Dawley	Sprague Dawley	-
133	chronic	chronic	chronic	chronic	chronic	chronic	chronic	397.5	741-58-2	0	104	week	week	week	week	104	104	NA	NA	NA	NA	Bensulide	1534073	2130	2130	6276	ToxRefDB	opp_der	-	LOAEL	loael	-	-	15	15	=	mg/kg-day	mg/kg/day	NA	-	https://www.epa.gov/aboutepa/about-national-center-computational-toxicology-ncct	-	https://actorws.epa.gov/actorws/toxval/v01/toxval_source?source=toxrefdb&casrn=741-58-2	ToxRefDB Details	rat	rat	Sprague Dawley	Sprague Dawley	-
134	chronic	chronic	chronic	chronic	chronic	chronic	chronic	397.5	741-58-2	0	104	week	week	week	week	104	104	NA	NA	NA	NA	Bensulide	1534094	2130	2130	6278	ToxRefDB	opp_der	-	LOAEL	loael	-	-	60	60	>	mg/kg-day	mg/kg/day	NA	-	https://www.epa.gov/aboutepa/about-national-center-computational-toxicology-ncct	-	https://actorws.epa.gov/actorws/toxval/v01/toxval_source?source=toxrefdb&casrn=741-58-2	ToxRefDB Details	rat	rat	Sprague Dawley	Sprague Dawley	-
135	chronic	chronic	chronic	chronic	chronic	chronic	chronic	397.5	741-58-2	0	104	week	week	week	week	104	104	NA	NA	NA	NA	Bensulide	1534096	2130	2130	6280	ToxRefDB	opp_der	-	LOAEL	loael	-	-	60	60	>	mg/kg-day	mg/kg/day	NA	-	https://www.epa.gov/aboutepa/about-national-center-computational-toxicology-ncct	-	https://actorws.epa.gov/actorws/toxval/v01/toxval_source?source=toxrefdb&casrn=741-58-2	ToxRefDB Details	rat	rat	Sprague Dawley	Sprague Dawley	-
136	chronic	chronic	chronic	chronic	chronic	chronic	chronic	397.5	741-58-2	0	104	week	week	week	week	104	104	NA	NA	NA	NA	Bensulide	1534101	2130	2130	6279	ToxRefDB	opp_der	-	LOAEL	loael	-	-	60	60	>	mg/kg-day	mg/kg/day	NA	-	https://www.epa.gov/aboutepa/about-national-center-computational-toxicology-ncct	-	https://actorws.epa.gov/actorws/toxval/v01/toxval_source?source=toxrefdb&casrn=741-58-2	ToxRefDB Details	rat	rat	Sprague Dawley	Sprague Dawley	-
137	chronic	chronic	chronic	chronic	chronic	chronic	chronic	240.28	25057-89-0	0	2	year	year	year	year	2	2	NA	NA	NA	NA	Bentazone	1511925	106	106	929	ToxRefDB	opp_der	-	LOAEL	loael	-	-	180	180	>	mg/kg-day	mg/kg/day	NA	-	https://www.epa.gov/aboutepa/about-national-center-computational-toxicology-ncct	-	https://actorws.epa.gov/actorws/toxval/v01/toxval_source?source=toxrefdb&casrn=25057-89-0	ToxRefDB Details	rat	rat	Fischer 344	Fischer 344	-
138	subchronic	subchronic	subchronic	subchronic	subchronic	subchronic	subchronic	240.28	25057-89-0	0	13	week	week	week	week	13	13	NA	NA	NA	NA	Bentazone	1511937	106	106	911	ToxRefDB	opp_der	-	LOAEL	loael	-	-	243.3	243.3	>	mg/kg-day	mg/kg/day	NA	-	https://www.epa.gov/aboutepa/about-national-center-computational-toxicology-ncct	-	https://actorws.epa.gov/actorws/toxval/v01/toxval_source?source=toxrefdb&casrn=25057-89-0	ToxRefDB Details	rat	rat	Wistar	Wistar	-
139	subchronic	subchronic	subchronic	subchronic	subchronic	subchronic	subchronic	240.28	25057-89-0	0	13	week	week	week	week	13	13	NA	NA	NA	NA	Bentazone	1511938	106	106	914	ToxRefDB	opp_der	-	LOAEL	loael	-	-	258.3	258.3	=	mg/kg-day	mg/kg/day	NA	-	https://www.epa.gov/aboutepa/about-national-center-computational-toxicology-ncct	-	https://actorws.epa.gov/actorws/toxval/v01/toxval_source?source=toxrefdb&casrn=25057-89-0	ToxRefDB Details	rat	rat	Wistar	Wistar	-
140	chronic	chronic	chronic	chronic	chronic	chronic	chronic	240.28	25057-89-0	0	2	year	year	year	year	2	2	NA	NA	NA	NA	Bentazone	1511939	106	106	928	ToxRefDB	opp_der	-	LOAEL	loael	-	-	180	180	>	mg/kg-day	mg/kg/day	NA	-	https://www.epa.gov/aboutepa/about-national-center-computational-toxicology-ncct	-	https://actorws.epa.gov/actorws/toxval/v01/toxval_source?source=toxrefdb&casrn=25057-89-0	ToxRefDB Details	rat	rat	Fischer 344	Fischer 344	-
141	chronic	chronic	chronic	chronic	chronic	chronic	chronic	240.28	25057-89-0	0	2	year	year	year	year	2	2	NA	NA	NA	NA	Bentazone	1511940	106	106	930	ToxRefDB	opp_der	-	LOAEL	loael	-	-	180	180	>	mg/kg-day	mg/kg/day	NA	-	https://www.epa.gov/aboutepa/about-national-center-computational-toxicology-ncct	-	https://actorws.epa.gov/actorws/toxval/v01/toxval_source?source=toxrefdb&casrn=25057-89-0	ToxRefDB Details	rat	rat	Fischer 344	Fischer 344	-
142	subchronic	subchronic	subchronic	subchronic	subchronic	subchronic	subchronic	240.28	25057-89-0	0	13	week	week	week	week	13	13	NA	NA	NA	NA	Bentazone	1511941	106	106	908	ToxRefDB	opp_der	-	LOAEL	loael	-	-	243.3	243.3	=	mg/kg-day	mg/kg/day	NA	-	https://www.epa.gov/aboutepa/about-national-center-computational-toxicology-ncct	-	https://actorws.epa.gov/actorws/toxval/v01/toxval_source?source=toxrefdb&casrn=25057-89-0	ToxRefDB Details	rat	rat	Wistar	Wistar	-
143	subchronic	subchronic	subchronic	subchronic	subchronic	subchronic	subchronic	240.28	25057-89-0	0	13	week	week	week	week	13	13	NA	NA	NA	NA	Bentazone	1511948	106	106	913	ToxRefDB	opp_der	-	LOAEL	loael	-	-	258.3	258.3	=	mg/kg-day	mg/kg/day	NA	-	https://www.epa.gov/aboutepa/about-national-center-computational-toxicology-ncct	-	https://actorws.epa.gov/actorws/toxval/v01/toxval_source?source=toxrefdb&casrn=25057-89-0	ToxRefDB Details	rat	rat	Wistar	Wistar	-
144	subchronic	subchronic	subchronic	subchronic	subchronic	subchronic	subchronic	240.28	25057-89-0	0	13	week	week	week	week	13	13	NA	NA	NA	NA	Bentazone	1511951	106	106	909	ToxRefDB	opp_der	-	LOAEL	loael	-	-	243.3	243.3	=	mg/kg-day	mg/kg/day	NA	-	https://www.epa.gov/aboutepa/about-national-center-computational-toxicology-ncct	-	https://actorws.epa.gov/actorws/toxval/v01/toxval_source?source=toxrefdb&casrn=25057-89-0	ToxRefDB Details	rat	rat	Wistar	Wistar	-
145	chronic	chronic	chronic	chronic	chronic	chronic	chronic	240.28	25057-89-0	0	2	year	year	year	year	2	2	NA	NA	NA	NA	Bentazone	1511954	106	106	932	ToxRefDB	opp_der	-	LOAEL	loael	-	-	244	244	>	mg/kg-day	mg/kg/day	NA	-	https://www.epa.gov/aboutepa/about-national-center-computational-toxicology-ncct	-	https://actorws.epa.gov/actorws/toxval/v01/toxval_source?source=toxrefdb&casrn=25057-89-0	ToxRefDB Details	rat	rat	Fischer 344	Fischer 344	-
146	subchronic	subchronic	subchronic	subchronic	subchronic	subchronic	subchronic	240.28	25057-89-0	0	13	week	week	week	week	13	13	NA	NA	NA	NA	Bentazone	1511955	106	106	907	ToxRefDB	opp_der	-	LOAEL	loael	-	-	243.3	243.3	>	mg/kg-day	mg/kg/day	NA	-	https://www.epa.gov/aboutepa/about-national-center-computational-toxicology-ncct	-	https://actorws.epa.gov/actorws/toxval/v01/toxval_source?source=toxrefdb&casrn=25057-89-0	ToxRefDB Details	rat	rat	Wistar	Wistar	-
147	chronic	chronic	chronic	chronic	chronic	chronic	chronic	240.28	25057-89-0	0	2	year	year	year	year	2	2	NA	NA	NA	NA	Bentazone	1511961	106	106	923	ToxRefDB	opp_der	-	LOAEL	loael	-	-	180	180	>	mg/kg-day	mg/kg/day	NA	-	https://www.epa.gov/aboutepa/about-national-center-computational-toxicology-ncct	-	https://actorws.epa.gov/actorws/toxval/v01/toxval_source?source=toxrefdb&casrn=25057-89-0	ToxRefDB Details	rat	rat	Fischer 344	Fischer 344	-
148	subchronic	subchronic	subchronic	subchronic	subchronic	subchronic	subchronic	240.28	25057-89-0	0	13	week	week	week	week	13	13	NA	NA	NA	NA	Bentazone	1511976	106	106	912	ToxRefDB	opp_der	-	LOAEL	loael	-	-	243.3	243.3	=	mg/kg-day	mg/kg/day	NA	-	https://www.epa.gov/aboutepa/about-national-center-computational-toxicology-ncct	-	https://actorws.epa.gov/actorws/toxval/v01/toxval_source?source=toxrefdb&casrn=25057-89-0	ToxRefDB Details	rat	rat	Wistar	Wistar	-
149	subchronic	subchronic	subchronic	subchronic	subchronic	subchronic	subchronic	240.28	25057-89-0	0	13	week	week	week	week	13	13	NA	NA	NA	NA	Bentazone	1511978	106	106	915	ToxRefDB	opp_der	-	LOAEL	loael	-	-	258.3	258.3	>	mg/kg-day	mg/kg/day	NA	-	https://www.epa.gov/aboutepa/about-national-center-computational-toxicology-ncct	-	https://actorws.epa.gov/actorws/toxval/v01/toxval_source?source=toxrefdb&casrn=25057-89-0	ToxRefDB Details	rat	rat	Wistar	Wistar	-
150	chronic	chronic	chronic	chronic	chronic	chronic	chronic	240.28	25057-89-0	0	2	year	year	year	year	2	2	NA	NA	NA	NA	Bentazone	1511984	106	106	925	ToxRefDB	opp_der	-	LOAEL	loael	-	-	180	180	=	mg/kg-day	mg/kg/day	NA	-	https://www.epa.gov/aboutepa/about-national-center-computational-toxicology-ncct	-	https://actorws.epa.gov/actorws/toxval/v01/toxval_source?source=toxrefdb&casrn=25057-89-0	ToxRefDB Details	rat	rat	Fischer 344	Fischer 344	-
151	chronic	chronic	chronic	chronic	chronic	chronic	chronic	240.28	25057-89-0	0	2	year	year	year	year	2	2	NA	NA	NA	NA	Bentazone	1511988	106	106	931	ToxRefDB	opp_der	-	LOAEL	loael	-	-	180	180	>	mg/kg-day	mg/kg/day	NA	-	https://www.epa.gov/aboutepa/about-national-center-computational-toxicology-ncct	-	https://actorws.epa.gov/actorws/toxval/v01/toxval_source?source=toxrefdb&casrn=25057-89-0	ToxRefDB Details	rat	rat	Fischer 344	Fischer 344	-
152	chronic	chronic	chronic	chronic	chronic	chronic	chronic	240.28	25057-89-0	0	2	year	year	year	year	2	2	NA	NA	NA	NA	Bentazone	1512000	106	106	926	ToxRefDB	opp_der	-	LOAEL	loael	-	-	180	180	>	mg/kg-day	mg/kg/day	NA	-	https://www.epa.gov/aboutepa/about-national-center-computational-toxicology-ncct	-	https://actorws.epa.gov/actorws/toxval/v01/toxval_source?source=toxrefdb&casrn=25057-89-0	ToxRefDB Details	rat	rat	Fischer 344	Fischer 344	-
153	chronic	chronic	chronic	chronic	chronic	chronic	chronic	240.28	25057-89-0	0	2	year	year	year	year	2	2	NA	NA	NA	NA	Bentazone	1512008	106	106	927	ToxRefDB	opp_der	-	LOAEL	loael	-	-	244	244	>	mg/kg-day	mg/kg/day	NA	-	https://www.epa.gov/aboutepa/about-national-center-computational-toxicology-ncct	-	https://actorws.epa.gov/actorws/toxval/v01/toxval_source?source=toxrefdb&casrn=25057-89-0	ToxRefDB Details	rat	rat	Fischer 344	Fischer 344	-
154	chronic	chronic	chronic	chronic	chronic	chronic	chronic	240.28	25057-89-0	0	2	year	year	year	year	2	2	NA	NA	NA	NA	Bentazone	1512010	106	106	924	ToxRefDB	opp_der	-	LOAEL	loael	-	-	180	180	=	mg/kg-day	mg/kg/day	NA	-	https://www.epa.gov/aboutepa/about-national-center-computational-toxicology-ncct	-	https://actorws.epa.gov/actorws/toxval/v01/toxval_source?source=toxrefdb&casrn=25057-89-0	ToxRefDB Details	rat	rat	Fischer 344	Fischer 344	-
155	subchronic	subchronic	subchronic	subchronic	subchronic	subchronic	subchronic	240.28	25057-89-0	0	13	week	week	week	week	13	13	NA	NA	NA	NA	Bentazone	1512024	106	106	916	ToxRefDB	opp_der	-	LOAEL	loael	-	-	258.3	258.3	=	mg/kg-day	mg/kg/day	NA	-	https://www.epa.gov/aboutepa/about-national-center-computational-toxicology-ncct	-	https://actorws.epa.gov/actorws/toxval/v01/toxval_source?source=toxrefdb&casrn=25057-89-0	ToxRefDB Details	rat	rat	Wistar	Wistar	-
156	subchronic	subchronic	subchronic	subchronic	subchronic	subchronic	subchronic	240.28	25057-89-0	0	13	week	week	week	week	13	13	NA	NA	NA	NA	Bentazone	1512026	106	106	910	ToxRefDB	opp_der	-	LOAEL	loael	-	-	243.3	243.3	>	mg/kg-day	mg/kg/day	NA	-	https://www.epa.gov/aboutepa/about-national-center-computational-toxicology-ncct	-	https://actorws.epa.gov/actorws/toxval/v01/toxval_source?source=toxrefdb&casrn=25057-89-0	ToxRefDB Details	rat	rat	Wistar	Wistar	-
157	subacute	repeat dose toxicity : oral	Repeated dose toxicity: oral	subacute	subacute	subacute	NA	228.291	80-05-7	0	28	Days	Days	Days	Days	28	28	NA	NA	NA	NA	Bisphenol A	1319547	117	117	0	ECHA	-	-	LOAEL	LOAEL	-	-	600	600	=	mg/kg-day	mg/kg-day	NA	-	https://echa.europa.eu/information-on-chemicals/registered-substances	-	https://actorws.epa.gov/actorws/toxval/v01/toxval_source?source=echa&casrn=80-05-7	ECHA details	rat	rat	Crj: CD(SD)	Crj: CD(SD)	-
158	-	-	-	-	-	chronic	chronic	228.291	80-05-7	0	103	Weeks	Weeks	Weeks	Weeks	103	103	NA	NA	NA	NA	Bisphenol A	1437177	117	117	231	Wignall	IRIS	-	LOAEL	LOAEL	-	-	50	50	=	mg/kg-day	mg/kg/day	NTP (National Toxicology Program). 1982. NTP Technical report on the carcinogenesis bioassay of bisphenol A (CAS No. 80-05-7) in F344 rats and B6C3F1 mice (feed study). NTP-80-35. NIH Publ. No. 82-1771.	Reduced mean body weight	-	-	https://actorws.epa.gov/actorws/toxval/v01/toxval_source?source=wignall&casrn=80-05-7	Wignall DB details	rat	Rat	Unspecified	Unspecified	M/F
159	-	-	-	-	-	chronic	chronic	228.291	80-05-7	0	28	days	days	days	days	28	28	NA	NA	NA	NA	Bisphenol A	1494205	117	117	0	HESS	K Yamasaki Arch Toxicol 76 65-74 2002	-	LOEL	LOEL	OECD TG 407	OECD TG 407	200	200	=	mg/kg-day	mg/kg/day	NA	-	http://www.nite.go.jp/en/chem/qsar/hess-e.html	-	https://actorws.epa.gov/actorws/toxval/v01/toxval_source?source=hess_study_result&casrn=80-05-7	-	rat	Rat	SD	SD	F
160	-	-	-	-	-	chronic	chronic	228.291	80-05-7	0	28	days	days	days	days	28	28	NA	NA	NA	NA	Bisphenol A	1494207	117	117	0	HESS	K Yamasaki Arch Toxicol 76 65-74 2002	-	LOEL	LOEL	OECD TG 407	OECD TG 407	200	200	=	mg/kg-day	mg/kg/day	NA	-	http://www.nite.go.jp/en/chem/qsar/hess-e.html	-	https://actorws.epa.gov/actorws/toxval/v01/toxval_source?source=hess_study_result&casrn=80-05-7	-	rat	Rat	SD	SD	M
161	subchronic	subchronic	subchronic	subchronic	subchronic	subchronic	subchronic	228.291	80-05-7	0	90	day	day	day	day	90	90	NA	NA	NA	NA	Bisphenol A	1507464	117	117	7293	ToxRefDB	unpublished_submission	-	LOAEL	loael	-	-	25	25	>	mg/kg-day	mg/kg/day	NA	-	https://www.epa.gov/aboutepa/about-national-center-computational-toxicology-ncct	-	https://actorws.epa.gov/actorws/toxval/v01/toxval_source?source=toxrefdb&casrn=80-05-7	ToxRefDB Details	rat	rat	[Other]	[Other]	-
162	-	repeat dose toxicity	repeat-dose	-	-	chronic	NA	228.291	80-05-7	0	103	Weeks	Weeks	Weeks	Weeks	103	103	NA	NA	NA	NA	Bisphenol A	1584790	117	117	0	HPVIS	-	-	LOAEL	LOAEL	-	-	50	1000	=	mg/kg-day	ppm	NA	-	-	-	https://actorws.epa.gov/actorws/toxval/v01/toxval_source?source=hpvis&casrn=80-05-7	HPVIS details	rat	rat	Fischer 344	Fischer 344	M/F
163	-	developmental	developmental	-	-	developmental	NA	228.291	80-05-7	0	10	Days	Days	Days	Days	10	10	NA	NA	NA	NA	Bisphenol A	1584796	117	117	0	HPVIS	-	-	LOAEL	LOAEL	-	-	160	160	=	mg/kg-day	mg/kg-day	NA	-	-	-	https://actorws.epa.gov/actorws/toxval/v01/toxval_source?source=hpvis&casrn=80-05-7	HPVIS details	rat	rat	Sprague-Dawley	Sprague-Dawley	F
164	subchronic	subchronic	subchronic	subchronic	subchronic	subchronic	subchronic	343.21	188425-85-6	0	90	day	day	day	day	90	90	NA	NA	NA	NA	Boscalid	1551664	1848	1848	5754	ToxRefDB	opp_der	-	LOAEL	loael	-	-	1055	1055	>	mg/kg-day	mg/kg/day	NA	-	https://www.epa.gov/aboutepa/about-national-center-computational-toxicology-ncct	-	https://actorws.epa.gov/actorws/toxval/v01/toxval_source?source=toxrefdb&casrn=188425-85-6	ToxRefDB Details	rat	rat	Wistar	Wistar	-
165	chronic	chronic	chronic	chronic	chronic	chronic	chronic	343.21	188425-85-6	0	104	week	week	week	week	104	104	NA	NA	NA	NA	Boscalid	1551678	1848	1848	5781	ToxRefDB	opp_der	-	LOAEL	loael	-	-	739	739	>	mg/kg-day	mg/kg/day	NA	-	https://www.epa.gov/aboutepa/about-national-center-computational-toxicology-ncct	-	https://actorws.epa.gov/actorws/toxval/v01/toxval_source?source=toxrefdb&casrn=188425-85-6	ToxRefDB Details	rat	rat	Wistar	Wistar	-
166	subchronic	subchronic	subchronic	subchronic	subchronic	subchronic	subchronic	343.21	188425-85-6	0	90	day	day	day	day	90	90	NA	NA	NA	NA	Boscalid	1551683	1848	1848	5752	ToxRefDB	opp_der	-	LOAEL	loael	-	-	1055	1055	>	mg/kg-day	mg/kg/day	NA	-	https://www.epa.gov/aboutepa/about-national-center-computational-toxicology-ncct	-	https://actorws.epa.gov/actorws/toxval/v01/toxval_source?source=toxrefdb&casrn=188425-85-6	ToxRefDB Details	rat	rat	Wistar	Wistar	-
167	chronic	chronic	chronic	chronic	chronic	chronic	chronic	343.21	188425-85-6	0	104	week	week	week	week	104	104	NA	NA	NA	NA	Boscalid	1551692	1848	1848	5782	ToxRefDB	opp_der	-	LOAEL	loael	-	-	739	739	>	mg/kg-day	mg/kg/day	NA	-	https://www.epa.gov/aboutepa/about-national-center-computational-toxicology-ncct	-	https://actorws.epa.gov/actorws/toxval/v01/toxval_source?source=toxrefdb&casrn=188425-85-6	ToxRefDB Details	rat	rat	Wistar	Wistar	-
168	subchronic	subchronic	subchronic	subchronic	subchronic	subchronic	subchronic	343.21	188425-85-6	0	90	day	day	day	day	90	90	NA	NA	NA	NA	Boscalid	1551700	1848	1848	5753	ToxRefDB	opp_der	-	LOAEL	loael	-	-	1055	1055	>	mg/kg-day	mg/kg/day	NA	-	https://www.epa.gov/aboutepa/about-national-center-computational-toxicology-ncct	-	https://actorws.epa.gov/actorws/toxval/v01/toxval_source?source=toxrefdb&casrn=188425-85-6	ToxRefDB Details	rat	rat	Wistar	Wistar	-
169	chronic	chronic	chronic	chronic	chronic	chronic	chronic	343.21	188425-85-6	0	24	month	month	month	month	24	24	NA	NA	NA	NA	Boscalid	1551702	1848	1848	5773	ToxRefDB	opp_der	-	LOAEL	loael	-	-	155.6	155.6	=	mg/kg-day	mg/kg/day	NA	-	https://www.epa.gov/aboutepa/about-national-center-computational-toxicology-ncct	-	https://actorws.epa.gov/actorws/toxval/v01/toxval_source?source=toxrefdb&casrn=188425-85-6	ToxRefDB Details	rat	rat	Wistar	Wistar	-
170	subchronic	subchronic	subchronic	subchronic	subchronic	subchronic	subchronic	343.21	188425-85-6	0	90	day	day	day	day	90	90	NA	NA	NA	NA	Boscalid	1551710	1848	1848	5751	ToxRefDB	opp_der	-	LOAEL	loael	-	-	1055	1055	>	mg/kg-day	mg/kg/day	NA	-	https://www.epa.gov/aboutepa/about-national-center-computational-toxicology-ncct	-	https://actorws.epa.gov/actorws/toxval/v01/toxval_source?source=toxrefdb&casrn=188425-85-6	ToxRefDB Details	rat	rat	Wistar	Wistar	-
171	chronic	chronic	chronic	chronic	chronic	chronic	chronic	343.21	188425-85-6	0	24	month	month	month	month	24	24	NA	NA	NA	NA	Boscalid	1551718	1848	1848	5776	ToxRefDB	opp_der	-	LOAEL	loael	-	-	116.1	116.1	=	mg/kg-day	mg/kg/day	NA	-	https://www.epa.gov/aboutepa/about-national-center-computational-toxicology-ncct	-	https://actorws.epa.gov/actorws/toxval/v01/toxval_source?source=toxrefdb&casrn=188425-85-6	ToxRefDB Details	rat	rat	Wistar	Wistar	-
172	chronic	chronic	chronic	chronic	chronic	chronic	chronic	343.21	188425-85-6	0	24	month	month	month	month	24	24	NA	NA	NA	NA	Boscalid	1551719	1848	1848	5774	ToxRefDB	opp_der	-	LOAEL	loael	-	-	768.8	768.8	>	mg/kg-day	mg/kg/day	NA	-	https://www.epa.gov/aboutepa/about-national-center-computational-toxicology-ncct	-	https://actorws.epa.gov/actorws/toxval/v01/toxval_source?source=toxrefdb&casrn=188425-85-6	ToxRefDB Details	rat	rat	Wistar	Wistar	-
173	chronic	chronic	chronic	chronic	chronic	chronic	chronic	343.21	188425-85-6	0	104	week	week	week	week	104	104	NA	NA	NA	NA	Boscalid	1551722	1848	1848	5785	ToxRefDB	opp_der	-	LOAEL	loael	-	-	110	110	=	mg/kg-day	mg/kg/day	NA	-	https://www.epa.gov/aboutepa/about-national-center-computational-toxicology-ncct	-	https://actorws.epa.gov/actorws/toxval/v01/toxval_source?source=toxrefdb&casrn=188425-85-6	ToxRefDB Details	rat	rat	Wistar	Wistar	-
174	subchronic	subchronic	subchronic	subchronic	subchronic	subchronic	subchronic	343.21	188425-85-6	0	90	day	day	day	day	90	90	NA	NA	NA	NA	Boscalid	1551736	1848	1848	5755	ToxRefDB	opp_der	-	LOAEL	loael	-	-	137	137	=	mg/kg-day	mg/kg/day	NA	-	https://www.epa.gov/aboutepa/about-national-center-computational-toxicology-ncct	-	https://actorws.epa.gov/actorws/toxval/v01/toxval_source?source=toxrefdb&casrn=188425-85-6	ToxRefDB Details	rat	rat	Wistar	Wistar	-
175	chronic	chronic	chronic	chronic	chronic	chronic	chronic	343.21	188425-85-6	0	24	month	month	month	month	24	24	NA	NA	NA	NA	Boscalid	1551746	1848	1848	5775	ToxRefDB	opp_der	-	LOAEL	loael	-	-	768.8	768.8	>	mg/kg-day	mg/kg/day	NA	-	https://www.epa.gov/aboutepa/about-national-center-computational-toxicology-ncct	-	https://actorws.epa.gov/actorws/toxval/v01/toxval_source?source=toxrefdb&casrn=188425-85-6	ToxRefDB Details	rat	rat	Wistar	Wistar	-
176	chronic	chronic	chronic	chronic	chronic	chronic	chronic	343.21	188425-85-6	0	104	week	week	week	week	104	104	NA	NA	NA	NA	Boscalid	1551770	1848	1848	5779	ToxRefDB	opp_der	-	LOAEL	loael	-	-	739	739	>	mg/kg-day	mg/kg/day	NA	-	https://www.epa.gov/aboutepa/about-national-center-computational-toxicology-ncct	-	https://actorws.epa.gov/actorws/toxval/v01/toxval_source?source=toxrefdb&casrn=188425-85-6	ToxRefDB Details	rat	rat	Wistar	Wistar	-
177	chronic	chronic	chronic	chronic	chronic	chronic	chronic	343.21	188425-85-6	0	104	week	week	week	week	104	104	NA	NA	NA	NA	Boscalid	1551780	1848	1848	5780	ToxRefDB	opp_der	-	LOAEL	loael	-	-	739	739	>	mg/kg-day	mg/kg/day	NA	-	https://www.epa.gov/aboutepa/about-national-center-computational-toxicology-ncct	-	https://actorws.epa.gov/actorws/toxval/v01/toxval_source?source=toxrefdb&casrn=188425-85-6	ToxRefDB Details	rat	rat	Wistar	Wistar	-
178	chronic	chronic	chronic	chronic	chronic	chronic	chronic	343.21	188425-85-6	0	104	week	week	week	week	104	104	NA	NA	NA	NA	Boscalid	1551786	1848	1848	5783	ToxRefDB	opp_der	-	LOAEL	loael	-	-	1000.4	1000.4	>	mg/kg-day	mg/kg/day	NA	-	https://www.epa.gov/aboutepa/about-national-center-computational-toxicology-ncct	-	https://actorws.epa.gov/actorws/toxval/v01/toxval_source?source=toxrefdb&casrn=188425-85-6	ToxRefDB Details	rat	rat	Wistar	Wistar	-
179	chronic	chronic	chronic	chronic	chronic	chronic	chronic	343.21	188425-85-6	0	104	week	week	week	week	104	104	NA	NA	NA	NA	Boscalid	1551788	1848	1848	5784	ToxRefDB	opp_der	-	LOAEL	loael	-	-	739	739	>	mg/kg-day	mg/kg/day	NA	-	https://www.epa.gov/aboutepa/about-national-center-computational-toxicology-ncct	-	https://actorws.epa.gov/actorws/toxval/v01/toxval_source?source=toxrefdb&casrn=188425-85-6	ToxRefDB Details	rat	rat	Wistar	Wistar	-
180	acute	mortality	Mortality	acute	acute	mortality:acute	NA	201.225	63-25-2	0	21	Day(s)	Day(s)	Day(s)	Day(s)	21	21	NA	NA	NA	NA	Carbaryl	1183595	134	134	291334	ECOTOX	Toxicol. Appl. Pharmacol.19:202-216	-	LOEL	LOEL	-	-	250	5000	=	mg/kg-day	mg/kg food	NA	Survival	-	-	-	ECOTOX Details	norway rat	Norway Rat	-	-	-
181	acute	mortality	Mortality	acute	acute	mortality:acute	NA	201.225	63-25-2	0	21	Day(s)	Day(s)	Day(s)	Day(s)	21	21	NA	NA	NA	NA	Carbaryl	1183760	134	134	291334	ECOTOX	Toxicol. Appl. Pharmacol.19:202-216	-	LOEL	LOEL	-	-	250	5000	=	mg/kg-day	mg/kg food	NA	Survival	-	-	-	ECOTOX Details	norway rat	Norway Rat	-	-	-
182	acute	mortality	Mortality	acute	acute	mortality:acute	NA	201.225	63-25-2	0	21	Day(s)	Day(s)	Day(s)	Day(s)	21	21	NA	NA	NA	NA	Carbaryl	1183771	134	134	291334	ECOTOX	Toxicol. Appl. Pharmacol.19:202-216	-	LOEL	LOEL	-	-	250	5000	=	mg/kg-day	mg/kg food	NA	Survival	-	-	-	ECOTOX Details	norway rat	Norway Rat	-	-	-
183	acute	growth	Growth	acute	acute	growth:acute	NA	201.225	63-25-2	0	21	Day(s)	Day(s)	Day(s)	Day(s)	21	21	NA	NA	NA	NA	Carbaryl	1183774	134	134	291334	ECOTOX	Toxicol. Appl. Pharmacol.19:202-216	-	LOEL	LOEL	-	-	100	2000	=	mg/kg-day	mg/kg food	NA	Weight	-	-	-	ECOTOX Details	norway rat	Norway Rat	-	-	-
184	acute	mortality	Mortality	acute	acute	mortality:acute	NA	201.225	63-25-2	0	21	Day(s)	Day(s)	Day(s)	Day(s)	21	21	NA	NA	NA	NA	Carbaryl	1183893	134	134	291334	ECOTOX	Toxicol. Appl. Pharmacol.19:202-216	-	LOEL	LOEL	-	-	250	5000	=	mg/kg-day	mg/kg food	NA	Survival	-	-	-	ECOTOX Details	norway rat	Norway Rat	-	-	-
185	acute	mortality	Mortality	acute	acute	mortality:acute	NA	201.225	63-25-2	0	21	Day(s)	Day(s)	Day(s)	Day(s)	21	21	NA	NA	NA	NA	Carbaryl	1184123	134	134	291334	ECOTOX	Toxicol. Appl. Pharmacol.19:202-216	-	LOEL	LOEL	-	-	250	5000	=	mg/kg-day	mg/kg food	NA	Survival	-	-	-	ECOTOX Details	norway rat	Norway Rat	-	-	-
186	acute	growth	Growth	acute	acute	growth:acute	NA	201.225	63-25-2	0	21	Day(s)	Day(s)	Day(s)	Day(s)	21	21	NA	NA	NA	NA	Carbaryl	1184383	134	134	291334	ECOTOX	Toxicol. Appl. Pharmacol.19:202-216	-	LOEL	LOEL	-	-	100	2000	=	mg/kg-day	mg/kg food	NA	Weight	-	-	-	ECOTOX Details	norway rat	Norway Rat	-	-	-
187	acute	growth	Growth	acute	acute	growth:acute	NA	201.225	63-25-2	0	21	Day(s)	Day(s)	Day(s)	Day(s)	21	21	NA	NA	NA	NA	Carbaryl	1184502	134	134	291334	ECOTOX	Toxicol. Appl. Pharmacol.19:202-216	-	LOEL	LOEL	-	-	100	2000	=	mg/kg-day	mg/kg food	NA	Weight	-	-	-	ECOTOX Details	norway rat	Norway Rat	-	-	-
188	acute	growth	Growth	acute	acute	growth:acute	NA	201.225	63-25-2	0	21	Day(s)	Day(s)	Day(s)	Day(s)	21	21	NA	NA	NA	NA	Carbaryl	1184628	134	134	291334	ECOTOX	Toxicol. Appl. Pharmacol.19:202-216	-	LOEL	LOEL	-	-	100	2000	=	mg/kg-day	mg/kg food	NA	Weight	-	-	-	ECOTOX Details	norway rat	Norway Rat	-	-	-
189	acute	growth	Growth	acute	acute	growth:acute	NA	201.225	63-25-2	0	21	Day(s)	Day(s)	Day(s)	Day(s)	21	21	NA	NA	NA	NA	Carbaryl	1184929	134	134	291334	ECOTOX	Toxicol. Appl. Pharmacol.19:202-216	-	LOEL	LOEL	-	-	100	2000	=	mg/kg-day	mg/kg food	NA	Weight	-	-	-	ECOTOX Details	norway rat	Norway Rat	-	-	-
190	acute	growth	Growth	acute	acute	growth:acute	NA	201.225	63-25-2	0	21	Day(s)	Day(s)	Day(s)	Day(s)	21	21	NA	NA	NA	NA	Carbaryl	1185048	134	134	291334	ECOTOX	Toxicol. Appl. Pharmacol.19:202-216	-	LOEL	LOEL	-	-	100	2000	=	mg/kg-day	mg/kg food	NA	Weight	-	-	-	ECOTOX Details	norway rat	Norway Rat	-	-	-
191	acute	mortality	Mortality	acute	acute	mortality:acute	NA	201.225	63-25-2	0	21	Day(s)	Day(s)	Day(s)	Day(s)	21	21	NA	NA	NA	NA	Carbaryl	1185621	134	134	291334	ECOTOX	Toxicol. Appl. Pharmacol.19:202-216	-	LOEL	LOEL	-	-	250	5000	=	mg/kg-day	mg/kg food	NA	Survival	-	-	-	ECOTOX Details	norway rat	Norway Rat	-	-	-
192	chronic	chronic	chronic	chronic	chronic	chronic	chronic	201.225	63-25-2	0	104	week	week	week	week	104	104	NA	NA	NA	NA	Carbaryl	1512073	134	134	9151	ToxRefDB	opp_der	-	LOAEL	loael	-	-	349.5	349.5	=	mg/kg-day	mg/kg/day	NA	-	https://www.epa.gov/aboutepa/about-national-center-computational-toxicology-ncct	-	https://actorws.epa.gov/actorws/toxval/v01/toxval_source?source=toxrefdb&casrn=63-25-2	ToxRefDB Details	rat	rat	CD(SD)BR	CD(SD)BR	-
193	chronic	chronic	chronic	chronic	chronic	chronic	chronic	201.225	63-25-2	0	104	week	week	week	week	104	104	NA	NA	NA	NA	Carbaryl	1512076	134	134	9156	ToxRefDB	opp_der	-	LOAEL	loael	-	-	349.5	349.5	=	mg/kg-day	mg/kg/day	NA	-	https://www.epa.gov/aboutepa/about-national-center-computational-toxicology-ncct	-	https://actorws.epa.gov/actorws/toxval/v01/toxval_source?source=toxrefdb&casrn=63-25-2	ToxRefDB Details	rat	rat	CD(SD)BR	CD(SD)BR	-
194	chronic	chronic	chronic	chronic	chronic	chronic	chronic	201.225	63-25-2	0	104	week	week	week	week	104	104	NA	NA	NA	NA	Carbaryl	1512078	134	134	9163	ToxRefDB	opp_der	-	LOAEL	loael	-	-	349.5	349.5	=	mg/kg-day	mg/kg/day	NA	-	https://www.epa.gov/aboutepa/about-national-center-computational-toxicology-ncct	-	https://actorws.epa.gov/actorws/toxval/v01/toxval_source?source=toxrefdb&casrn=63-25-2	ToxRefDB Details	rat	rat	CD(SD)BR	CD(SD)BR	-
195	chronic	chronic	chronic	chronic	chronic	chronic	chronic	201.225	63-25-2	0	104	week	week	week	week	104	104	NA	NA	NA	NA	Carbaryl	1512092	134	134	9152	ToxRefDB	opp_der	-	LOAEL	loael	-	-	349.5	349.5	=	mg/kg-day	mg/kg/day	NA	-	https://www.epa.gov/aboutepa/about-national-center-computational-toxicology-ncct	-	https://actorws.epa.gov/actorws/toxval/v01/toxval_source?source=toxrefdb&casrn=63-25-2	ToxRefDB Details	rat	rat	CD(SD)BR	CD(SD)BR	-
196	chronic	chronic	chronic	chronic	chronic	chronic	chronic	201.225	63-25-2	0	104	week	week	week	week	104	104	NA	NA	NA	NA	Carbaryl	1512117	134	134	9153	ToxRefDB	opp_der	-	LOAEL	loael	-	-	78.6	78.6	=	mg/kg-day	mg/kg/day	NA	-	https://www.epa.gov/aboutepa/about-national-center-computational-toxicology-ncct	-	https://actorws.epa.gov/actorws/toxval/v01/toxval_source?source=toxrefdb&casrn=63-25-2	ToxRefDB Details	rat	rat	CD(SD)BR	CD(SD)BR	-
197	chronic	chronic	chronic	chronic	chronic	chronic	chronic	201.225	63-25-2	0	104	week	week	week	week	104	104	NA	NA	NA	NA	Carbaryl	1512118	134	134	9162	ToxRefDB	opp_der	-	LOAEL	loael	-	-	349.5	349.5	=	mg/kg-day	mg/kg/day	NA	-	https://www.epa.gov/aboutepa/about-national-center-computational-toxicology-ncct	-	https://actorws.epa.gov/actorws/toxval/v01/toxval_source?source=toxrefdb&casrn=63-25-2	ToxRefDB Details	rat	rat	CD(SD)BR	CD(SD)BR	-
198	chronic	chronic	chronic	chronic	chronic	chronic	chronic	201.225	63-25-2	0	104	week	week	week	week	104	104	NA	NA	NA	NA	Carbaryl	1512157	134	134	9158	ToxRefDB	opp_der	-	LOAEL	loael	-	-	349.5	349.5	=	mg/kg-day	mg/kg/day	NA	-	https://www.epa.gov/aboutepa/about-national-center-computational-toxicology-ncct	-	https://actorws.epa.gov/actorws/toxval/v01/toxval_source?source=toxrefdb&casrn=63-25-2	ToxRefDB Details	rat	rat	CD(SD)BR	CD(SD)BR	-
199	chronic	chronic	chronic	chronic	chronic	chronic	chronic	201.225	63-25-2	0	104	week	week	week	week	104	104	NA	NA	NA	NA	Carbaryl	1512163	134	134	9160	ToxRefDB	opp_der	-	LOAEL	loael	-	-	349.5	349.5	=	mg/kg-day	mg/kg/day	NA	-	https://www.epa.gov/aboutepa/about-national-center-computational-toxicology-ncct	-	https://actorws.epa.gov/actorws/toxval/v01/toxval_source?source=toxrefdb&casrn=63-25-2	ToxRefDB Details	rat	rat	CD(SD)BR	CD(SD)BR	-
200	chronic	chronic	chronic	chronic	chronic	chronic	chronic	201.225	63-25-2	0	104	week	week	week	week	104	104	NA	NA	NA	NA	Carbaryl	1512172	134	134	9161	ToxRefDB	opp_der	-	LOAEL	loael	-	-	349.5	349.5	=	mg/kg-day	mg/kg/day	NA	-	https://www.epa.gov/aboutepa/about-national-center-computational-toxicology-ncct	-	https://actorws.epa.gov/actorws/toxval/v01/toxval_source?source=toxrefdb&casrn=63-25-2	ToxRefDB Details	rat	rat	CD(SD)BR	CD(SD)BR	-
201	chronic	chronic	chronic	chronic	chronic	chronic	chronic	201.225	63-25-2	0	104	week	week	week	week	104	104	NA	NA	NA	NA	Carbaryl	1512175	134	134	9157	ToxRefDB	opp_der	-	LOAEL	loael	-	-	349.5	349.5	=	mg/kg-day	mg/kg/day	NA	-	https://www.epa.gov/aboutepa/about-national-center-computational-toxicology-ncct	-	https://actorws.epa.gov/actorws/toxval/v01/toxval_source?source=toxrefdb&casrn=63-25-2	ToxRefDB Details	rat	rat	CD(SD)BR	CD(SD)BR	-
202	chronic	chronic	chronic	chronic	chronic	chronic	chronic	201.225	63-25-2	0	104	week	week	week	week	104	104	NA	NA	NA	NA	Carbaryl	1512177	134	134	9154	ToxRefDB	opp_der	-	LOAEL	loael	-	-	349.5	349.5	>	mg/kg-day	mg/kg/day	NA	-	https://www.epa.gov/aboutepa/about-national-center-computational-toxicology-ncct	-	https://actorws.epa.gov/actorws/toxval/v01/toxval_source?source=toxrefdb&casrn=63-25-2	ToxRefDB Details	rat	rat	CD(SD)BR	CD(SD)BR	-
203	chronic	chronic	chronic	chronic	chronic	chronic	chronic	201.225	63-25-2	0	104	week	week	week	week	104	104	NA	NA	NA	NA	Carbaryl	1512191	134	134	9155	ToxRefDB	opp_der	-	LOAEL	loael	-	-	349.5	349.5	=	mg/kg-day	mg/kg/day	NA	-	https://www.epa.gov/aboutepa/about-national-center-computational-toxicology-ncct	-	https://actorws.epa.gov/actorws/toxval/v01/toxval_source?source=toxrefdb&casrn=63-25-2	ToxRefDB Details	rat	rat	CD(SD)BR	CD(SD)BR	-
204	chronic	chronic	chronic	chronic	chronic	chronic	chronic	201.225	63-25-2	0	104	week	week	week	week	104	104	NA	NA	NA	NA	Carbaryl	1512200	134	134	9150	ToxRefDB	opp_der	-	LOAEL	loael	-	-	60.2	60.2	=	mg/kg-day	mg/kg/day	NA	-	https://www.epa.gov/aboutepa/about-national-center-computational-toxicology-ncct	-	https://actorws.epa.gov/actorws/toxval/v01/toxval_source?source=toxrefdb&casrn=63-25-2	ToxRefDB Details	rat	rat	CD(SD)BR	CD(SD)BR	-
205	chronic	chronic	chronic	chronic	chronic	chronic	chronic	201.225	63-25-2	0	104	week	week	week	week	104	104	NA	NA	NA	NA	Carbaryl	1512216	134	134	9159	ToxRefDB	opp_der	-	LOAEL	loael	-	-	349.5	349.5	=	mg/kg-day	mg/kg/day	NA	-	https://www.epa.gov/aboutepa/about-national-center-computational-toxicology-ncct	-	https://actorws.epa.gov/actorws/toxval/v01/toxval_source?source=toxrefdb&casrn=63-25-2	ToxRefDB Details	rat	rat	CD(SD)BR	CD(SD)BR	-
206	developmental	developmental	developmental	developmental	developmental	developmental	developmental	201.225	63-25-2	0	14	GD	GD	GD	GD	14	14	NA	NA	NA	NA	Carbaryl	1512232	134	134	9120	ToxRefDB	opp_der	-	LOAEL	loael	-	-	30	30	=	mg/kg-day	mg/kg/day	NA	-	https://www.epa.gov/aboutepa/about-national-center-computational-toxicology-ncct	-	https://actorws.epa.gov/actorws/toxval/v01/toxval_source?source=toxrefdb&casrn=63-25-2	ToxRefDB Details	rat	rat	CD(SD)BR	CD(SD)BR	-
207	developmental	developmental	developmental	developmental	developmental	developmental	developmental	201.225	63-25-2	0	14	GD	GD	GD	GD	14	14	NA	NA	NA	NA	Carbaryl	1512245	134	134	9121	ToxRefDB	opp_der	-	LOAEL	loael	-	-	30	30	=	mg/kg-day	mg/kg/day	NA	-	https://www.epa.gov/aboutepa/about-national-center-computational-toxicology-ncct	-	https://actorws.epa.gov/actorws/toxval/v01/toxval_source?source=toxrefdb&casrn=63-25-2	ToxRefDB Details	rat	rat	CD(SD)BR	CD(SD)BR	-
208	chronic	chronic	chronic	chronic	chronic	chronic	chronic	221.64	1698-60-8	0	108	week	week	week	week	108	108	NA	NA	NA	NA	Chloridazon	1528420	1826	1826	7024	ToxRefDB	opp_der	-	LOAEL	loael	-	-	125	125	>	mg/kg-day	mg/kg/day	NA	-	https://www.epa.gov/aboutepa/about-national-center-computational-toxicology-ncct	-	https://actorws.epa.gov/actorws/toxval/v01/toxval_source?source=toxrefdb&casrn=1698-60-8	ToxRefDB Details	rat	rat	Wistar	Wistar	-
209	chronic	chronic	chronic	chronic	chronic	chronic	chronic	221.64	1698-60-8	0	108	week	week	week	week	108	108	NA	NA	NA	NA	Chloridazon	1528432	1826	1826	7025	ToxRefDB	opp_der	-	LOAEL	loael	-	-	60	60	=	mg/kg-day	mg/kg/day	NA	-	https://www.epa.gov/aboutepa/about-national-center-computational-toxicology-ncct	-	https://actorws.epa.gov/actorws/toxval/v01/toxval_source?source=toxrefdb&casrn=1698-60-8	ToxRefDB Details	rat	rat	Wistar	Wistar	-
210	acute	growth	Growth	acute	acute	growth:acute	NA	213.66	101-21-3	0	7	Day(s)	Day(s)	Day(s)	Day(s)	7	7	NA	NA	NA	NA	Chlorpropham	1005810	156	156	291334	ECOTOX	Toxicol. Appl. Pharmacol.2:659-673	-	LOEL	LOEL	-	-	1000	2	=	mg/kg-day	%	NA	Weight	-	-	-	ECOTOX Details	norway rat	Norway Rat	-	-	-
211	acute	growth	Growth	acute	acute	growth:acute	NA	213.66	101-21-3	0	7	Day(s)	Day(s)	Day(s)	Day(s)	7	7	NA	NA	NA	NA	Chlorpropham	1005833	156	156	291334	ECOTOX	Toxicology123(1-2): 111-124	-	LOEL	LOEL	-	-	1500	30000	=	mg/kg-day	mg/kg food	NA	Weight	-	-	-	ECOTOX Details	norway rat	Norway Rat	-	-	-
212	chronic	mortality	Mortality	chronic	chronic	mortality:chronic	NA	213.66	101-21-3	0	637	Day(s)	Day(s)	Day(s)	Day(s)	637	637	NA	NA	NA	NA	Chlorpropham	1005836	156	156	291334	ECOTOX	Toxicol. Appl. Pharmacol.2:659-673	-	LOEL	LOEL	-	-	1000	2	=	mg/kg-day	%	NA	Mortality	-	-	-	ECOTOX Details	norway rat	Norway Rat	-	-	-
213	chronic	growth	Growth	chronic	chronic	growth:chronic	NA	213.66	101-21-3	0	42	Day(s)	Day(s)	Day(s)	Day(s)	42	42	NA	NA	NA	NA	Chlorpropham	1005874	156	156	291334	ECOTOX	Food Chem. Toxicol.39(3): 253-259	-	LOEL	LOEL	-	-	1500	3	=	mg/kg-day	%	NA	Weight	-	-	-	ECOTOX Details	norway rat	Norway Rat	-	-	-
214	acute	growth	Growth	acute	acute	growth:acute	NA	213.66	101-21-3	0	7	Day(s)	Day(s)	Day(s)	Day(s)	7	7	NA	NA	NA	NA	Chlorpropham	1005909	156	156	291334	ECOTOX	Toxicology123(1-2): 111-124	-	LOEL	LOEL	-	-	1500	30000	=	mg/kg-day	mg/kg food	NA	Weight	-	-	-	ECOTOX Details	norway rat	Norway Rat	-	-	-
215	acute	growth	Growth	acute	acute	growth:acute	NA	213.66	101-21-3	0	7	Day(s)	Day(s)	Day(s)	Day(s)	7	7	NA	NA	NA	NA	Chlorpropham	1005927	156	156	291334	ECOTOX	Toxicol. Appl. Pharmacol.2:659-673	-	LOEL	LOEL	-	-	1000	2	=	mg/kg-day	%	NA	Weight	-	-	-	ECOTOX Details	norway rat	Norway Rat	-	-	-
216	developmental	developmental	developmental	developmental	developmental	developmental	developmental	213.66	101-21-3	0	13	GD	GD	GD	GD	13	13	NA	NA	NA	NA	Chlorpropham	1522050	156	156	640	ToxRefDB	opp_der	-	LOAEL	loael	-	-	2000	2000	>	mg/kg-day	mg/kg/day	NA	-	https://www.epa.gov/aboutepa/about-national-center-computational-toxicology-ncct	-	https://actorws.epa.gov/actorws/toxval/v01/toxval_source?source=toxrefdb&casrn=101-21-3	ToxRefDB Details	rat	rat	Sprague Dawley COBS (CD)	Sprague Dawley COBS (CD)	-
217	developmental	developmental	developmental	developmental	developmental	developmental	developmental	213.66	101-21-3	0	13	GD	GD	GD	GD	13	13	NA	NA	NA	NA	Chlorpropham	1522057	156	156	637	ToxRefDB	opp_der	-	LOAEL	loael	-	-	2000	2000	=	mg/kg-day	mg/kg/day	NA	-	https://www.epa.gov/aboutepa/about-national-center-computational-toxicology-ncct	-	https://actorws.epa.gov/actorws/toxval/v01/toxval_source?source=toxrefdb&casrn=101-21-3	ToxRefDB Details	rat	rat	Sprague Dawley COBS (CD)	Sprague Dawley COBS (CD)	-
218	developmental	developmental	developmental	developmental	developmental	developmental	developmental	213.66	101-21-3	0	13	GD	GD	GD	GD	13	13	NA	NA	NA	NA	Chlorpropham	1522065	156	156	639	ToxRefDB	opp_der	-	LOAEL	loael	-	-	400	400	=	mg/kg-day	mg/kg/day	NA	-	https://www.epa.gov/aboutepa/about-national-center-computational-toxicology-ncct	-	https://actorws.epa.gov/actorws/toxval/v01/toxval_source?source=toxrefdb&casrn=101-21-3	ToxRefDB Details	rat	rat	Sprague Dawley COBS (CD)	Sprague Dawley COBS (CD)	-
219	developmental	developmental	developmental	developmental	developmental	developmental	developmental	213.66	101-21-3	0	13	GD	GD	GD	GD	13	13	NA	NA	NA	NA	Chlorpropham	1522066	156	156	644	ToxRefDB	opp_der	-	LOAEL	loael	-	-	1000	1000	=	mg/kg-day	mg/kg/day	NA	-	https://www.epa.gov/aboutepa/about-national-center-computational-toxicology-ncct	-	https://actorws.epa.gov/actorws/toxval/v01/toxval_source?source=toxrefdb&casrn=101-21-3	ToxRefDB Details	rat	rat	Sprague Dawley (CD)	Sprague Dawley (CD)	-
220	developmental	developmental	developmental	developmental	developmental	developmental	developmental	213.66	101-21-3	0	13	GD	GD	GD	GD	13	13	NA	NA	NA	NA	Chlorpropham	1522071	156	156	642	ToxRefDB	opp_der	-	LOAEL	loael	-	-	400	400	=	mg/kg-day	mg/kg/day	NA	-	https://www.epa.gov/aboutepa/about-national-center-computational-toxicology-ncct	-	https://actorws.epa.gov/actorws/toxval/v01/toxval_source?source=toxrefdb&casrn=101-21-3	ToxRefDB Details	rat	rat	Sprague Dawley COBS (CD)	Sprague Dawley COBS (CD)	-
221	subchronic	subchronic	subchronic	subchronic	subchronic	subchronic	subchronic	213.66	101-21-3	0	90	day	day	day	day	90	90	NA	NA	NA	NA	Chlorpropham	1522079	156	156	636	ToxRefDB	opp_der	-	LOAEL	loael	-	-	276	276	=	mg/kg-day	mg/kg/day	NA	-	https://www.epa.gov/aboutepa/about-national-center-computational-toxicology-ncct	-	https://actorws.epa.gov/actorws/toxval/v01/toxval_source?source=toxrefdb&casrn=101-21-3	ToxRefDB Details	rat	rat	Sprague Dawley	Sprague Dawley	-
222	developmental	developmental	developmental	developmental	developmental	developmental	developmental	213.66	101-21-3	0	13	GD	GD	GD	GD	13	13	NA	NA	NA	NA	Chlorpropham	1522090	156	156	641	ToxRefDB	opp_der	-	LOAEL	loael	-	-	2000	2000	>	mg/kg-day	mg/kg/day	NA	-	https://www.epa.gov/aboutepa/about-national-center-computational-toxicology-ncct	-	https://actorws.epa.gov/actorws/toxval/v01/toxval_source?source=toxrefdb&casrn=101-21-3	ToxRefDB Details	rat	rat	Sprague Dawley COBS (CD)	Sprague Dawley COBS (CD)	-
223	developmental	developmental	developmental	developmental	developmental	developmental	developmental	213.66	101-21-3	0	13	GD	GD	GD	GD	13	13	NA	NA	NA	NA	Chlorpropham	1522093	156	156	645	ToxRefDB	opp_der	-	LOAEL	loael	-	-	350	350	=	mg/kg-day	mg/kg/day	NA	-	https://www.epa.gov/aboutepa/about-national-center-computational-toxicology-ncct	-	https://actorws.epa.gov/actorws/toxval/v01/toxval_source?source=toxrefdb&casrn=101-21-3	ToxRefDB Details	rat	rat	Sprague Dawley (CD)	Sprague Dawley (CD)	-
224	developmental	developmental	developmental	developmental	developmental	developmental	developmental	213.66	101-21-3	0	13	GD	GD	GD	GD	13	13	NA	NA	NA	NA	Chlorpropham	1522098	156	156	647	ToxRefDB	opp_der	-	LOAEL	loael	-	-	1000	1000	>	mg/kg-day	mg/kg/day	NA	-	https://www.epa.gov/aboutepa/about-national-center-computational-toxicology-ncct	-	https://actorws.epa.gov/actorws/toxval/v01/toxval_source?source=toxrefdb&casrn=101-21-3	ToxRefDB Details	rat	rat	Sprague Dawley (CD)	Sprague Dawley (CD)	-
225	chronic	chronic	chronic	chronic	chronic	chronic	chronic	213.66	101-21-3	0	24	month	month	month	month	24	24	NA	NA	NA	NA	Chlorpropham	1522102	156	156	669	ToxRefDB	opp_der	-	LOAEL	loael	-	-	1000	1000	>	mg/kg-day	mg/kg/day	NA	-	https://www.epa.gov/aboutepa/about-national-center-computational-toxicology-ncct	-	https://actorws.epa.gov/actorws/toxval/v01/toxval_source?source=toxrefdb&casrn=101-21-3	ToxRefDB Details	rat	rat	Sprague Dawley	Sprague Dawley	-
226	chronic	chronic	chronic	chronic	chronic	chronic	chronic	213.66	101-21-3	0	24	month	month	month	month	24	24	NA	NA	NA	NA	Chlorpropham	1522107	156	156	670	ToxRefDB	opp_der	-	LOAEL	loael	-	-	100	100	=	mg/kg-day	mg/kg/day	NA	-	https://www.epa.gov/aboutepa/about-national-center-computational-toxicology-ncct	-	https://actorws.epa.gov/actorws/toxval/v01/toxval_source?source=toxrefdb&casrn=101-21-3	ToxRefDB Details	rat	rat	Sprague Dawley	Sprague Dawley	-
227	chronic	chronic	chronic	chronic	chronic	chronic	chronic	213.66	101-21-3	0	24	month	month	month	month	24	24	NA	NA	NA	NA	Chlorpropham	1522108	156	156	672	ToxRefDB	opp_der	-	LOAEL	loael	-	-	100	100	=	mg/kg-day	mg/kg/day	NA	-	https://www.epa.gov/aboutepa/about-national-center-computational-toxicology-ncct	-	https://actorws.epa.gov/actorws/toxval/v01/toxval_source?source=toxrefdb&casrn=101-21-3	ToxRefDB Details	rat	rat	Sprague Dawley	Sprague Dawley	-
228	chronic	chronic	chronic	chronic	chronic	chronic	chronic	213.66	101-21-3	0	24	month	month	month	month	24	24	NA	NA	NA	NA	Chlorpropham	1522112	156	156	667	ToxRefDB	opp_der	-	LOAEL	loael	-	-	1000	1000	>	mg/kg-day	mg/kg/day	NA	-	https://www.epa.gov/aboutepa/about-national-center-computational-toxicology-ncct	-	https://actorws.epa.gov/actorws/toxval/v01/toxval_source?source=toxrefdb&casrn=101-21-3	ToxRefDB Details	rat	rat	Sprague Dawley	Sprague Dawley	-
229	developmental	developmental	developmental	developmental	developmental	developmental	developmental	213.66	101-21-3	0	13	GD	GD	GD	GD	13	13	NA	NA	NA	NA	Chlorpropham	1522116	156	156	643	ToxRefDB	opp_der	-	LOAEL	loael	-	-	2000	2000	>	mg/kg-day	mg/kg/day	NA	-	https://www.epa.gov/aboutepa/about-national-center-computational-toxicology-ncct	-	https://actorws.epa.gov/actorws/toxval/v01/toxval_source?source=toxrefdb&casrn=101-21-3	ToxRefDB Details	rat	rat	Sprague Dawley COBS (CD)	Sprague Dawley COBS (CD)	-
230	developmental	developmental	developmental	developmental	developmental	developmental	developmental	213.66	101-21-3	0	13	GD	GD	GD	GD	13	13	NA	NA	NA	NA	Chlorpropham	1522119	156	156	646	ToxRefDB	opp_der	-	LOAEL	loael	-	-	1000	1000	>	mg/kg-day	mg/kg/day	NA	-	https://www.epa.gov/aboutepa/about-national-center-computational-toxicology-ncct	-	https://actorws.epa.gov/actorws/toxval/v01/toxval_source?source=toxrefdb&casrn=101-21-3	ToxRefDB Details	rat	rat	Sprague Dawley (CD)	Sprague Dawley (CD)	-
231	developmental	developmental	developmental	developmental	developmental	developmental	developmental	213.66	101-21-3	0	13	GD	GD	GD	GD	13	13	NA	NA	NA	NA	Chlorpropham	1522129	156	156	638	ToxRefDB	opp_der	-	LOAEL	loael	-	-	2000	2000	>	mg/kg-day	mg/kg/day	NA	-	https://www.epa.gov/aboutepa/about-national-center-computational-toxicology-ncct	-	https://actorws.epa.gov/actorws/toxval/v01/toxval_source?source=toxrefdb&casrn=101-21-3	ToxRefDB Details	rat	rat	Sprague Dawley COBS (CD)	Sprague Dawley COBS (CD)	-
232	chronic	chronic	chronic	chronic	chronic	chronic	chronic	213.66	101-21-3	0	24	month	month	month	month	24	24	NA	NA	NA	NA	Chlorpropham	1522138	156	156	668	ToxRefDB	opp_der	-	LOAEL	loael	-	-	1000	1000	>	mg/kg-day	mg/kg/day	NA	-	https://www.epa.gov/aboutepa/about-national-center-computational-toxicology-ncct	-	https://actorws.epa.gov/actorws/toxval/v01/toxval_source?source=toxrefdb&casrn=101-21-3	ToxRefDB Details	rat	rat	Sprague Dawley	Sprague Dawley	-
233	subchronic	subchronic	subchronic	subchronic	subchronic	subchronic	subchronic	213.66	101-21-3	0	90	day	day	day	day	90	90	NA	NA	NA	NA	Chlorpropham	1522139	156	156	632	ToxRefDB	opp_der	-	LOAEL	loael	-	-	1118	1118	>	mg/kg-day	mg/kg/day	NA	-	https://www.epa.gov/aboutepa/about-national-center-computational-toxicology-ncct	-	https://actorws.epa.gov/actorws/toxval/v01/toxval_source?source=toxrefdb&casrn=101-21-3	ToxRefDB Details	rat	rat	Sprague Dawley	Sprague Dawley	-
234	subchronic	subchronic	subchronic	subchronic	subchronic	subchronic	subchronic	213.66	101-21-3	0	90	day	day	day	day	90	90	NA	NA	NA	NA	Chlorpropham	1522151	156	156	631	ToxRefDB	opp_der	-	LOAEL	loael	-	-	276	276	=	mg/kg-day	mg/kg/day	NA	-	https://www.epa.gov/aboutepa/about-national-center-computational-toxicology-ncct	-	https://actorws.epa.gov/actorws/toxval/v01/toxval_source?source=toxrefdb&casrn=101-21-3	ToxRefDB Details	rat	rat	Sprague Dawley	Sprague Dawley	-
235	subchronic	subchronic	subchronic	subchronic	subchronic	subchronic	subchronic	213.66	101-21-3	0	90	day	day	day	day	90	90	NA	NA	NA	NA	Chlorpropham	1522158	156	156	633	ToxRefDB	opp_der	-	LOAEL	loael	-	-	1118	1118	>	mg/kg-day	mg/kg/day	NA	-	https://www.epa.gov/aboutepa/about-national-center-computational-toxicology-ncct	-	https://actorws.epa.gov/actorws/toxval/v01/toxval_source?source=toxrefdb&casrn=101-21-3	ToxRefDB Details	rat	rat	Sprague Dawley	Sprague Dawley	-
236	subchronic	subchronic	subchronic	subchronic	subchronic	subchronic	subchronic	213.66	101-21-3	0	90	day	day	day	day	90	90	NA	NA	NA	NA	Chlorpropham	1522159	156	156	629	ToxRefDB	opp_der	-	LOAEL	loael	-	-	1144	1144	>	mg/kg-day	mg/kg/day	NA	-	https://www.epa.gov/aboutepa/about-national-center-computational-toxicology-ncct	-	https://actorws.epa.gov/actorws/toxval/v01/toxval_source?source=toxrefdb&casrn=101-21-3	ToxRefDB Details	rat	rat	Sprague Dawley	Sprague Dawley	-
237	chronic	chronic	chronic	chronic	chronic	chronic	chronic	213.66	101-21-3	0	24	month	month	month	month	24	24	NA	NA	NA	NA	Chlorpropham	1522166	156	156	664	ToxRefDB	opp_der	-	LOAEL	loael	-	-	100	100	=	mg/kg-day	mg/kg/day	NA	-	https://www.epa.gov/aboutepa/about-national-center-computational-toxicology-ncct	-	https://actorws.epa.gov/actorws/toxval/v01/toxval_source?source=toxrefdb&casrn=101-21-3	ToxRefDB Details	rat	rat	Sprague Dawley	Sprague Dawley	-
238	subchronic	subchronic	subchronic	subchronic	subchronic	subchronic	subchronic	213.66	101-21-3	0	90	day	day	day	day	90	90	NA	NA	NA	NA	Chlorpropham	1522169	156	156	630	ToxRefDB	opp_der	-	LOAEL	loael	-	-	1118	1118	>	mg/kg-day	mg/kg/day	NA	-	https://www.epa.gov/aboutepa/about-national-center-computational-toxicology-ncct	-	https://actorws.epa.gov/actorws/toxval/v01/toxval_source?source=toxrefdb&casrn=101-21-3	ToxRefDB Details	rat	rat	Sprague Dawley	Sprague Dawley	-
239	subchronic	subchronic	subchronic	subchronic	subchronic	subchronic	subchronic	213.66	101-21-3	0	90	day	day	day	day	90	90	NA	NA	NA	NA	Chlorpropham	1522172	156	156	634	ToxRefDB	opp_der	-	LOAEL	loael	-	-	276	276	=	mg/kg-day	mg/kg/day	NA	-	https://www.epa.gov/aboutepa/about-national-center-computational-toxicology-ncct	-	https://actorws.epa.gov/actorws/toxval/v01/toxval_source?source=toxrefdb&casrn=101-21-3	ToxRefDB Details	rat	rat	Sprague Dawley	Sprague Dawley	-
240	chronic	chronic	chronic	chronic	chronic	chronic	chronic	213.66	101-21-3	0	24	month	month	month	month	24	24	NA	NA	NA	NA	Chlorpropham	1522175	156	156	666	ToxRefDB	opp_der	-	LOAEL	loael	-	-	1000	1000	>	mg/kg-day	mg/kg/day	NA	-	https://www.epa.gov/aboutepa/about-national-center-computational-toxicology-ncct	-	https://actorws.epa.gov/actorws/toxval/v01/toxval_source?source=toxrefdb&casrn=101-21-3	ToxRefDB Details	rat	rat	Sprague Dawley	Sprague Dawley	-
241	subchronic	subchronic	subchronic	subchronic	subchronic	subchronic	subchronic	213.66	101-21-3	0	90	day	day	day	day	90	90	NA	NA	NA	NA	Chlorpropham	1522203	156	156	635	ToxRefDB	opp_der	-	LOAEL	loael	-	-	276	276	=	mg/kg-day	mg/kg/day	NA	-	https://www.epa.gov/aboutepa/about-national-center-computational-toxicology-ncct	-	https://actorws.epa.gov/actorws/toxval/v01/toxval_source?source=toxrefdb&casrn=101-21-3	ToxRefDB Details	rat	rat	Sprague Dawley	Sprague Dawley	-
242	chronic	chronic	chronic	chronic	chronic	chronic	chronic	213.66	101-21-3	0	24	month	month	month	month	24	24	NA	NA	NA	NA	Chlorpropham	1522205	156	156	665	ToxRefDB	opp_der	-	LOAEL	loael	-	-	100	100	=	mg/kg-day	mg/kg/day	NA	-	https://www.epa.gov/aboutepa/about-national-center-computational-toxicology-ncct	-	https://actorws.epa.gov/actorws/toxval/v01/toxval_source?source=toxrefdb&casrn=101-21-3	ToxRefDB Details	rat	rat	Sprague Dawley	Sprague Dawley	-
243	chronic	chronic	chronic	chronic	chronic	chronic	chronic	213.66	101-21-3	0	24	month	month	month	month	24	24	NA	NA	NA	NA	Chlorpropham	1522212	156	156	671	ToxRefDB	opp_der	-	LOAEL	loael	-	-	1000	1000	>	mg/kg-day	mg/kg/day	NA	-	https://www.epa.gov/aboutepa/about-national-center-computational-toxicology-ncct	-	https://actorws.epa.gov/actorws/toxval/v01/toxval_source?source=toxrefdb&casrn=101-21-3	ToxRefDB Details	rat	rat	Sprague Dawley	Sprague Dawley	-
244	subchronic	subchronic	subchronic	subchronic	subchronic	subchronic	subchronic	274.1001	113136-77-9	0	13	week	week	week	week	13	13	NA	NA	NA	NA	Cyclanilide	1538659	1675	1675	7773	ToxRefDB	opp_der	-	LOAEL	loael	-	-	113.2	113.2	=	mg/kg-day	mg/kg/day	NA	-	https://www.epa.gov/aboutepa/about-national-center-computational-toxicology-ncct	-	https://actorws.epa.gov/actorws/toxval/v01/toxval_source?source=toxrefdb&casrn=113136-77-9	ToxRefDB Details	rat	rat	CD(SD)BR	CD(SD)BR	-
245	subchronic	subchronic	subchronic	subchronic	subchronic	subchronic	subchronic	274.1001	113136-77-9	0	13	week	week	week	week	13	13	NA	NA	NA	NA	Cyclanilide	1538694	1675	1675	7771	ToxRefDB	opp_der	-	LOAEL	loael	-	-	113.2	113.2	>	mg/kg-day	mg/kg/day	NA	-	https://www.epa.gov/aboutepa/about-national-center-computational-toxicology-ncct	-	https://actorws.epa.gov/actorws/toxval/v01/toxval_source?source=toxrefdb&casrn=113136-77-9	ToxRefDB Details	rat	rat	CD(SD)BR	CD(SD)BR	-
246	subchronic	subchronic	subchronic	subchronic	subchronic	subchronic	subchronic	274.1001	113136-77-9	0	13	week	week	week	week	13	13	NA	NA	NA	NA	Cyclanilide	1538699	1675	1675	7772	ToxRefDB	opp_der	-	LOAEL	loael	-	-	113.2	113.2	=	mg/kg-day	mg/kg/day	NA	-	https://www.epa.gov/aboutepa/about-national-center-computational-toxicology-ncct	-	https://actorws.epa.gov/actorws/toxval/v01/toxval_source?source=toxrefdb&casrn=113136-77-9	ToxRefDB Details	rat	rat	CD(SD)BR	CD(SD)BR	-
247	subchronic	subchronic	subchronic	subchronic	subchronic	subchronic	subchronic	291.78	94361-06-5	0	13	week	week	week	week	13	13	NA	NA	NA	NA	Cyproconazole	1573111	2211	2211	2346	ToxRefDB	opp_der	-	LOAEL	loael	-	-	21.4	21.4	>	mg/kg-day	mg/kg/day	NA	-	https://www.epa.gov/aboutepa/about-national-center-computational-toxicology-ncct	-	https://actorws.epa.gov/actorws/toxval/v01/toxval_source?source=toxrefdb&casrn=94361-06-5	ToxRefDB Details	rat	rat	Wistar	Wistar	-
248	sac	subacute	SAC	SAC	SAC	chronic	NA	291.78	94361-06-5	0	4	week	week	week	week	4	4	NA	NA	NA	NA	Cyproconazole	1573113	2211	2211	2350	ToxRefDB	opp_der	-	LOAEL	loael	-	-	528	528	=	mg/kg-day	mg/kg/day	NA	-	https://www.epa.gov/aboutepa/about-national-center-computational-toxicology-ncct	-	https://actorws.epa.gov/actorws/toxval/v01/toxval_source?source=toxrefdb&casrn=94361-06-5	ToxRefDB Details	rat	rat	Wistar	Wistar	-
249	subchronic	subchronic	subchronic	subchronic	subchronic	subchronic	subchronic	291.78	94361-06-5	0	13	week	week	week	week	13	13	NA	NA	NA	NA	Cyproconazole	1573115	2211	2211	2348	ToxRefDB	opp_der	-	LOAEL	loael	-	-	21.4	21.4	>	mg/kg-day	mg/kg/day	NA	-	https://www.epa.gov/aboutepa/about-national-center-computational-toxicology-ncct	-	https://actorws.epa.gov/actorws/toxval/v01/toxval_source?source=toxrefdb&casrn=94361-06-5	ToxRefDB Details	rat	rat	Wistar	Wistar	-
250	subchronic	subchronic	subchronic	subchronic	subchronic	subchronic	subchronic	291.78	94361-06-5	0	13	week	week	week	week	13	13	NA	NA	NA	NA	Cyproconazole	1573124	2211	2211	2347	ToxRefDB	opp_der	-	LOAEL	loael	-	-	21.4	21.4	>	mg/kg-day	mg/kg/day	NA	-	https://www.epa.gov/aboutepa/about-national-center-computational-toxicology-ncct	-	https://actorws.epa.gov/actorws/toxval/v01/toxval_source?source=toxrefdb&casrn=94361-06-5	ToxRefDB Details	rat	rat	Wistar	Wistar	-
251	sac	subacute	SAC	SAC	SAC	chronic	NA	291.78	94361-06-5	0	4	week	week	week	week	4	4	NA	NA	NA	NA	Cyproconazole	1573125	2211	2211	15524	ToxRefDB	opp_der	-	LOAEL	loael	-	-	96.18	96.18	>	mg/kg-day	mg/kg/day	NA	-	https://www.epa.gov/aboutepa/about-national-center-computational-toxicology-ncct	-	https://actorws.epa.gov/actorws/toxval/v01/toxval_source?source=toxrefdb&casrn=94361-06-5	ToxRefDB Details	rat	rat	Wistar	Wistar	-
252	sac	subacute	SAC	SAC	SAC	chronic	NA	291.78	94361-06-5	0	4	week	week	week	week	4	4	NA	NA	NA	NA	Cyproconazole	1573128	2211	2211	15523	ToxRefDB	opp_der	-	LOAEL	loael	-	-	25.32	25.32	=	mg/kg-day	mg/kg/day	NA	-	https://www.epa.gov/aboutepa/about-national-center-computational-toxicology-ncct	-	https://actorws.epa.gov/actorws/toxval/v01/toxval_source?source=toxrefdb&casrn=94361-06-5	ToxRefDB Details	rat	rat	Wistar	Wistar	-
253	sac	subacute	SAC	SAC	SAC	chronic	NA	291.78	94361-06-5	0	4	week	week	week	week	4	4	NA	NA	NA	NA	Cyproconazole	1573137	2211	2211	2359	ToxRefDB	opp_der	-	LOAEL	loael	-	-	2126	2126	>	mg/kg-day	mg/kg/day	NA	-	https://www.epa.gov/aboutepa/about-national-center-computational-toxicology-ncct	-	https://actorws.epa.gov/actorws/toxval/v01/toxval_source?source=toxrefdb&casrn=94361-06-5	ToxRefDB Details	rat	rat	Wistar	Wistar	-
254	developmental	developmental	developmental	developmental	developmental	developmental	developmental	291.78	94361-06-5	0	9	GD	GD	GD	GD	9	9	NA	NA	NA	NA	Cyproconazole	1573141	2211	2211	2375	ToxRefDB	opp_der	-	LOAEL	loael	-	-	12	12	=	mg/kg-day	mg/kg/day	NA	-	https://www.epa.gov/aboutepa/about-national-center-computational-toxicology-ncct	-	https://actorws.epa.gov/actorws/toxval/v01/toxval_source?source=toxrefdb&casrn=94361-06-5	ToxRefDB Details	rat	rat	Wistar	Wistar	-
255	sac	subacute	SAC	SAC	SAC	chronic	NA	291.78	94361-06-5	0	4	week	week	week	week	4	4	NA	NA	NA	NA	Cyproconazole	1573142	2211	2211	2363	ToxRefDB	opp_der	-	LOAEL	loael	-	-	2008	2008	>	mg/kg-day	mg/kg/day	NA	-	https://www.epa.gov/aboutepa/about-national-center-computational-toxicology-ncct	-	https://actorws.epa.gov/actorws/toxval/v01/toxval_source?source=toxrefdb&casrn=94361-06-5	ToxRefDB Details	rat	rat	Wistar	Wistar	-
256	subchronic	subchronic	subchronic	subchronic	subchronic	subchronic	subchronic	291.78	94361-06-5	0	13	week	week	week	week	13	13	NA	NA	NA	NA	Cyproconazole	1573145	2211	2211	17981	ToxRefDB	opp_der	-	LOAEL	loael	-	-	114.5	114.5	>	mg/kg-day	mg/kg/day	NA	-	https://www.epa.gov/aboutepa/about-national-center-computational-toxicology-ncct	-	https://actorws.epa.gov/actorws/toxval/v01/toxval_source?source=toxrefdb&casrn=94361-06-5	ToxRefDB Details	rat	rat	Wistar	Wistar	-
257	subchronic	subchronic	subchronic	subchronic	subchronic	subchronic	subchronic	291.78	94361-06-5	0	13	week	week	week	week	13	13	NA	NA	NA	NA	Cyproconazole	1573154	2211	2211	17978	ToxRefDB	opp_der	-	LOAEL	loael	-	-	35.4	35.4	=	mg/kg-day	mg/kg/day	NA	-	https://www.epa.gov/aboutepa/about-national-center-computational-toxicology-ncct	-	https://actorws.epa.gov/actorws/toxval/v01/toxval_source?source=toxrefdb&casrn=94361-06-5	ToxRefDB Details	rat	rat	Wistar	Wistar	-
258	sac	subacute	SAC	SAC	SAC	chronic	NA	291.78	94361-06-5	0	4	week	week	week	week	4	4	NA	NA	NA	NA	Cyproconazole	1573164	2211	2211	2368	ToxRefDB	opp_der	-	LOAEL	loael	-	-	2008	2008	>	mg/kg-day	mg/kg/day	NA	-	https://www.epa.gov/aboutepa/about-national-center-computational-toxicology-ncct	-	https://actorws.epa.gov/actorws/toxval/v01/toxval_source?source=toxrefdb&casrn=94361-06-5	ToxRefDB Details	rat	rat	Wistar	Wistar	-
259	subchronic	subchronic	subchronic	subchronic	subchronic	subchronic	subchronic	291.78	94361-06-5	0	13	week	week	week	week	13	13	NA	NA	NA	NA	Cyproconazole	1573165	2211	2211	17982	ToxRefDB	opp_der	-	LOAEL	loael	-	-	114.5	114.5	>	mg/kg-day	mg/kg/day	NA	-	https://www.epa.gov/aboutepa/about-national-center-computational-toxicology-ncct	-	https://actorws.epa.gov/actorws/toxval/v01/toxval_source?source=toxrefdb&casrn=94361-06-5	ToxRefDB Details	rat	rat	Wistar	Wistar	-
260	subchronic	subchronic	subchronic	subchronic	subchronic	subchronic	subchronic	291.78	94361-06-5	0	13	week	week	week	week	13	13	NA	NA	NA	NA	Cyproconazole	1573170	2211	2211	15539	ToxRefDB	opp_der	-	LOAEL	loael	-	-	106.8	106.8	>	mg/kg-day	mg/kg/day	NA	-	https://www.epa.gov/aboutepa/about-national-center-computational-toxicology-ncct	-	https://actorws.epa.gov/actorws/toxval/v01/toxval_source?source=toxrefdb&casrn=94361-06-5	ToxRefDB Details	rat	rat	Wistar	Wistar	-
261	sac	subacute	SAC	SAC	SAC	chronic	NA	291.78	94361-06-5	0	4	week	week	week	week	4	4	NA	NA	NA	NA	Cyproconazole	1573178	2211	2211	2361	ToxRefDB	opp_der	-	LOAEL	loael	-	-	2008	2008	>	mg/kg-day	mg/kg/day	NA	-	https://www.epa.gov/aboutepa/about-national-center-computational-toxicology-ncct	-	https://actorws.epa.gov/actorws/toxval/v01/toxval_source?source=toxrefdb&casrn=94361-06-5	ToxRefDB Details	rat	rat	Wistar	Wistar	-
262	subchronic	subchronic	subchronic	subchronic	subchronic	subchronic	subchronic	291.78	94361-06-5	0	13	week	week	week	week	13	13	NA	NA	NA	NA	Cyproconazole	1573179	2211	2211	17979	ToxRefDB	opp_der	-	LOAEL	loael	-	-	114.5	114.5	>	mg/kg-day	mg/kg/day	NA	-	https://www.epa.gov/aboutepa/about-national-center-computational-toxicology-ncct	-	https://actorws.epa.gov/actorws/toxval/v01/toxval_source?source=toxrefdb&casrn=94361-06-5	ToxRefDB Details	rat	rat	Wistar	Wistar	-
263	subchronic	subchronic	subchronic	subchronic	subchronic	subchronic	subchronic	291.78	94361-06-5	0	13	week	week	week	week	13	13	NA	NA	NA	NA	Cyproconazole	1573190	2211	2211	17974	ToxRefDB	opp_der	-	LOAEL	loael	-	-	114.5	114.5	>	mg/kg-day	mg/kg/day	NA	-	https://www.epa.gov/aboutepa/about-national-center-computational-toxicology-ncct	-	https://actorws.epa.gov/actorws/toxval/v01/toxval_source?source=toxrefdb&casrn=94361-06-5	ToxRefDB Details	rat	rat	Wistar	Wistar	-
264	sac	subacute	SAC	SAC	SAC	chronic	NA	291.78	94361-06-5	0	4	week	week	week	week	4	4	NA	NA	NA	NA	Cyproconazole	1573198	2211	2211	15527	ToxRefDB	opp_der	-	LOAEL	loael	-	-	25.32	25.32	=	mg/kg-day	mg/kg/day	NA	-	https://www.epa.gov/aboutepa/about-national-center-computational-toxicology-ncct	-	https://actorws.epa.gov/actorws/toxval/v01/toxval_source?source=toxrefdb&casrn=94361-06-5	ToxRefDB Details	rat	rat	Wistar	Wistar	-
265	sac	subacute	SAC	SAC	SAC	chronic	NA	291.78	94361-06-5	0	4	week	week	week	week	4	4	NA	NA	NA	NA	Cyproconazole	1573202	2211	2211	2353	ToxRefDB	opp_der	-	LOAEL	loael	-	-	2008	2008	>	mg/kg-day	mg/kg/day	NA	-	https://www.epa.gov/aboutepa/about-national-center-computational-toxicology-ncct	-	https://actorws.epa.gov/actorws/toxval/v01/toxval_source?source=toxrefdb&casrn=94361-06-5	ToxRefDB Details	rat	rat	Wistar	Wistar	-
266	developmental	developmental	developmental	developmental	developmental	developmental	developmental	291.78	94361-06-5	0	9	GD	GD	GD	GD	9	9	NA	NA	NA	NA	Cyproconazole	1573203	2211	2211	2377	ToxRefDB	opp_der	-	LOAEL	loael	-	-	12	12	=	mg/kg-day	mg/kg/day	NA	-	https://www.epa.gov/aboutepa/about-national-center-computational-toxicology-ncct	-	https://actorws.epa.gov/actorws/toxval/v01/toxval_source?source=toxrefdb&casrn=94361-06-5	ToxRefDB Details	rat	rat	Wistar	Wistar	-
267	subchronic	subchronic	subchronic	subchronic	subchronic	subchronic	subchronic	291.78	94361-06-5	0	13	week	week	week	week	13	13	NA	NA	NA	NA	Cyproconazole	1573208	2211	2211	15534	ToxRefDB	opp_der	-	LOAEL	loael	-	-	106.8	106.8	>	mg/kg-day	mg/kg/day	NA	-	https://www.epa.gov/aboutepa/about-national-center-computational-toxicology-ncct	-	https://actorws.epa.gov/actorws/toxval/v01/toxval_source?source=toxrefdb&casrn=94361-06-5	ToxRefDB Details	rat	rat	Wistar	Wistar	-
268	subchronic	subchronic	subchronic	subchronic	subchronic	subchronic	subchronic	291.78	94361-06-5	0	13	week	week	week	week	13	13	NA	NA	NA	NA	Cyproconazole	1573227	2211	2211	15537	ToxRefDB	opp_der	-	LOAEL	loael	-	-	24.7	24.7	=	mg/kg-day	mg/kg/day	NA	-	https://www.epa.gov/aboutepa/about-national-center-computational-toxicology-ncct	-	https://actorws.epa.gov/actorws/toxval/v01/toxval_source?source=toxrefdb&casrn=94361-06-5	ToxRefDB Details	rat	rat	Wistar	Wistar	-
269	subchronic	subchronic	subchronic	subchronic	subchronic	subchronic	subchronic	291.78	94361-06-5	0	13	week	week	week	week	13	13	NA	NA	NA	NA	Cyproconazole	1573235	2211	2211	15531	ToxRefDB	opp_der	-	LOAEL	loael	-	-	106.8	106.8	>	mg/kg-day	mg/kg/day	NA	-	https://www.epa.gov/aboutepa/about-national-center-computational-toxicology-ncct	-	https://actorws.epa.gov/actorws/toxval/v01/toxval_source?source=toxrefdb&casrn=94361-06-5	ToxRefDB Details	rat	rat	Wistar	Wistar	-
270	subchronic	subchronic	subchronic	subchronic	subchronic	subchronic	subchronic	291.78	94361-06-5	0	13	week	week	week	week	13	13	NA	NA	NA	NA	Cyproconazole	1573250	2211	2211	15533	ToxRefDB	opp_der	-	LOAEL	loael	-	-	106.8	106.8	>	mg/kg-day	mg/kg/day	NA	-	https://www.epa.gov/aboutepa/about-national-center-computational-toxicology-ncct	-	https://actorws.epa.gov/actorws/toxval/v01/toxval_source?source=toxrefdb&casrn=94361-06-5	ToxRefDB Details	rat	rat	Wistar	Wistar	-
271	sac	subacute	SAC	SAC	SAC	chronic	NA	291.78	94361-06-5	0	4	week	week	week	week	4	4	NA	NA	NA	NA	Cyproconazole	1573251	2211	2211	2362	ToxRefDB	opp_der	-	LOAEL	loael	-	-	2008	2008	>	mg/kg-day	mg/kg/day	NA	-	https://www.epa.gov/aboutepa/about-national-center-computational-toxicology-ncct	-	https://actorws.epa.gov/actorws/toxval/v01/toxval_source?source=toxrefdb&casrn=94361-06-5	ToxRefDB Details	rat	rat	Wistar	Wistar	-
272	sac	subacute	SAC	SAC	SAC	chronic	NA	291.78	94361-06-5	0	4	week	week	week	week	4	4	NA	NA	NA	NA	Cyproconazole	1573257	2211	2211	2358	ToxRefDB	opp_der	-	LOAEL	loael	-	-	2008	2008	>	mg/kg-day	mg/kg/day	NA	-	https://www.epa.gov/aboutepa/about-national-center-computational-toxicology-ncct	-	https://actorws.epa.gov/actorws/toxval/v01/toxval_source?source=toxrefdb&casrn=94361-06-5	ToxRefDB Details	rat	rat	Wistar	Wistar	-
273	developmental	developmental	developmental	developmental	developmental	developmental	developmental	291.78	94361-06-5	0	9	GD	GD	GD	GD	9	9	NA	NA	NA	NA	Cyproconazole	1573260	2211	2211	2376	ToxRefDB	opp_der	-	LOAEL	loael	-	-	48	48	>	mg/kg-day	mg/kg/day	NA	-	https://www.epa.gov/aboutepa/about-national-center-computational-toxicology-ncct	-	https://actorws.epa.gov/actorws/toxval/v01/toxval_source?source=toxrefdb&casrn=94361-06-5	ToxRefDB Details	rat	rat	Wistar	Wistar	-
274	sac	subacute	SAC	SAC	SAC	chronic	NA	291.78	94361-06-5	0	4	week	week	week	week	4	4	NA	NA	NA	NA	Cyproconazole	1573267	2211	2211	2360	ToxRefDB	opp_der	-	LOAEL	loael	-	-	2126	2126	>	mg/kg-day	mg/kg/day	NA	-	https://www.epa.gov/aboutepa/about-national-center-computational-toxicology-ncct	-	https://actorws.epa.gov/actorws/toxval/v01/toxval_source?source=toxrefdb&casrn=94361-06-5	ToxRefDB Details	rat	rat	Wistar	Wistar	-
275	subchronic	subchronic	subchronic	subchronic	subchronic	subchronic	subchronic	291.78	94361-06-5	0	13	week	week	week	week	13	13	NA	NA	NA	NA	Cyproconazole	1573268	2211	2211	15536	ToxRefDB	opp_der	-	LOAEL	loael	-	-	106.8	106.8	>	mg/kg-day	mg/kg/day	NA	-	https://www.epa.gov/aboutepa/about-national-center-computational-toxicology-ncct	-	https://actorws.epa.gov/actorws/toxval/v01/toxval_source?source=toxrefdb&casrn=94361-06-5	ToxRefDB Details	rat	rat	Wistar	Wistar	-
276	sac	subacute	SAC	SAC	SAC	chronic	NA	291.78	94361-06-5	0	4	week	week	week	week	4	4	NA	NA	NA	NA	Cyproconazole	1573288	2211	2211	2364	ToxRefDB	opp_der	-	LOAEL	loael	-	-	2008	2008	>	mg/kg-day	mg/kg/day	NA	-	https://www.epa.gov/aboutepa/about-national-center-computational-toxicology-ncct	-	https://actorws.epa.gov/actorws/toxval/v01/toxval_source?source=toxrefdb&casrn=94361-06-5	ToxRefDB Details	rat	rat	Wistar	Wistar	-
277	subchronic	subchronic	subchronic	subchronic	subchronic	subchronic	subchronic	291.78	94361-06-5	0	13	week	week	week	week	13	13	NA	NA	NA	NA	Cyproconazole	1573289	2211	2211	15532	ToxRefDB	opp_der	-	LOAEL	loael	-	-	106.8	106.8	>	mg/kg-day	mg/kg/day	NA	-	https://www.epa.gov/aboutepa/about-national-center-computational-toxicology-ncct	-	https://actorws.epa.gov/actorws/toxval/v01/toxval_source?source=toxrefdb&casrn=94361-06-5	ToxRefDB Details	rat	rat	Wistar	Wistar	-
278	sac	subacute	SAC	SAC	SAC	chronic	NA	291.78	94361-06-5	0	4	week	week	week	week	4	4	NA	NA	NA	NA	Cyproconazole	1573302	2211	2211	2367	ToxRefDB	opp_der	-	LOAEL	loael	-	-	2126	2126	>	mg/kg-day	mg/kg/day	NA	-	https://www.epa.gov/aboutepa/about-national-center-computational-toxicology-ncct	-	https://actorws.epa.gov/actorws/toxval/v01/toxval_source?source=toxrefdb&casrn=94361-06-5	ToxRefDB Details	rat	rat	Wistar	Wistar	-
279	sac	subacute	SAC	SAC	SAC	chronic	NA	291.78	94361-06-5	0	4	week	week	week	week	4	4	NA	NA	NA	NA	Cyproconazole	1573317	2211	2211	2355	ToxRefDB	opp_der	-	LOAEL	loael	-	-	527	527	=	mg/kg-day	mg/kg/day	NA	-	https://www.epa.gov/aboutepa/about-national-center-computational-toxicology-ncct	-	https://actorws.epa.gov/actorws/toxval/v01/toxval_source?source=toxrefdb&casrn=94361-06-5	ToxRefDB Details	rat	rat	Wistar	Wistar	-
280	subchronic	subchronic	subchronic	subchronic	subchronic	subchronic	subchronic	291.78	94361-06-5	0	13	week	week	week	week	13	13	NA	NA	NA	NA	Cyproconazole	1573319	2211	2211	15540	ToxRefDB	opp_der	-	LOAEL	loael	-	-	106.8	106.8	>	mg/kg-day	mg/kg/day	NA	-	https://www.epa.gov/aboutepa/about-national-center-computational-toxicology-ncct	-	https://actorws.epa.gov/actorws/toxval/v01/toxval_source?source=toxrefdb&casrn=94361-06-5	ToxRefDB Details	rat	rat	Wistar	Wistar	-
281	subchronic	subchronic	subchronic	subchronic	subchronic	subchronic	subchronic	291.78	94361-06-5	0	13	week	week	week	week	13	13	NA	NA	NA	NA	Cyproconazole	1573329	2211	2211	17977	ToxRefDB	opp_der	-	LOAEL	loael	-	-	114.5	114.5	>	mg/kg-day	mg/kg/day	NA	-	https://www.epa.gov/aboutepa/about-national-center-computational-toxicology-ncct	-	https://actorws.epa.gov/actorws/toxval/v01/toxval_source?source=toxrefdb&casrn=94361-06-5	ToxRefDB Details	rat	rat	Wistar	Wistar	-
282	sac	subacute	SAC	SAC	SAC	chronic	NA	291.78	94361-06-5	0	4	week	week	week	week	4	4	NA	NA	NA	NA	Cyproconazole	1573335	2211	2211	2366	ToxRefDB	opp_der	-	LOAEL	loael	-	-	2126	2126	>	mg/kg-day	mg/kg/day	NA	-	https://www.epa.gov/aboutepa/about-national-center-computational-toxicology-ncct	-	https://actorws.epa.gov/actorws/toxval/v01/toxval_source?source=toxrefdb&casrn=94361-06-5	ToxRefDB Details	rat	rat	Wistar	Wistar	-
283	subchronic	subchronic	subchronic	subchronic	subchronic	subchronic	subchronic	291.78	94361-06-5	0	13	week	week	week	week	13	13	NA	NA	NA	NA	Cyproconazole	1573343	2211	2211	15538	ToxRefDB	opp_der	-	LOAEL	loael	-	-	106.8	106.8	>	mg/kg-day	mg/kg/day	NA	-	https://www.epa.gov/aboutepa/about-national-center-computational-toxicology-ncct	-	https://actorws.epa.gov/actorws/toxval/v01/toxval_source?source=toxrefdb&casrn=94361-06-5	ToxRefDB Details	rat	rat	Wistar	Wistar	-
284	sac	subacute	SAC	SAC	SAC	chronic	NA	291.78	94361-06-5	0	4	week	week	week	week	4	4	NA	NA	NA	NA	Cyproconazole	1573344	2211	2211	2351	ToxRefDB	opp_der	-	LOAEL	loael	-	-	2008	2008	>	mg/kg-day	mg/kg/day	NA	-	https://www.epa.gov/aboutepa/about-national-center-computational-toxicology-ncct	-	https://actorws.epa.gov/actorws/toxval/v01/toxval_source?source=toxrefdb&casrn=94361-06-5	ToxRefDB Details	rat	rat	Wistar	Wistar	-
285	sac	subacute	SAC	SAC	SAC	chronic	NA	291.78	94361-06-5	0	4	week	week	week	week	4	4	NA	NA	NA	NA	Cyproconazole	1573347	2211	2211	2354	ToxRefDB	opp_der	-	LOAEL	loael	-	-	2008	2008	>	mg/kg-day	mg/kg/day	NA	-	https://www.epa.gov/aboutepa/about-national-center-computational-toxicology-ncct	-	https://actorws.epa.gov/actorws/toxval/v01/toxval_source?source=toxrefdb&casrn=94361-06-5	ToxRefDB Details	rat	rat	Wistar	Wistar	-
286	sac	subacute	SAC	SAC	SAC	chronic	NA	291.78	94361-06-5	0	4	week	week	week	week	4	4	NA	NA	NA	NA	Cyproconazole	1573348	2211	2211	2356	ToxRefDB	opp_der	-	LOAEL	loael	-	-	2008	2008	>	mg/kg-day	mg/kg/day	NA	-	https://www.epa.gov/aboutepa/about-national-center-computational-toxicology-ncct	-	https://actorws.epa.gov/actorws/toxval/v01/toxval_source?source=toxrefdb&casrn=94361-06-5	ToxRefDB Details	rat	rat	Wistar	Wistar	-
287	sac	subacute	SAC	SAC	SAC	chronic	NA	291.78	94361-06-5	0	4	week	week	week	week	4	4	NA	NA	NA	NA	Cyproconazole	1573350	2211	2211	2352	ToxRefDB	opp_der	-	LOAEL	loael	-	-	2008	2008	>	mg/kg-day	mg/kg/day	NA	-	https://www.epa.gov/aboutepa/about-national-center-computational-toxicology-ncct	-	https://actorws.epa.gov/actorws/toxval/v01/toxval_source?source=toxrefdb&casrn=94361-06-5	ToxRefDB Details	rat	rat	Wistar	Wistar	-
288	sac	subacute	SAC	SAC	SAC	chronic	NA	291.78	94361-06-5	0	4	week	week	week	week	4	4	NA	NA	NA	NA	Cyproconazole	1573351	2211	2211	2365	ToxRefDB	opp_der	-	LOAEL	loael	-	-	2008	2008	>	mg/kg-day	mg/kg/day	NA	-	https://www.epa.gov/aboutepa/about-national-center-computational-toxicology-ncct	-	https://actorws.epa.gov/actorws/toxval/v01/toxval_source?source=toxrefdb&casrn=94361-06-5	ToxRefDB Details	rat	rat	Wistar	Wistar	-
289	subchronic	subchronic	subchronic	subchronic	subchronic	subchronic	subchronic	291.78	94361-06-5	0	13	week	week	week	week	13	13	NA	NA	NA	NA	Cyproconazole	1573377	2211	2211	17975	ToxRefDB	opp_der	-	LOAEL	loael	-	-	114.5	114.5	>	mg/kg-day	mg/kg/day	NA	-	https://www.epa.gov/aboutepa/about-national-center-computational-toxicology-ncct	-	https://actorws.epa.gov/actorws/toxval/v01/toxval_source?source=toxrefdb&casrn=94361-06-5	ToxRefDB Details	rat	rat	Wistar	Wistar	-
290	subchronic	subchronic	subchronic	subchronic	subchronic	subchronic	subchronic	291.78	94361-06-5	0	13	week	week	week	week	13	13	NA	NA	NA	NA	Cyproconazole	1573384	2211	2211	17976	ToxRefDB	opp_der	-	LOAEL	loael	-	-	27.3	27.3	=	mg/kg-day	mg/kg/day	NA	-	https://www.epa.gov/aboutepa/about-national-center-computational-toxicology-ncct	-	https://actorws.epa.gov/actorws/toxval/v01/toxval_source?source=toxrefdb&casrn=94361-06-5	ToxRefDB Details	rat	rat	Wistar	Wistar	-
291	sac	subacute	SAC	SAC	SAC	chronic	NA	291.78	94361-06-5	0	4	week	week	week	week	4	4	NA	NA	NA	NA	Cyproconazole	1573386	2211	2211	2357	ToxRefDB	opp_der	-	LOAEL	loael	-	-	2008	2008	>	mg/kg-day	mg/kg/day	NA	-	https://www.epa.gov/aboutepa/about-national-center-computational-toxicology-ncct	-	https://actorws.epa.gov/actorws/toxval/v01/toxval_source?source=toxrefdb&casrn=94361-06-5	ToxRefDB Details	rat	rat	Wistar	Wistar	-
292	sac	subacute	SAC	SAC	SAC	chronic	NA	291.78	94361-06-5	0	4	week	week	week	week	4	4	NA	NA	NA	NA	Cyproconazole	1573390	2211	2211	2349	ToxRefDB	opp_der	-	LOAEL	loael	-	-	2008	2008	>	mg/kg-day	mg/kg/day	NA	-	https://www.epa.gov/aboutepa/about-national-center-computational-toxicology-ncct	-	https://actorws.epa.gov/actorws/toxval/v01/toxval_source?source=toxrefdb&casrn=94361-06-5	ToxRefDB Details	rat	rat	Wistar	Wistar	-
293	subchronic	subchronic	subchronic	subchronic	subchronic	subchronic	subchronic	291.78	94361-06-5	0	13	week	week	week	week	13	13	NA	NA	NA	NA	Cyproconazole	1573394	2211	2211	15535	ToxRefDB	opp_der	-	LOAEL	loael	-	-	106.8	106.8	>	mg/kg-day	mg/kg/day	NA	-	https://www.epa.gov/aboutepa/about-national-center-computational-toxicology-ncct	-	https://actorws.epa.gov/actorws/toxval/v01/toxval_source?source=toxrefdb&casrn=94361-06-5	ToxRefDB Details	rat	rat	Wistar	Wistar	-
294	subchronic	subchronic	subchronic	subchronic	subchronic	subchronic	subchronic	291.78	94361-06-5	0	13	week	week	week	week	13	13	NA	NA	NA	NA	Cyproconazole	1573399	2211	2211	17980	ToxRefDB	opp_der	-	LOAEL	loael	-	-	114.5	114.5	>	mg/kg-day	mg/kg/day	NA	-	https://www.epa.gov/aboutepa/about-national-center-computational-toxicology-ncct	-	https://actorws.epa.gov/actorws/toxval/v01/toxval_source?source=toxrefdb&casrn=94361-06-5	ToxRefDB Details	rat	rat	Wistar	Wistar	-
295	sac	subacute	SAC	SAC	SAC	chronic	NA	291.78	94361-06-5	0	4	week	week	week	week	4	4	NA	NA	NA	NA	Cyproconazole	1573418	2211	2211	15525	ToxRefDB	opp_der	-	LOAEL	loael	-	-	31.54	31.54	=	mg/kg-day	mg/kg/day	NA	-	https://www.epa.gov/aboutepa/about-national-center-computational-toxicology-ncct	-	https://actorws.epa.gov/actorws/toxval/v01/toxval_source?source=toxrefdb&casrn=94361-06-5	ToxRefDB Details	rat	rat	Wistar	Wistar	-
296	sac	subacute	SAC	SAC	SAC	chronic	NA	291.78	94361-06-5	0	4	week	week	week	week	4	4	NA	NA	NA	NA	Cyproconazole	1573421	2211	2211	15526	ToxRefDB	opp_der	-	LOAEL	loael	-	-	25.32	25.32	=	mg/kg-day	mg/kg/day	NA	-	https://www.epa.gov/aboutepa/about-national-center-computational-toxicology-ncct	-	https://actorws.epa.gov/actorws/toxval/v01/toxval_source?source=toxrefdb&casrn=94361-06-5	ToxRefDB Details	rat	rat	Wistar	Wistar	-
297	chronic	chronic	chronic	chronic	chronic	chronic	chronic	225.295	121552-61-2	0	24	month	month	month	month	24	24	NA	NA	NA	NA	Cyprodinil	1540870	1704	1704	5544	ToxRefDB	opp_der	-	LOAEL	loael	-	-	35.6	35.6	=	mg/kg-day	mg/kg/day	NA	-	https://www.epa.gov/aboutepa/about-national-center-computational-toxicology-ncct	-	https://actorws.epa.gov/actorws/toxval/v01/toxval_source?source=toxrefdb&casrn=121552-61-2	ToxRefDB Details	rat	rat	[Other]	[Other]	-
298	subchronic	subchronic	subchronic	subchronic	subchronic	subchronic	subchronic	225.295	121552-61-2	0	90	day	day	day	day	90	90	NA	NA	NA	NA	Cyprodinil	1540876	1704	1704	5495	ToxRefDB	opp_der	-	LOAEL	loael	-	-	131	131	=	mg/kg-day	mg/kg/day	NA	-	https://www.epa.gov/aboutepa/about-national-center-computational-toxicology-ncct	-	https://actorws.epa.gov/actorws/toxval/v01/toxval_source?source=toxrefdb&casrn=121552-61-2	ToxRefDB Details	rat	rat	Wistar	Wistar	-
299	chronic	chronic	chronic	chronic	chronic	chronic	chronic	225.295	121552-61-2	0	24	month	month	month	month	24	24	NA	NA	NA	NA	Cyprodinil	1540889	1704	1704	5545	ToxRefDB	opp_der	-	LOAEL	loael	-	-	87.1	87.1	>	mg/kg-day	mg/kg/day	NA	-	https://www.epa.gov/aboutepa/about-national-center-computational-toxicology-ncct	-	https://actorws.epa.gov/actorws/toxval/v01/toxval_source?source=toxrefdb&casrn=121552-61-2	ToxRefDB Details	rat	rat	[Other]	[Other]	-
300	subchronic	subchronic	subchronic	subchronic	subchronic	subchronic	subchronic	225.295	121552-61-2	0	90	day	day	day	day	90	90	NA	NA	NA	NA	Cyprodinil	1540906	1704	1704	5513	ToxRefDB	opp_der	-	LOAEL	loael	-	-	803	803	>	mg/kg-day	mg/kg/day	NA	-	https://www.epa.gov/aboutepa/about-national-center-computational-toxicology-ncct	-	https://actorws.epa.gov/actorws/toxval/v01/toxval_source?source=toxrefdb&casrn=121552-61-2	ToxRefDB Details	rat	rat	[Other]	[Other]	-
301	subchronic	subchronic	subchronic	subchronic	subchronic	subchronic	subchronic	225.295	121552-61-2	0	90	day	day	day	day	90	90	NA	NA	NA	NA	Cyprodinil	1540913	1704	1704	5494	ToxRefDB	opp_der	-	LOAEL	loael	-	-	131	131	=	mg/kg-day	mg/kg/day	NA	-	https://www.epa.gov/aboutepa/about-national-center-computational-toxicology-ncct	-	https://actorws.epa.gov/actorws/toxval/v01/toxval_source?source=toxrefdb&casrn=121552-61-2	ToxRefDB Details	rat	rat	Wistar	Wistar	-
302	developmental	developmental	developmental	developmental	developmental	developmental	developmental	225.295	121552-61-2	0	9	GD	GD	GD	GD	9	9	NA	NA	NA	NA	Cyprodinil	1540934	1704	1704	5522	ToxRefDB	opp_der	-	LOAEL	loael	-	-	1000	1000	=	mg/kg-day	mg/kg/day	NA	-	https://www.epa.gov/aboutepa/about-national-center-computational-toxicology-ncct	-	https://actorws.epa.gov/actorws/toxval/v01/toxval_source?source=toxrefdb&casrn=121552-61-2	ToxRefDB Details	rat	rat	[Other]	[Other]	-
303	subchronic	subchronic	subchronic	subchronic	subchronic	subchronic	subchronic	225.295	121552-61-2	0	90	day	day	day	day	90	90	NA	NA	NA	NA	Cyprodinil	1540943	1704	1704	5503	ToxRefDB	opp_der	-	LOAEL	loael	-	-	131	131	=	mg/kg-day	mg/kg/day	NA	-	https://www.epa.gov/aboutepa/about-national-center-computational-toxicology-ncct	-	https://actorws.epa.gov/actorws/toxval/v01/toxval_source?source=toxrefdb&casrn=121552-61-2	ToxRefDB Details	rat	rat	Wistar	Wistar	-
304	developmental	developmental	developmental	developmental	developmental	developmental	developmental	225.295	121552-61-2	0	9	GD	GD	GD	GD	9	9	NA	NA	NA	NA	Cyprodinil	1540961	1704	1704	5523	ToxRefDB	opp_der	-	LOAEL	loael	-	-	1000	1000	=	mg/kg-day	mg/kg/day	NA	-	https://www.epa.gov/aboutepa/about-national-center-computational-toxicology-ncct	-	https://actorws.epa.gov/actorws/toxval/v01/toxval_source?source=toxrefdb&casrn=121552-61-2	ToxRefDB Details	rat	rat	[Other]	[Other]	-
305	subchronic	subchronic	subchronic	subchronic	subchronic	subchronic	subchronic	225.295	121552-61-2	0	90	day	day	day	day	90	90	NA	NA	NA	NA	Cyprodinil	1540969	1704	1704	5499	ToxRefDB	opp_der	-	LOAEL	loael	-	-	548	548	>	mg/kg-day	mg/kg/day	NA	-	https://www.epa.gov/aboutepa/about-national-center-computational-toxicology-ncct	-	https://actorws.epa.gov/actorws/toxval/v01/toxval_source?source=toxrefdb&casrn=121552-61-2	ToxRefDB Details	rat	rat	Wistar	Wistar	-
306	subchronic	subchronic	subchronic	subchronic	subchronic	subchronic	subchronic	225.295	121552-61-2	0	90	day	day	day	day	90	90	NA	NA	NA	NA	Cyprodinil	1540976	1704	1704	5518	ToxRefDB	opp_der	-	LOAEL	loael	-	-	803	803	>	mg/kg-day	mg/kg/day	NA	-	https://www.epa.gov/aboutepa/about-national-center-computational-toxicology-ncct	-	https://actorws.epa.gov/actorws/toxval/v01/toxval_source?source=toxrefdb&casrn=121552-61-2	ToxRefDB Details	rat	rat	[Other]	[Other]	-
307	chronic	chronic	chronic	chronic	chronic	chronic	chronic	225.295	121552-61-2	0	24	month	month	month	month	24	24	NA	NA	NA	NA	Cyprodinil	1540977	1704	1704	5541	ToxRefDB	opp_der	-	LOAEL	loael	-	-	73.6	73.6	>	mg/kg-day	mg/kg/day	NA	-	https://www.epa.gov/aboutepa/about-national-center-computational-toxicology-ncct	-	https://actorws.epa.gov/actorws/toxval/v01/toxval_source?source=toxrefdb&casrn=121552-61-2	ToxRefDB Details	rat	rat	[Other]	[Other]	-
308	subchronic	subchronic	subchronic	subchronic	subchronic	subchronic	subchronic	225.295	121552-61-2	0	90	day	day	day	day	90	90	NA	NA	NA	NA	Cyprodinil	1540985	1704	1704	5516	ToxRefDB	opp_der	-	LOAEL	loael	-	-	803	803	>	mg/kg-day	mg/kg/day	NA	-	https://www.epa.gov/aboutepa/about-national-center-computational-toxicology-ncct	-	https://actorws.epa.gov/actorws/toxval/v01/toxval_source?source=toxrefdb&casrn=121552-61-2	ToxRefDB Details	rat	rat	[Other]	[Other]	-
309	subchronic	subchronic	subchronic	subchronic	subchronic	subchronic	subchronic	225.295	121552-61-2	0	90	day	day	day	day	90	90	NA	NA	NA	NA	Cyprodinil	1540993	1704	1704	5515	ToxRefDB	opp_der	-	LOAEL	loael	-	-	18.95	18.95	=	mg/kg-day	mg/kg/day	NA	-	https://www.epa.gov/aboutepa/about-national-center-computational-toxicology-ncct	-	https://actorws.epa.gov/actorws/toxval/v01/toxval_source?source=toxrefdb&casrn=121552-61-2	ToxRefDB Details	rat	rat	[Other]	[Other]	-
310	subchronic	subchronic	subchronic	subchronic	subchronic	subchronic	subchronic	225.295	121552-61-2	0	90	day	day	day	day	90	90	NA	NA	NA	NA	Cyprodinil	1540999	1704	1704	5517	ToxRefDB	opp_der	-	LOAEL	loael	-	-	803	803	>	mg/kg-day	mg/kg/day	NA	-	https://www.epa.gov/aboutepa/about-national-center-computational-toxicology-ncct	-	https://actorws.epa.gov/actorws/toxval/v01/toxval_source?source=toxrefdb&casrn=121552-61-2	ToxRefDB Details	rat	rat	[Other]	[Other]	-
311	subchronic	subchronic	subchronic	subchronic	subchronic	subchronic	subchronic	225.295	121552-61-2	0	90	day	day	day	day	90	90	NA	NA	NA	NA	Cyprodinil	1541003	1704	1704	5512	ToxRefDB	opp_der	-	LOAEL	loael	-	-	803	803	>	mg/kg-day	mg/kg/day	NA	-	https://www.epa.gov/aboutepa/about-national-center-computational-toxicology-ncct	-	https://actorws.epa.gov/actorws/toxval/v01/toxval_source?source=toxrefdb&casrn=121552-61-2	ToxRefDB Details	rat	rat	[Other]	[Other]	-
312	developmental	developmental	developmental	developmental	developmental	developmental	developmental	225.295	121552-61-2	0	14	GD	GD	GD	GD	14	14	NA	NA	NA	NA	Cyprodinil	1541004	1704	1704	5529	ToxRefDB	opp_der	-	LOAEL	loael	-	-	200	200	=	mg/kg-day	mg/kg/day	NA	-	https://www.epa.gov/aboutepa/about-national-center-computational-toxicology-ncct	-	https://actorws.epa.gov/actorws/toxval/v01/toxval_source?source=toxrefdb&casrn=121552-61-2	ToxRefDB Details	rat	rat	Wistar	Wistar	-
313	developmental	developmental	developmental	developmental	developmental	developmental	developmental	225.295	121552-61-2	0	14	GD	GD	GD	GD	14	14	NA	NA	NA	NA	Cyprodinil	1541007	1704	1704	5528	ToxRefDB	opp_der	-	LOAEL	loael	-	-	200	200	=	mg/kg-day	mg/kg/day	NA	-	https://www.epa.gov/aboutepa/about-national-center-computational-toxicology-ncct	-	https://actorws.epa.gov/actorws/toxval/v01/toxval_source?source=toxrefdb&casrn=121552-61-2	ToxRefDB Details	rat	rat	Wistar	Wistar	-
314	subchronic	subchronic	subchronic	subchronic	subchronic	subchronic	subchronic	225.295	121552-61-2	0	90	day	day	day	day	90	90	NA	NA	NA	NA	Cyprodinil	1541008	1704	1704	5497	ToxRefDB	opp_der	-	LOAEL	loael	-	-	548	548	>	mg/kg-day	mg/kg/day	NA	-	https://www.epa.gov/aboutepa/about-national-center-computational-toxicology-ncct	-	https://actorws.epa.gov/actorws/toxval/v01/toxval_source?source=toxrefdb&casrn=121552-61-2	ToxRefDB Details	rat	rat	Wistar	Wistar	-
315	subchronic	subchronic	subchronic	subchronic	subchronic	subchronic	subchronic	225.295	121552-61-2	0	90	day	day	day	day	90	90	NA	NA	NA	NA	Cyprodinil	1541009	1704	1704	5498	ToxRefDB	opp_der	-	LOAEL	loael	-	-	131	131	=	mg/kg-day	mg/kg/day	NA	-	https://www.epa.gov/aboutepa/about-national-center-computational-toxicology-ncct	-	https://actorws.epa.gov/actorws/toxval/v01/toxval_source?source=toxrefdb&casrn=121552-61-2	ToxRefDB Details	rat	rat	Wistar	Wistar	-
316	chronic	chronic	chronic	chronic	chronic	chronic	chronic	225.295	121552-61-2	0	24	month	month	month	month	24	24	NA	NA	NA	NA	Cyprodinil	1541020	1704	1704	5543	ToxRefDB	opp_der	-	LOAEL	loael	-	-	87.1	87.1	>	mg/kg-day	mg/kg/day	NA	-	https://www.epa.gov/aboutepa/about-national-center-computational-toxicology-ncct	-	https://actorws.epa.gov/actorws/toxval/v01/toxval_source?source=toxrefdb&casrn=121552-61-2	ToxRefDB Details	rat	rat	[Other]	[Other]	-
317	developmental	developmental	developmental	developmental	developmental	developmental	developmental	225.295	121552-61-2	0	9	GD	GD	GD	GD	9	9	NA	NA	NA	NA	Cyprodinil	1541029	1704	1704	5524	ToxRefDB	opp_der	-	LOAEL	loael	-	-	1000	1000	>	mg/kg-day	mg/kg/day	NA	-	https://www.epa.gov/aboutepa/about-national-center-computational-toxicology-ncct	-	https://actorws.epa.gov/actorws/toxval/v01/toxval_source?source=toxrefdb&casrn=121552-61-2	ToxRefDB Details	rat	rat	[Other]	[Other]	-
318	subchronic	subchronic	subchronic	subchronic	subchronic	subchronic	subchronic	225.295	121552-61-2	0	90	day	day	day	day	90	90	NA	NA	NA	NA	Cyprodinil	1541031	1704	1704	5500	ToxRefDB	opp_der	-	LOAEL	loael	-	-	131	131	=	mg/kg-day	mg/kg/day	NA	-	https://www.epa.gov/aboutepa/about-national-center-computational-toxicology-ncct	-	https://actorws.epa.gov/actorws/toxval/v01/toxval_source?source=toxrefdb&casrn=121552-61-2	ToxRefDB Details	rat	rat	Wistar	Wistar	-
319	subchronic	subchronic	subchronic	subchronic	subchronic	subchronic	subchronic	225.295	121552-61-2	0	90	day	day	day	day	90	90	NA	NA	NA	NA	Cyprodinil	1541033	1704	1704	5511	ToxRefDB	opp_der	-	LOAEL	loael	-	-	803	803	>	mg/kg-day	mg/kg/day	NA	-	https://www.epa.gov/aboutepa/about-national-center-computational-toxicology-ncct	-	https://actorws.epa.gov/actorws/toxval/v01/toxval_source?source=toxrefdb&casrn=121552-61-2	ToxRefDB Details	rat	rat	[Other]	[Other]	-
320	subchronic	subchronic	subchronic	subchronic	subchronic	subchronic	subchronic	225.295	121552-61-2	0	90	day	day	day	day	90	90	NA	NA	NA	NA	Cyprodinil	1541038	1704	1704	5519	ToxRefDB	opp_der	-	LOAEL	loael	-	-	803	803	>	mg/kg-day	mg/kg/day	NA	-	https://www.epa.gov/aboutepa/about-national-center-computational-toxicology-ncct	-	https://actorws.epa.gov/actorws/toxval/v01/toxval_source?source=toxrefdb&casrn=121552-61-2	ToxRefDB Details	rat	rat	[Other]	[Other]	-
321	subchronic	subchronic	subchronic	subchronic	subchronic	subchronic	subchronic	225.295	121552-61-2	0	90	day	day	day	day	90	90	NA	NA	NA	NA	Cyprodinil	1541043	1704	1704	5514	ToxRefDB	opp_der	-	LOAEL	loael	-	-	803	803	>	mg/kg-day	mg/kg/day	NA	-	https://www.epa.gov/aboutepa/about-national-center-computational-toxicology-ncct	-	https://actorws.epa.gov/actorws/toxval/v01/toxval_source?source=toxrefdb&casrn=121552-61-2	ToxRefDB Details	rat	rat	[Other]	[Other]	-
322	developmental	developmental	developmental	developmental	developmental	developmental	developmental	225.295	121552-61-2	0	14	GD	GD	GD	GD	14	14	NA	NA	NA	NA	Cyprodinil	1541046	1704	1704	5527	ToxRefDB	opp_der	-	LOAEL	loael	-	-	200	200	=	mg/kg-day	mg/kg/day	NA	-	https://www.epa.gov/aboutepa/about-national-center-computational-toxicology-ncct	-	https://actorws.epa.gov/actorws/toxval/v01/toxval_source?source=toxrefdb&casrn=121552-61-2	ToxRefDB Details	rat	rat	Wistar	Wistar	-
323	chronic	chronic	chronic	chronic	chronic	chronic	chronic	225.295	121552-61-2	0	24	month	month	month	month	24	24	NA	NA	NA	NA	Cyprodinil	1541049	1704	1704	5542	ToxRefDB	opp_der	-	LOAEL	loael	-	-	73.6	73.6	>	mg/kg-day	mg/kg/day	NA	-	https://www.epa.gov/aboutepa/about-national-center-computational-toxicology-ncct	-	https://actorws.epa.gov/actorws/toxval/v01/toxval_source?source=toxrefdb&casrn=121552-61-2	ToxRefDB Details	rat	rat	[Other]	[Other]	-
324	subchronic	subchronic	subchronic	subchronic	subchronic	subchronic	subchronic	225.295	121552-61-2	0	90	day	day	day	day	90	90	NA	NA	NA	NA	Cyprodinil	1541050	1704	1704	5510	ToxRefDB	opp_der	-	LOAEL	loael	-	-	803	803	>	mg/kg-day	mg/kg/day	NA	-	https://www.epa.gov/aboutepa/about-national-center-computational-toxicology-ncct	-	https://actorws.epa.gov/actorws/toxval/v01/toxval_source?source=toxrefdb&casrn=121552-61-2	ToxRefDB Details	rat	rat	[Other]	[Other]	-
325	subchronic	subchronic	subchronic	subchronic	subchronic	subchronic	subchronic	225.295	121552-61-2	0	90	day	day	day	day	90	90	NA	NA	NA	NA	Cyprodinil	1541058	1704	1704	5504	ToxRefDB	opp_der	-	LOAEL	loael	-	-	131	131	=	mg/kg-day	mg/kg/day	NA	-	https://www.epa.gov/aboutepa/about-national-center-computational-toxicology-ncct	-	https://actorws.epa.gov/actorws/toxval/v01/toxval_source?source=toxrefdb&casrn=121552-61-2	ToxRefDB Details	rat	rat	Wistar	Wistar	-
326	subchronic	subchronic	subchronic	subchronic	subchronic	subchronic	subchronic	225.295	121552-61-2	0	90	day	day	day	day	90	90	NA	NA	NA	NA	Cyprodinil	1541060	1704	1704	5496	ToxRefDB	opp_der	-	LOAEL	loael	-	-	131	131	=	mg/kg-day	mg/kg/day	NA	-	https://www.epa.gov/aboutepa/about-national-center-computational-toxicology-ncct	-	https://actorws.epa.gov/actorws/toxval/v01/toxval_source?source=toxrefdb&casrn=121552-61-2	ToxRefDB Details	rat	rat	Wistar	Wistar	-
327	chronic	chronic	chronic	chronic	chronic	chronic	chronic	172.01	1194-65-6	0	110	week	week	week	week	110	110	NA	NA	NA	NA	Dichlobenil	1505497	1692	1692	9501	ToxRefDB	opp_der	-	LOAEL	loael	-	-	162.4	162.4	>	mg/kg-day	mg/kg/day	NA	-	https://www.epa.gov/aboutepa/about-national-center-computational-toxicology-ncct	-	https://actorws.epa.gov/actorws/toxval/v01/toxval_source?source=toxrefdb&casrn=1194-65-6	ToxRefDB Details	rat	rat	Fischer 344	Fischer 344	-
328	chronic	chronic	chronic	chronic	chronic	chronic	chronic	172.01	1194-65-6	0	110	week	week	week	week	110	110	NA	NA	NA	NA	Dichlobenil	1505514	1692	1692	9502	ToxRefDB	opp_der	-	LOAEL	loael	-	-	17.3	17.3	=	mg/kg-day	mg/kg/day	NA	-	https://www.epa.gov/aboutepa/about-national-center-computational-toxicology-ncct	-	https://actorws.epa.gov/actorws/toxval/v01/toxval_source?source=toxrefdb&casrn=1194-65-6	ToxRefDB Details	rat	rat	Fischer 344	Fischer 344	-
329	subchronic	subchronic	subchronic	subchronic	subchronic	subchronic	subchronic	172.01	1194-65-6	0	90	day	day	day	day	90	90	NA	NA	NA	NA	Dichlobenil	1505517	1692	1692	9460	ToxRefDB	opp_der	-	LOAEL	loael	-	-	500	500	>	mg/kg-day	mg/kg/day	NA	-	https://www.epa.gov/aboutepa/about-national-center-computational-toxicology-ncct	-	https://actorws.epa.gov/actorws/toxval/v01/toxval_source?source=toxrefdb&casrn=1194-65-6	ToxRefDB Details	rat	rat	[Other]	[Other]	-
330	subchronic	subchronic	subchronic	subchronic	subchronic	subchronic	subchronic	172.01	1194-65-6	0	90	day	day	day	day	90	90	NA	NA	NA	NA	Dichlobenil	1505523	1692	1692	9461	ToxRefDB	opp_der	-	LOAEL	loael	-	-	500	500	>	mg/kg-day	mg/kg/day	NA	-	https://www.epa.gov/aboutepa/about-national-center-computational-toxicology-ncct	-	https://actorws.epa.gov/actorws/toxval/v01/toxval_source?source=toxrefdb&casrn=1194-65-6	ToxRefDB Details	rat	rat	[Other]	[Other]	-
331	chronic	chronic	chronic	chronic	chronic	chronic	chronic	172.01	1194-65-6	0	110	week	week	week	week	110	110	NA	NA	NA	NA	Dichlobenil	1505529	1692	1692	9500	ToxRefDB	opp_der	-	LOAEL	loael	-	-	17.3	17.3	=	mg/kg-day	mg/kg/day	NA	-	https://www.epa.gov/aboutepa/about-national-center-computational-toxicology-ncct	-	https://actorws.epa.gov/actorws/toxval/v01/toxval_source?source=toxrefdb&casrn=1194-65-6	ToxRefDB Details	rat	rat	Fischer 344	Fischer 344	-
332	chronic	chronic	chronic	chronic	chronic	chronic	chronic	172.01	1194-65-6	0	110	week	week	week	week	110	110	NA	NA	NA	NA	Dichlobenil	1505534	1692	1692	9504	ToxRefDB	opp_der	-	LOAEL	loael	-	-	162.4	162.4	>	mg/kg-day	mg/kg/day	NA	-	https://www.epa.gov/aboutepa/about-national-center-computational-toxicology-ncct	-	https://actorws.epa.gov/actorws/toxval/v01/toxval_source?source=toxrefdb&casrn=1194-65-6	ToxRefDB Details	rat	rat	Fischer 344	Fischer 344	-
333	subchronic	subchronic	subchronic	subchronic	subchronic	subchronic	subchronic	172.01	1194-65-6	0	90	day	day	day	day	90	90	NA	NA	NA	NA	Dichlobenil	1505539	1692	1692	9463	ToxRefDB	opp_der	-	LOAEL	loael	-	-	50	50	=	mg/kg-day	mg/kg/day	NA	-	https://www.epa.gov/aboutepa/about-national-center-computational-toxicology-ncct	-	https://actorws.epa.gov/actorws/toxval/v01/toxval_source?source=toxrefdb&casrn=1194-65-6	ToxRefDB Details	rat	rat	[Other]	[Other]	-
334	subchronic	subchronic	subchronic	subchronic	subchronic	subchronic	subchronic	172.01	1194-65-6	0	90	day	day	day	day	90	90	NA	NA	NA	NA	Dichlobenil	1505580	1692	1692	9462	ToxRefDB	opp_der	-	LOAEL	loael	-	-	500	500	>	mg/kg-day	mg/kg/day	NA	-	https://www.epa.gov/aboutepa/about-national-center-computational-toxicology-ncct	-	https://actorws.epa.gov/actorws/toxval/v01/toxval_source?source=toxrefdb&casrn=1194-65-6	ToxRefDB Details	rat	rat	[Other]	[Other]	-
335	chronic	chronic	chronic	chronic	chronic	chronic	chronic	172.01	1194-65-6	0	110	week	week	week	week	110	110	NA	NA	NA	NA	Dichlobenil	1505584	1692	1692	9498	ToxRefDB	opp_der	-	LOAEL	loael	-	-	162.4	162.4	>	mg/kg-day	mg/kg/day	NA	-	https://www.epa.gov/aboutepa/about-national-center-computational-toxicology-ncct	-	https://actorws.epa.gov/actorws/toxval/v01/toxval_source?source=toxrefdb&casrn=1194-65-6	ToxRefDB Details	rat	rat	Fischer 344	Fischer 344	-
336	chronic	chronic	chronic	chronic	chronic	chronic	chronic	172.01	1194-65-6	0	110	week	week	week	week	110	110	NA	NA	NA	NA	Dichlobenil	1505618	1692	1692	9499	ToxRefDB	opp_der	-	LOAEL	loael	-	-	162.4	162.4	>	mg/kg-day	mg/kg/day	NA	-	https://www.epa.gov/aboutepa/about-national-center-computational-toxicology-ncct	-	https://actorws.epa.gov/actorws/toxval/v01/toxval_source?source=toxrefdb&casrn=1194-65-6	ToxRefDB Details	rat	rat	Fischer 344	Fischer 344	-
337	chronic	chronic	chronic	chronic	chronic	chronic	chronic	172.01	1194-65-6	0	110	week	week	week	week	110	110	NA	NA	NA	NA	Dichlobenil	1505628	1692	1692	9506	ToxRefDB	opp_der	-	LOAEL	loael	-	-	17.3	17.3	=	mg/kg-day	mg/kg/day	NA	-	https://www.epa.gov/aboutepa/about-national-center-computational-toxicology-ncct	-	https://actorws.epa.gov/actorws/toxval/v01/toxval_source?source=toxrefdb&casrn=1194-65-6	ToxRefDB Details	rat	rat	Fischer 344	Fischer 344	-
338	chronic	chronic	chronic	chronic	chronic	chronic	chronic	172.01	1194-65-6	0	110	week	week	week	week	110	110	NA	NA	NA	NA	Dichlobenil	1505631	1692	1692	9503	ToxRefDB	opp_der	-	LOAEL	loael	-	-	17.3	17.3	=	mg/kg-day	mg/kg/day	NA	-	https://www.epa.gov/aboutepa/about-national-center-computational-toxicology-ncct	-	https://actorws.epa.gov/actorws/toxval/v01/toxval_source?source=toxrefdb&casrn=1194-65-6	ToxRefDB Details	rat	rat	Fischer 344	Fischer 344	-
339	chronic	chronic	chronic	chronic	chronic	chronic	chronic	172.01	1194-65-6	0	110	week	week	week	week	110	110	NA	NA	NA	NA	Dichlobenil	1505650	1692	1692	9505	ToxRefDB	opp_der	-	LOAEL	loael	-	-	17.3	17.3	=	mg/kg-day	mg/kg/day	NA	-	https://www.epa.gov/aboutepa/about-national-center-computational-toxicology-ncct	-	https://actorws.epa.gov/actorws/toxval/v01/toxval_source?source=toxrefdb&casrn=1194-65-6	ToxRefDB Details	rat	rat	Fischer 344	Fischer 344	-
340	chronic	chronic	chronic	chronic	chronic	chronic	chronic	172.01	1194-65-6	0	110	week	week	week	week	110	110	NA	NA	NA	NA	Dichlobenil	1505665	1692	1692	9497	ToxRefDB	opp_der	-	LOAEL	loael	-	-	17.3	17.3	=	mg/kg-day	mg/kg/day	NA	-	https://www.epa.gov/aboutepa/about-national-center-computational-toxicology-ncct	-	https://actorws.epa.gov/actorws/toxval/v01/toxval_source?source=toxrefdb&casrn=1194-65-6	ToxRefDB Details	rat	rat	Fischer 344	Fischer 344	-
341	-	developmental	Developmental	-	-	developmental	NA	390.564	117-81-7	0	22	PND	PND	PND	PND	22	22	NA	NA	NA	NA	Di(2-ethylhexyl) phthalate	998926	176	176	291331	HAWC	Toxicology 2006; 225 (1):64-74	-	LOEL	LOEL	Developmental toxicity	-	405	405	=	mg/kg-day	mg/kg-day	NA	AGD (mm)	http://hawcproject.org/ani/api/endpoint/?assessment_id=351&page=18		-	HAWC Details	rat	Rat	Wistar	-	M
342	subacute	repeat dose toxicity : oral	Repeated dose toxicity: oral	subacute	subacute	subacute	NA	390.564	117-81-7	0	28	Days	Days	Days	Days	28	28	NA	NA	NA	NA	Di(2-ethylhexyl) phthalate	1310727	176	176	0	ECHA	-	-	LOAEL	LOAEL	-	-	500	10000	=	mg/kg-day	ppm	NA	-	https://echa.europa.eu/information-on-chemicals/registered-substances	-	https://actorws.epa.gov/actorws/toxval/v01/toxval_source?source=echa&casrn=117-81-7	ECHA details	rat	rat	Wistar	Wistar	-
343	subacute	repeat dose toxicity : oral	Repeated dose toxicity: oral	subacute	subacute	subacute	NA	390.564	117-81-7	0	28	Days	Days	Days	Days	28	28	NA	NA	NA	NA	Di(2-ethylhexyl) phthalate	1310731	176	176	0	ECHA	-	-	LOAEL	LOAEL	-	-	2000	2000	=	mg/kg-day	mg/kg-day	NA	-	https://echa.europa.eu/information-on-chemicals/registered-substances	-	https://actorws.epa.gov/actorws/toxval/v01/toxval_source?source=echa&casrn=117-81-7	ECHA details	rat	rat	Alderley Park	Alderley Park	-
344	subacute	repeat dose toxicity : oral	Repeated dose toxicity: oral	subacute	subacute	subacute	NA	390.564	117-81-7	0	28	Days	Days	Days	Days	28	28	NA	NA	NA	NA	Di(2-ethylhexyl) phthalate	1310738	176	176	0	ECHA	-	-	LOAEL	LOAEL	-	-	2000	2000	=	mg/kg-day	mg/kg-day	NA	-	https://echa.europa.eu/information-on-chemicals/registered-substances	-	https://actorws.epa.gov/actorws/toxval/v01/toxval_source?source=echa&casrn=117-81-7	ECHA details	rat	rat	Alderley Park	Alderley Park	-
345	subacute	repeat dose toxicity : oral	Repeated dose toxicity: oral	subacute	subacute	subacute	NA	390.564	117-81-7	0	28	Days	Days	Days	Days	28	28	NA	NA	NA	NA	Di(2-ethylhexyl) phthalate	1310748	176	176	0	ECHA	-	-	LOAEL	LOAEL	-	-	5000	5000	=	mg/kg-day	mg/kg-day	NA	-	https://echa.europa.eu/information-on-chemicals/registered-substances	-	https://actorws.epa.gov/actorws/toxval/v01/toxval_source?source=echa&casrn=117-81-7	ECHA details	rat	rat	Wistar	Wistar	-
346	chronic	-	-	chronic	chronic	ecotox	NA	390.564	117-81-7	0	2	years	years	y	y	2	2	NA	NA	NA	NA	Di(2-ethylhexyl) phthalate	1489082	176	176	0	LANL	-	-	LOAEL	LOAEL	LO TRV	LO TRV	195	195	=	mg/kg-day	mg/kg/d	NA	-	https://www.lanl.gov/environment/protection/eco-risk-assessment.php	-	-	-	rat	Rat	Sherman	Sherman	-
347	chronic	chronic	chronic	chronic	chronic	chronic	chronic	390.564	117-81-7	0	105	week	week	week	week	105	105	NA	NA	NA	NA	Di(2-ethylhexyl) phthalate	1502155	176	176	8152	ToxRefDB	ntp	-	LOAEL	loael	-	-	600	600	>	mg/kg-day	mg/kg/day	NA	-	https://www.epa.gov/aboutepa/about-national-center-computational-toxicology-ncct	-	https://actorws.epa.gov/actorws/toxval/v01/toxval_source?source=toxrefdb&casrn=117-81-7	ToxRefDB Details	rat	rat	Fischer 344	Fischer 344	-
348	subchronic	subchronic	subchronic	subchronic	subchronic	subchronic	subchronic	390.564	117-81-7	0	13	week	week	week	week	13	13	NA	NA	NA	NA	Di(2-ethylhexyl) phthalate	1502163	176	176	8136	ToxRefDB	open_lit	-	LOAEL	loael	-	-	250	250	>	mg/kg-day	mg/kg/day	NA	-	https://www.epa.gov/aboutepa/about-national-center-computational-toxicology-ncct	-	https://actorws.epa.gov/actorws/toxval/v01/toxval_source?source=toxrefdb&casrn=117-81-7	ToxRefDB Details	rat	rat	Sprague Dawley	Sprague Dawley	-
349	chronic	chronic	chronic	chronic	chronic	chronic	chronic	390.564	117-81-7	0	105	week	week	week	week	105	105	NA	NA	NA	NA	Di(2-ethylhexyl) phthalate	1502170	176	176	8151	ToxRefDB	ntp	-	LOAEL	loael	-	-	600	600	=	mg/kg-day	mg/kg/day	NA	-	https://www.epa.gov/aboutepa/about-national-center-computational-toxicology-ncct	-	https://actorws.epa.gov/actorws/toxval/v01/toxval_source?source=toxrefdb&casrn=117-81-7	ToxRefDB Details	rat	rat	Fischer 344	Fischer 344	-
350	developmental	developmental	developmental	developmental	developmental	developmental	developmental	390.564	117-81-7	0	20	GD	GD	GD	GD	20	20	NA	NA	NA	NA	Di(2-ethylhexyl) phthalate	1502181	176	176	8139	ToxRefDB	ntp	-	LOAEL	loael	-	-	666	666	=	mg/kg-day	mg/kg/day	NA	-	https://www.epa.gov/aboutepa/about-national-center-computational-toxicology-ncct	-	https://actorws.epa.gov/actorws/toxval/v01/toxval_source?source=toxrefdb&casrn=117-81-7	ToxRefDB Details	rat	rat	Fischer 344	Fischer 344	-
351	subchronic	subchronic	subchronic	subchronic	subchronic	subchronic	subchronic	390.564	117-81-7	0	13	week	week	week	week	13	13	NA	NA	NA	NA	Di(2-ethylhexyl) phthalate	1502190	176	176	8134	ToxRefDB	open_lit	-	LOAEL	loael	-	-	250	250	>	mg/kg-day	mg/kg/day	NA	-	https://www.epa.gov/aboutepa/about-national-center-computational-toxicology-ncct	-	https://actorws.epa.gov/actorws/toxval/v01/toxval_source?source=toxrefdb&casrn=117-81-7	ToxRefDB Details	rat	rat	Sprague Dawley	Sprague Dawley	-
352	chronic	chronic	chronic	chronic	chronic	chronic	chronic	390.564	117-81-7	0	105	week	week	week	week	105	105	NA	NA	NA	NA	Di(2-ethylhexyl) phthalate	1502199	176	176	8153	ToxRefDB	ntp	-	LOAEL	loael	-	-	600	600	>	mg/kg-day	mg/kg/day	NA	-	https://www.epa.gov/aboutepa/about-national-center-computational-toxicology-ncct	-	https://actorws.epa.gov/actorws/toxval/v01/toxval_source?source=toxrefdb&casrn=117-81-7	ToxRefDB Details	rat	rat	Fischer 344	Fischer 344	-
353	developmental	developmental	developmental	developmental	developmental	developmental	developmental	390.564	117-81-7	0	20	GD	GD	GD	GD	20	20	NA	NA	NA	NA	Di(2-ethylhexyl) phthalate	1502204	176	176	8141	ToxRefDB	ntp	-	LOAEL	loael	-	-	1055	1055	>	mg/kg-day	mg/kg/day	NA	-	https://www.epa.gov/aboutepa/about-national-center-computational-toxicology-ncct	-	https://actorws.epa.gov/actorws/toxval/v01/toxval_source?source=toxrefdb&casrn=117-81-7	ToxRefDB Details	rat	rat	Fischer 344	Fischer 344	-
354	chronic	chronic	chronic	chronic	chronic	chronic	chronic	390.564	117-81-7	0	105	week	week	week	week	105	105	NA	NA	NA	NA	Di(2-ethylhexyl) phthalate	1502205	176	176	8154	ToxRefDB	ntp	-	LOAEL	loael	-	-	600	600	=	mg/kg-day	mg/kg/day	NA	-	https://www.epa.gov/aboutepa/about-national-center-computational-toxicology-ncct	-	https://actorws.epa.gov/actorws/toxval/v01/toxval_source?source=toxrefdb&casrn=117-81-7	ToxRefDB Details	rat	rat	Fischer 344	Fischer 344	-
355	developmental	developmental	developmental	developmental	developmental	developmental	developmental	390.564	117-81-7	0	20	GD	GD	GD	GD	20	20	NA	NA	NA	NA	Di(2-ethylhexyl) phthalate	1502215	176	176	8140	ToxRefDB	ntp	-	LOAEL	loael	-	-	666	666	=	mg/kg-day	mg/kg/day	NA	-	https://www.epa.gov/aboutepa/about-national-center-computational-toxicology-ncct	-	https://actorws.epa.gov/actorws/toxval/v01/toxval_source?source=toxrefdb&casrn=117-81-7	ToxRefDB Details	rat	rat	Fischer 344	Fischer 344	-
356	subchronic	subchronic	subchronic	subchronic	subchronic	subchronic	subchronic	390.564	117-81-7	0	13	week	week	week	week	13	13	NA	NA	NA	NA	Di(2-ethylhexyl) phthalate	1502233	176	176	8137	ToxRefDB	open_lit	-	LOAEL	loael	-	-	250	250	>	mg/kg-day	mg/kg/day	NA	-	https://www.epa.gov/aboutepa/about-national-center-computational-toxicology-ncct	-	https://actorws.epa.gov/actorws/toxval/v01/toxval_source?source=toxrefdb&casrn=117-81-7	ToxRefDB Details	rat	rat	Sprague Dawley	Sprague Dawley	-
357	subchronic	subchronic	subchronic	subchronic	subchronic	subchronic	subchronic	390.564	117-81-7	0	13	week	week	week	week	13	13	NA	NA	NA	NA	Di(2-ethylhexyl) phthalate	1502236	176	176	8135	ToxRefDB	open_lit	-	LOAEL	loael	-	-	250	250	>	mg/kg-day	mg/kg/day	NA	-	https://www.epa.gov/aboutepa/about-national-center-computational-toxicology-ncct	-	https://actorws.epa.gov/actorws/toxval/v01/toxval_source?source=toxrefdb&casrn=117-81-7	ToxRefDB Details	rat	rat	Sprague Dawley	Sprague Dawley	-
358	developmental	developmental	developmental	developmental	developmental	developmental	developmental	390.564	117-81-7	0	20	GD	GD	GD	GD	20	20	NA	NA	NA	NA	Di(2-ethylhexyl) phthalate	1502241	176	176	8138	ToxRefDB	ntp	-	LOAEL	loael	-	-	1055	1055	>	mg/kg-day	mg/kg/day	NA	-	https://www.epa.gov/aboutepa/about-national-center-computational-toxicology-ncct	-	https://actorws.epa.gov/actorws/toxval/v01/toxval_source?source=toxrefdb&casrn=117-81-7	ToxRefDB Details	rat	rat	Fischer 344	Fischer 344	-
359	subchronic	subchronic	subchronic	subchronic	subchronic	subchronic	subchronic	390.564	117-81-7	0	13	week	week	week	week	13	13	NA	NA	NA	NA	Di(2-ethylhexyl) phthalate	1502244	176	176	8133	ToxRefDB	open_lit	-	LOAEL	loael	-	-	250	250	>	mg/kg-day	mg/kg/day	NA	-	https://www.epa.gov/aboutepa/about-national-center-computational-toxicology-ncct	-	https://actorws.epa.gov/actorws/toxval/v01/toxval_source?source=toxrefdb&casrn=117-81-7	ToxRefDB Details	rat	rat	Sprague Dawley	Sprague Dawley	-
360	chronic	chronic	chronic	chronic	chronic	chronic	chronic	275.79	87674-68-8	0	24	month	month	month	month	24	24	NA	NA	NA	NA	Dimethenamid	1571749	2190	2190	7643	ToxRefDB	opp_der	-	LOAEL	loael	-	-	80	80	>	mg/kg-day	mg/kg/day	NA	-	https://www.epa.gov/aboutepa/about-national-center-computational-toxicology-ncct	-	https://actorws.epa.gov/actorws/toxval/v01/toxval_source?source=toxrefdb&casrn=87674-68-8	ToxRefDB Details	rat	rat	CD(SD)BR	CD(SD)BR	-
361	chronic	chronic	chronic	chronic	chronic	chronic	chronic	275.79	87674-68-8	0	24	month	month	month	month	24	24	NA	NA	NA	NA	Dimethenamid	1571756	2190	2190	7644	ToxRefDB	opp_der	-	LOAEL	loael	-	-	36	36	=	mg/kg-day	mg/kg/day	NA	-	https://www.epa.gov/aboutepa/about-national-center-computational-toxicology-ncct	-	https://actorws.epa.gov/actorws/toxval/v01/toxval_source?source=toxrefdb&casrn=87674-68-8	ToxRefDB Details	rat	rat	CD(SD)BR	CD(SD)BR	-
362	chronic	chronic	chronic	chronic	chronic	chronic	chronic	275.79	87674-68-8	0	24	month	month	month	month	24	24	NA	NA	NA	NA	Dimethenamid	1571762	2190	2190	7645	ToxRefDB	opp_der	-	LOAEL	loael	-	-	36	36	=	mg/kg-day	mg/kg/day	NA	-	https://www.epa.gov/aboutepa/about-national-center-computational-toxicology-ncct	-	https://actorws.epa.gov/actorws/toxval/v01/toxval_source?source=toxrefdb&casrn=87674-68-8	ToxRefDB Details	rat	rat	CD(SD)BR	CD(SD)BR	-
363	chronic	chronic	chronic	chronic	chronic	chronic	chronic	275.79	87674-68-8	0	24	month	month	month	month	24	24	NA	NA	NA	NA	Dimethenamid	1571781	2190	2190	7648	ToxRefDB	opp_der	-	LOAEL	loael	-	-	80	80	>	mg/kg-day	mg/kg/day	NA	-	https://www.epa.gov/aboutepa/about-national-center-computational-toxicology-ncct	-	https://actorws.epa.gov/actorws/toxval/v01/toxval_source?source=toxrefdb&casrn=87674-68-8	ToxRefDB Details	rat	rat	CD(SD)BR	CD(SD)BR	-
364	chronic	chronic	chronic	chronic	chronic	chronic	chronic	275.79	87674-68-8	0	24	month	month	month	month	24	24	NA	NA	NA	NA	Dimethenamid	1571788	2190	2190	7647	ToxRefDB	opp_der	-	LOAEL	loael	-	-	80	80	>	mg/kg-day	mg/kg/day	NA	-	https://www.epa.gov/aboutepa/about-national-center-computational-toxicology-ncct	-	https://actorws.epa.gov/actorws/toxval/v01/toxval_source?source=toxrefdb&casrn=87674-68-8	ToxRefDB Details	rat	rat	CD(SD)BR	CD(SD)BR	-
365	subchronic	subchronic	subchronic	subchronic	subchronic	subchronic	subchronic	275.79	87674-68-8	0	13	week	week	week	week	13	13	NA	NA	NA	NA	Dimethenamid	1571803	2190	2190	7628	ToxRefDB	opp_der	-	LOAEL	loael	-	-	119	119	=	mg/kg-day	mg/kg/day	NA	-	https://www.epa.gov/aboutepa/about-national-center-computational-toxicology-ncct	-	https://actorws.epa.gov/actorws/toxval/v01/toxval_source?source=toxrefdb&casrn=87674-68-8	ToxRefDB Details	rat	rat	Sprague Dawley	Sprague Dawley	-
366	subchronic	subchronic	subchronic	subchronic	subchronic	subchronic	subchronic	275.79	87674-68-8	0	13	week	week	week	week	13	13	NA	NA	NA	NA	Dimethenamid	1571815	2190	2190	7627	ToxRefDB	opp_der	-	LOAEL	loael	-	-	98	98	=	mg/kg-day	mg/kg/day	NA	-	https://www.epa.gov/aboutepa/about-national-center-computational-toxicology-ncct	-	https://actorws.epa.gov/actorws/toxval/v01/toxval_source?source=toxrefdb&casrn=87674-68-8	ToxRefDB Details	rat	rat	Sprague Dawley	Sprague Dawley	-
367	chronic	chronic	chronic	chronic	chronic	chronic	chronic	275.79	87674-68-8	0	24	month	month	month	month	24	24	NA	NA	NA	NA	Dimethenamid	1571817	2190	2190	7646	ToxRefDB	opp_der	-	LOAEL	loael	-	-	109	109	>	mg/kg-day	mg/kg/day	NA	-	https://www.epa.gov/aboutepa/about-national-center-computational-toxicology-ncct	-	https://actorws.epa.gov/actorws/toxval/v01/toxval_source?source=toxrefdb&casrn=87674-68-8	ToxRefDB Details	rat	rat	CD(SD)BR	CD(SD)BR	-
368	subchronic	subchronic	subchronic	subchronic	subchronic	subchronic	subchronic	275.79	87674-68-8	0	13	week	week	week	week	13	13	NA	NA	NA	NA	Dimethenamid	1571839	2190	2190	7626	ToxRefDB	opp_der	-	LOAEL	loael	-	-	98	98	=	mg/kg-day	mg/kg/day	NA	-	https://www.epa.gov/aboutepa/about-national-center-computational-toxicology-ncct	-	https://actorws.epa.gov/actorws/toxval/v01/toxval_source?source=toxrefdb&casrn=87674-68-8	ToxRefDB Details	rat	rat	Sprague Dawley	Sprague Dawley	-
369	subchronic	subchronic	subchronic	subchronic	subchronic	subchronic	subchronic	169.227	122-39-4	0	90	day	day	day	day	90	90	NA	NA	NA	NA	Diphenylamine	1497036	195	195	462	ToxRefDB	opp_der	-	LOAEL	loael	-	-	1187.2	1187.2	>	mg/kg-day	mg/kg/day	NA	-	https://www.epa.gov/aboutepa/about-national-center-computational-toxicology-ncct	-	https://actorws.epa.gov/actorws/toxval/v01/toxval_source?source=toxrefdb&casrn=122-39-4	ToxRefDB Details	rat	rat	Sprague Dawley	Sprague Dawley	-
370	subchronic	subchronic	subchronic	subchronic	subchronic	subchronic	subchronic	169.227	122-39-4	0	90	day	day	day	day	90	90	NA	NA	NA	NA	Diphenylamine	1497042	195	195	466	ToxRefDB	opp_der	-	LOAEL	loael	-	-	1187.2	1187.2	>	mg/kg-day	mg/kg/day	NA	-	https://www.epa.gov/aboutepa/about-national-center-computational-toxicology-ncct	-	https://actorws.epa.gov/actorws/toxval/v01/toxval_source?source=toxrefdb&casrn=122-39-4	ToxRefDB Details	rat	rat	Sprague Dawley	Sprague Dawley	-
371	subchronic	subchronic	subchronic	subchronic	subchronic	subchronic	subchronic	169.227	122-39-4	0	90	day	day	day	day	90	90	NA	NA	NA	NA	Diphenylamine	1497046	195	195	471	ToxRefDB	opp_der	-	LOAEL	loael	-	-	1187.2	1187.2	>	mg/kg-day	mg/kg/day	NA	-	https://www.epa.gov/aboutepa/about-national-center-computational-toxicology-ncct	-	https://actorws.epa.gov/actorws/toxval/v01/toxval_source?source=toxrefdb&casrn=122-39-4	ToxRefDB Details	rat	rat	Sprague Dawley	Sprague Dawley	-
372	chronic	chronic	chronic	chronic	chronic	chronic	chronic	169.227	122-39-4	0	24	month	month	month	month	24	24	NA	NA	NA	NA	Diphenylamine	1497061	195	195	499	ToxRefDB	opp_der	-	LOAEL	loael	-	-	137.8	137.8	=	mg/kg-day	mg/kg/day	NA	-	https://www.epa.gov/aboutepa/about-national-center-computational-toxicology-ncct	-	https://actorws.epa.gov/actorws/toxval/v01/toxval_source?source=toxrefdb&casrn=122-39-4	ToxRefDB Details	rat	rat	Sprague Dawley	Sprague Dawley	-
373	subchronic	subchronic	subchronic	subchronic	subchronic	subchronic	subchronic	169.227	122-39-4	0	90	day	day	day	day	90	90	NA	NA	NA	NA	Diphenylamine	1497068	195	195	467	ToxRefDB	opp_der	-	LOAEL	loael	-	-	547.2	547.2	=	mg/kg-day	mg/kg/day	NA	-	https://www.epa.gov/aboutepa/about-national-center-computational-toxicology-ncct	-	https://actorws.epa.gov/actorws/toxval/v01/toxval_source?source=toxrefdb&casrn=122-39-4	ToxRefDB Details	rat	rat	Sprague Dawley	Sprague Dawley	-
374	chronic	chronic	chronic	chronic	chronic	chronic	chronic	169.227	122-39-4	0	24	month	month	month	month	24	24	NA	NA	NA	NA	Diphenylamine	1497082	195	195	503	ToxRefDB	opp_der	-	LOAEL	loael	-	-	286.1	286.1	>	mg/kg-day	mg/kg/day	NA	-	https://www.epa.gov/aboutepa/about-national-center-computational-toxicology-ncct	-	https://actorws.epa.gov/actorws/toxval/v01/toxval_source?source=toxrefdb&casrn=122-39-4	ToxRefDB Details	rat	rat	Sprague Dawley	Sprague Dawley	-
375	chronic	chronic	chronic	chronic	chronic	chronic	chronic	169.227	122-39-4	0	24	month	month	month	month	24	24	NA	NA	NA	NA	Diphenylamine	1497094	195	195	501	ToxRefDB	opp_der	-	LOAEL	loael	-	-	286.1	286.1	>	mg/kg-day	mg/kg/day	NA	-	https://www.epa.gov/aboutepa/about-national-center-computational-toxicology-ncct	-	https://actorws.epa.gov/actorws/toxval/v01/toxval_source?source=toxrefdb&casrn=122-39-4	ToxRefDB Details	rat	rat	Sprague Dawley	Sprague Dawley	-
376	subchronic	subchronic	subchronic	subchronic	subchronic	subchronic	subchronic	169.227	122-39-4	0	90	day	day	day	day	90	90	NA	NA	NA	NA	Diphenylamine	1497096	195	195	469	ToxRefDB	opp_der	-	LOAEL	loael	-	-	1187.2	1187.2	>	mg/kg-day	mg/kg/day	NA	-	https://www.epa.gov/aboutepa/about-national-center-computational-toxicology-ncct	-	https://actorws.epa.gov/actorws/toxval/v01/toxval_source?source=toxrefdb&casrn=122-39-4	ToxRefDB Details	rat	rat	Sprague Dawley	Sprague Dawley	-
377	subchronic	subchronic	subchronic	subchronic	subchronic	subchronic	subchronic	169.227	122-39-4	0	90	day	day	day	day	90	90	NA	NA	NA	NA	Diphenylamine	1497106	195	195	461	ToxRefDB	opp_der	-	LOAEL	loael	-	-	1187.2	1187.2	>	mg/kg-day	mg/kg/day	NA	-	https://www.epa.gov/aboutepa/about-national-center-computational-toxicology-ncct	-	https://actorws.epa.gov/actorws/toxval/v01/toxval_source?source=toxrefdb&casrn=122-39-4	ToxRefDB Details	rat	rat	Sprague Dawley	Sprague Dawley	-
378	chronic	chronic	chronic	chronic	chronic	chronic	chronic	169.227	122-39-4	0	24	month	month	month	month	24	24	NA	NA	NA	NA	Diphenylamine	1497117	195	195	502	ToxRefDB	opp_der	-	LOAEL	loael	-	-	137.8	137.8	=	mg/kg-day	mg/kg/day	NA	-	https://www.epa.gov/aboutepa/about-national-center-computational-toxicology-ncct	-	https://actorws.epa.gov/actorws/toxval/v01/toxval_source?source=toxrefdb&casrn=122-39-4	ToxRefDB Details	rat	rat	Sprague Dawley	Sprague Dawley	-
379	subchronic	subchronic	subchronic	subchronic	subchronic	subchronic	subchronic	169.227	122-39-4	0	90	day	day	day	day	90	90	NA	NA	NA	NA	Diphenylamine	1497141	195	195	465	ToxRefDB	opp_der	-	LOAEL	loael	-	-	1187.2	1187.2	>	mg/kg-day	mg/kg/day	NA	-	https://www.epa.gov/aboutepa/about-national-center-computational-toxicology-ncct	-	https://actorws.epa.gov/actorws/toxval/v01/toxval_source?source=toxrefdb&casrn=122-39-4	ToxRefDB Details	rat	rat	Sprague Dawley	Sprague Dawley	-
380	chronic	chronic	chronic	chronic	chronic	chronic	chronic	169.227	122-39-4	0	24	month	month	month	month	24	24	NA	NA	NA	NA	Diphenylamine	1497144	195	195	498	ToxRefDB	opp_der	-	LOAEL	loael	-	-	286.1	286.1	>	mg/kg-day	mg/kg/day	NA	-	https://www.epa.gov/aboutepa/about-national-center-computational-toxicology-ncct	-	https://actorws.epa.gov/actorws/toxval/v01/toxval_source?source=toxrefdb&casrn=122-39-4	ToxRefDB Details	rat	rat	Sprague Dawley	Sprague Dawley	-
381	subchronic	subchronic	subchronic	subchronic	subchronic	subchronic	subchronic	169.227	122-39-4	0	90	day	day	day	day	90	90	NA	NA	NA	NA	Diphenylamine	1497145	195	195	463	ToxRefDB	opp_der	-	LOAEL	loael	-	-	547.2	547.2	=	mg/kg-day	mg/kg/day	NA	-	https://www.epa.gov/aboutepa/about-national-center-computational-toxicology-ncct	-	https://actorws.epa.gov/actorws/toxval/v01/toxval_source?source=toxrefdb&casrn=122-39-4	ToxRefDB Details	rat	rat	Sprague Dawley	Sprague Dawley	-
382	subchronic	subchronic	subchronic	subchronic	subchronic	subchronic	subchronic	169.227	122-39-4	0	90	day	day	day	day	90	90	NA	NA	NA	NA	Diphenylamine	1497155	195	195	468	ToxRefDB	opp_der	-	LOAEL	loael	-	-	1187.2	1187.2	>	mg/kg-day	mg/kg/day	NA	-	https://www.epa.gov/aboutepa/about-national-center-computational-toxicology-ncct	-	https://actorws.epa.gov/actorws/toxval/v01/toxval_source?source=toxrefdb&casrn=122-39-4	ToxRefDB Details	rat	rat	Sprague Dawley	Sprague Dawley	-
383	subchronic	subchronic	subchronic	subchronic	subchronic	subchronic	subchronic	169.227	122-39-4	0	90	day	day	day	day	90	90	NA	NA	NA	NA	Diphenylamine	1497170	195	195	464	ToxRefDB	opp_der	-	LOAEL	loael	-	-	1187.2	1187.2	>	mg/kg-day	mg/kg/day	NA	-	https://www.epa.gov/aboutepa/about-national-center-computational-toxicology-ncct	-	https://actorws.epa.gov/actorws/toxval/v01/toxval_source?source=toxrefdb&casrn=122-39-4	ToxRefDB Details	rat	rat	Sprague Dawley	Sprague Dawley	-
384	subchronic	subchronic	subchronic	subchronic	subchronic	subchronic	subchronic	169.227	122-39-4	0	90	day	day	day	day	90	90	NA	NA	NA	NA	Diphenylamine	1497173	195	195	470	ToxRefDB	opp_der	-	LOAEL	loael	-	-	1187.2	1187.2	>	mg/kg-day	mg/kg/day	NA	-	https://www.epa.gov/aboutepa/about-national-center-computational-toxicology-ncct	-	https://actorws.epa.gov/actorws/toxval/v01/toxval_source?source=toxrefdb&casrn=122-39-4	ToxRefDB Details	rat	rat	Sprague Dawley	Sprague Dawley	-
385	chronic	chronic	chronic	chronic	chronic	chronic	chronic	169.227	122-39-4	0	24	month	month	month	month	24	24	NA	NA	NA	NA	Diphenylamine	1497175	195	195	500	ToxRefDB	opp_der	-	LOAEL	loael	-	-	137.8	137.8	=	mg/kg-day	mg/kg/day	NA	-	https://www.epa.gov/aboutepa/about-national-center-computational-toxicology-ncct	-	https://actorws.epa.gov/actorws/toxval/v01/toxval_source?source=toxrefdb&casrn=122-39-4	ToxRefDB Details	rat	rat	Sprague Dawley	Sprague Dawley	-
386	chronic	chronic	chronic	chronic	chronic	chronic	chronic	169.227	122-39-4	0	24	month	month	month	month	24	24	NA	NA	NA	NA	Diphenylamine	1497198	195	195	504	ToxRefDB	opp_der	-	LOAEL	loael	-	-	137.8	137.8	=	mg/kg-day	mg/kg/day	NA	-	https://www.epa.gov/aboutepa/about-national-center-computational-toxicology-ncct	-	https://actorws.epa.gov/actorws/toxval/v01/toxval_source?source=toxrefdb&casrn=122-39-4	ToxRefDB Details	rat	rat	Sprague Dawley	Sprague Dawley	-
387	chronic	chronic	chronic	chronic	chronic	chronic	chronic	401.41	97886-45-8	0	104	week	week	week	week	104	104	NA	NA	NA	NA	Dithiopyr	1574190	2222	2222	3496	ToxRefDB	opp_der	-	LOAEL	loael	-	-	11.1	11.1	>	mg/kg-day	mg/kg/day	NA	-	https://www.epa.gov/aboutepa/about-national-center-computational-toxicology-ncct	-	https://actorws.epa.gov/actorws/toxval/v01/toxval_source?source=toxrefdb&casrn=97886-45-8	ToxRefDB Details	rat	rat	Fischer 344	Fischer 344	-
388	subchronic	subchronic	subchronic	subchronic	subchronic	subchronic	subchronic	401.41	97886-45-8	0	13	week	week	week	week	13	13	NA	NA	NA	NA	Dithiopyr	1574200	2222	2222	3474	ToxRefDB	opp_der	-	LOAEL	loael	-	-	362	362	>	mg/kg-day	mg/kg/day	NA	-	https://www.epa.gov/aboutepa/about-national-center-computational-toxicology-ncct	-	https://actorws.epa.gov/actorws/toxval/v01/toxval_source?source=toxrefdb&casrn=97886-45-8	ToxRefDB Details	rat	rat	Fischer 344	Fischer 344	-
389	subchronic	subchronic	subchronic	subchronic	subchronic	subchronic	subchronic	401.41	97886-45-8	0	13	week	week	week	week	13	13	NA	NA	NA	NA	Dithiopyr	1574207	2222	2222	3462	ToxRefDB	opp_der	-	LOAEL	loael	-	-	362	362	>	mg/kg-day	mg/kg/day	NA	-	https://www.epa.gov/aboutepa/about-national-center-computational-toxicology-ncct	-	https://actorws.epa.gov/actorws/toxval/v01/toxval_source?source=toxrefdb&casrn=97886-45-8	ToxRefDB Details	rat	rat	Fischer 344	Fischer 344	-
390	chronic	chronic	chronic	chronic	chronic	chronic	chronic	401.41	97886-45-8	0	104	week	week	week	week	104	104	NA	NA	NA	NA	Dithiopyr	1574213	2222	2222	3498	ToxRefDB	opp_der	-	LOAEL	loael	-	-	3.63	3.63	=	mg/kg-day	mg/kg/day	NA	-	https://www.epa.gov/aboutepa/about-national-center-computational-toxicology-ncct	-	https://actorws.epa.gov/actorws/toxval/v01/toxval_source?source=toxrefdb&casrn=97886-45-8	ToxRefDB Details	rat	rat	Fischer 344	Fischer 344	-
391	subchronic	subchronic	subchronic	subchronic	subchronic	subchronic	subchronic	401.41	97886-45-8	0	13	week	week	week	week	13	13	NA	NA	NA	NA	Dithiopyr	1574216	2222	2222	3473	ToxRefDB	opp_der	-	LOAEL	loael	-	-	362	362	>	mg/kg-day	mg/kg/day	NA	-	https://www.epa.gov/aboutepa/about-national-center-computational-toxicology-ncct	-	https://actorws.epa.gov/actorws/toxval/v01/toxval_source?source=toxrefdb&casrn=97886-45-8	ToxRefDB Details	rat	rat	Fischer 344	Fischer 344	-
392	chronic	chronic	chronic	chronic	chronic	chronic	chronic	401.41	97886-45-8	0	104	week	week	week	week	104	104	NA	NA	NA	NA	Dithiopyr	1574223	2222	2222	3495	ToxRefDB	opp_der	-	LOAEL	loael	-	-	3.63	3.63	=	mg/kg-day	mg/kg/day	NA	-	https://www.epa.gov/aboutepa/about-national-center-computational-toxicology-ncct	-	https://actorws.epa.gov/actorws/toxval/v01/toxval_source?source=toxrefdb&casrn=97886-45-8	ToxRefDB Details	rat	rat	Fischer 344	Fischer 344	-
393	subchronic	subchronic	subchronic	subchronic	subchronic	subchronic	subchronic	401.41	97886-45-8	0	13	week	week	week	week	13	13	NA	NA	NA	NA	Dithiopyr	1574227	2222	2222	3465	ToxRefDB	opp_der	-	LOAEL	loael	-	-	6.62	6.62	=	mg/kg-day	mg/kg/day	NA	-	https://www.epa.gov/aboutepa/about-national-center-computational-toxicology-ncct	-	https://actorws.epa.gov/actorws/toxval/v01/toxval_source?source=toxrefdb&casrn=97886-45-8	ToxRefDB Details	rat	rat	Fischer 344	Fischer 344	-
394	chronic	chronic	chronic	chronic	chronic	chronic	chronic	401.41	97886-45-8	0	104	week	week	week	week	104	104	NA	NA	NA	NA	Dithiopyr	1574229	2222	2222	3497	ToxRefDB	opp_der	-	LOAEL	loael	-	-	4.33	4.33	=	mg/kg-day	mg/kg/day	NA	-	https://www.epa.gov/aboutepa/about-national-center-computational-toxicology-ncct	-	https://actorws.epa.gov/actorws/toxval/v01/toxval_source?source=toxrefdb&casrn=97886-45-8	ToxRefDB Details	rat	rat	Fischer 344	Fischer 344	-
395	subchronic	subchronic	subchronic	subchronic	subchronic	subchronic	subchronic	401.41	97886-45-8	0	13	week	week	week	week	13	13	NA	NA	NA	NA	Dithiopyr	1574242	2222	2222	3471	ToxRefDB	opp_der	-	LOAEL	loael	-	-	362	362	>	mg/kg-day	mg/kg/day	NA	-	https://www.epa.gov/aboutepa/about-national-center-computational-toxicology-ncct	-	https://actorws.epa.gov/actorws/toxval/v01/toxval_source?source=toxrefdb&casrn=97886-45-8	ToxRefDB Details	rat	rat	Fischer 344	Fischer 344	-
396	chronic	chronic	chronic	chronic	chronic	chronic	chronic	401.41	97886-45-8	0	104	week	week	week	week	104	104	NA	NA	NA	NA	Dithiopyr	1574249	2222	2222	3499	ToxRefDB	opp_der	-	LOAEL	loael	-	-	3.63	3.63	=	mg/kg-day	mg/kg/day	NA	-	https://www.epa.gov/aboutepa/about-national-center-computational-toxicology-ncct	-	https://actorws.epa.gov/actorws/toxval/v01/toxval_source?source=toxrefdb&casrn=97886-45-8	ToxRefDB Details	rat	rat	Fischer 344	Fischer 344	-
397	subchronic	subchronic	subchronic	subchronic	subchronic	subchronic	subchronic	401.41	97886-45-8	0	13	week	week	week	week	13	13	NA	NA	NA	NA	Dithiopyr	1574267	2222	2222	3461	ToxRefDB	opp_der	-	LOAEL	loael	-	-	362	362	>	mg/kg-day	mg/kg/day	NA	-	https://www.epa.gov/aboutepa/about-national-center-computational-toxicology-ncct	-	https://actorws.epa.gov/actorws/toxval/v01/toxval_source?source=toxrefdb&casrn=97886-45-8	ToxRefDB Details	rat	rat	Fischer 344	Fischer 344	-
398	subchronic	subchronic	subchronic	subchronic	subchronic	subchronic	subchronic	401.41	97886-45-8	0	13	week	week	week	week	13	13	NA	NA	NA	NA	Dithiopyr	1574298	2222	2222	3472	ToxRefDB	opp_der	-	LOAEL	loael	-	-	379	379	>	mg/kg-day	mg/kg/day	NA	-	https://www.epa.gov/aboutepa/about-national-center-computational-toxicology-ncct	-	https://actorws.epa.gov/actorws/toxval/v01/toxval_source?source=toxrefdb&casrn=97886-45-8	ToxRefDB Details	rat	rat	Fischer 344	Fischer 344	-
399	subchronic	subchronic	subchronic	subchronic	subchronic	subchronic	subchronic	401.41	97886-45-8	0	13	week	week	week	week	13	13	NA	NA	NA	NA	Dithiopyr	1574302	2222	2222	3467	ToxRefDB	opp_der	-	LOAEL	loael	-	-	362	362	>	mg/kg-day	mg/kg/day	NA	-	https://www.epa.gov/aboutepa/about-national-center-computational-toxicology-ncct	-	https://actorws.epa.gov/actorws/toxval/v01/toxval_source?source=toxrefdb&casrn=97886-45-8	ToxRefDB Details	rat	rat	Fischer 344	Fischer 344	-
400	subchronic	subchronic	subchronic	subchronic	subchronic	subchronic	subchronic	401.41	97886-45-8	0	13	week	week	week	week	13	13	NA	NA	NA	NA	Dithiopyr	1574304	2222	2222	3475	ToxRefDB	opp_der	-	LOAEL	loael	-	-	362	362	>	mg/kg-day	mg/kg/day	NA	-	https://www.epa.gov/aboutepa/about-national-center-computational-toxicology-ncct	-	https://actorws.epa.gov/actorws/toxval/v01/toxval_source?source=toxrefdb&casrn=97886-45-8	ToxRefDB Details	rat	rat	Fischer 344	Fischer 344	-
401	subchronic	subchronic	subchronic	subchronic	subchronic	subchronic	subchronic	401.41	97886-45-8	0	13	week	week	week	week	13	13	NA	NA	NA	NA	Dithiopyr	1574324	2222	2222	3476	ToxRefDB	opp_der	-	LOAEL	loael	-	-	362	362	>	mg/kg-day	mg/kg/day	NA	-	https://www.epa.gov/aboutepa/about-national-center-computational-toxicology-ncct	-	https://actorws.epa.gov/actorws/toxval/v01/toxval_source?source=toxrefdb&casrn=97886-45-8	ToxRefDB Details	rat	rat	Fischer 344	Fischer 344	-
402	subchronic	subchronic	subchronic	subchronic	subchronic	subchronic	subchronic	401.41	97886-45-8	0	13	week	week	week	week	13	13	NA	NA	NA	NA	Dithiopyr	1574335	2222	2222	3464	ToxRefDB	opp_der	-	LOAEL	loael	-	-	362	362	>	mg/kg-day	mg/kg/day	NA	-	https://www.epa.gov/aboutepa/about-national-center-computational-toxicology-ncct	-	https://actorws.epa.gov/actorws/toxval/v01/toxval_source?source=toxrefdb&casrn=97886-45-8	ToxRefDB Details	rat	rat	Fischer 344	Fischer 344	-
403	subchronic	subchronic	subchronic	subchronic	subchronic	subchronic	subchronic	401.41	97886-45-8	0	13	week	week	week	week	13	13	NA	NA	NA	NA	Dithiopyr	1574353	2222	2222	3466	ToxRefDB	opp_der	-	LOAEL	loael	-	-	362	362	>	mg/kg-day	mg/kg/day	NA	-	https://www.epa.gov/aboutepa/about-national-center-computational-toxicology-ncct	-	https://actorws.epa.gov/actorws/toxval/v01/toxval_source?source=toxrefdb&casrn=97886-45-8	ToxRefDB Details	rat	rat	Fischer 344	Fischer 344	-
404	subchronic	subchronic	subchronic	subchronic	subchronic	subchronic	subchronic	401.41	97886-45-8	0	13	week	week	week	week	13	13	NA	NA	NA	NA	Dithiopyr	1574356	2222	2222	3470	ToxRefDB	opp_der	-	LOAEL	loael	-	-	362	362	>	mg/kg-day	mg/kg/day	NA	-	https://www.epa.gov/aboutepa/about-national-center-computational-toxicology-ncct	-	https://actorws.epa.gov/actorws/toxval/v01/toxval_source?source=toxrefdb&casrn=97886-45-8	ToxRefDB Details	rat	rat	Fischer 344	Fischer 344	-
405	subchronic	subchronic	subchronic	subchronic	subchronic	subchronic	subchronic	401.41	97886-45-8	0	13	week	week	week	week	13	13	NA	NA	NA	NA	Dithiopyr	1574364	2222	2222	3468	ToxRefDB	opp_der	-	LOAEL	loael	-	-	6.62	6.62	=	mg/kg-day	mg/kg/day	NA	-	https://www.epa.gov/aboutepa/about-national-center-computational-toxicology-ncct	-	https://actorws.epa.gov/actorws/toxval/v01/toxval_source?source=toxrefdb&casrn=97886-45-8	ToxRefDB Details	rat	rat	Fischer 344	Fischer 344	-
406	subchronic	subchronic	subchronic	subchronic	subchronic	subchronic	subchronic	401.41	97886-45-8	0	13	week	week	week	week	13	13	NA	NA	NA	NA	Dithiopyr	1574365	2222	2222	3469	ToxRefDB	opp_der	-	LOAEL	loael	-	-	6.62	6.62	=	mg/kg-day	mg/kg/day	NA	-	https://www.epa.gov/aboutepa/about-national-center-computational-toxicology-ncct	-	https://actorws.epa.gov/actorws/toxval/v01/toxval_source?source=toxrefdb&casrn=97886-45-8	ToxRefDB Details	rat	rat	Fischer 344	Fischer 344	-
407	subchronic	subchronic	subchronic	subchronic	subchronic	subchronic	subchronic	401.41	97886-45-8	0	13	week	week	week	week	13	13	NA	NA	NA	NA	Dithiopyr	1574372	2222	2222	3463	ToxRefDB	opp_der	-	LOAEL	loael	-	-	362	362	>	mg/kg-day	mg/kg/day	NA	-	https://www.epa.gov/aboutepa/about-national-center-computational-toxicology-ncct	-	https://actorws.epa.gov/actorws/toxval/v01/toxval_source?source=toxrefdb&casrn=97886-45-8	ToxRefDB Details	rat	rat	Fischer 344	Fischer 344	-
408	chronic	growth	Growth	chronic	chronic	growth:chronic	NA	233.09	330-54-1	0	140	Day(s)	Day(s)	Day(s)	Day(s)	140	140	NA	NA	NA	NA	Diuron	1122320	198	198	291334	ECOTOX	Toxicology224(1-2): 66-73	-	LOEL	LOEL	-	-	125	2500	=	mg/kg-day	mg/kg food	NA	Weight	-	-	-	ECOTOX Details	norway rat	Norway Rat	-	-	-
409	chronic	growth	Growth	chronic	chronic	growth:chronic	NA	233.09	330-54-1	0	49	Day(s)	Day(s)	Day(s)	Day(s)	49	49	NA	NA	NA	NA	Diuron	1122716	198	198	291334	ECOTOX	Toxicol. Pathol.35(7): 897-903	-	LOEL	LOEL	-	-	8.924	178.48	=	mg/kg-day	mg/kg food	NA	Weight	-	-	-	ECOTOX Details	norway rat	Norway Rat	-	-	-
410	-	-	-	-	-	chronic	chronic	233.09	330-54-1	0	42	days	days	days	days	42	42	NA	NA	NA	NA	Diuron	1493612	198	198	0	HESS	Ministry of Economy, Trade and Industry	-	LOEL	LOEL	OECD TG 422	OECD TG 422	100	100	=	mg/kg-day	mg/kg/day	NA	-	http://www.nite.go.jp/en/chem/qsar/hess-e.html	-	https://actorws.epa.gov/actorws/toxval/v01/toxval_source?source=hess_study_result&casrn=330-54-1	-	rat	Rat	SD	SD	M
411	subchronic	subchronic	subchronic	subchronic	subchronic	subchronic	subchronic	233.09	330-54-1	0	6	month	month	month	month	6	6	NA	NA	NA	NA	Diuron	1503580	198	198	2693	ToxRefDB	opp_der	-	LOAEL	loael	-	-	1.8	1.8	=	mg/kg-day	mg/kg/day	NA	-	https://www.epa.gov/aboutepa/about-national-center-computational-toxicology-ncct	-	https://actorws.epa.gov/actorws/toxval/v01/toxval_source?source=toxrefdb&casrn=330-54-1	ToxRefDB Details	rat	rat	[Other]	[Other]	-
412	chronic	chronic	chronic	chronic	chronic	chronic	chronic	233.09	330-54-1	0	24	month	month	month	month	24	24	NA	NA	NA	NA	Diuron	1503581	198	198	2717	ToxRefDB	opp_der	-	LOAEL	loael	-	-	111	111	>	mg/kg-day	mg/kg/day	NA	-	https://www.epa.gov/aboutepa/about-national-center-computational-toxicology-ncct	-	https://actorws.epa.gov/actorws/toxval/v01/toxval_source?source=toxrefdb&casrn=330-54-1	ToxRefDB Details	rat	rat	Wistar	Wistar	-
413	chronic	chronic	chronic	chronic	chronic	chronic	chronic	233.09	330-54-1	0	24	month	month	month	month	24	24	NA	NA	NA	NA	Diuron	1503600	198	198	2715	ToxRefDB	opp_der	-	LOAEL	loael	-	-	1	1	=	mg/kg-day	mg/kg/day	NA	-	https://www.epa.gov/aboutepa/about-national-center-computational-toxicology-ncct	-	https://actorws.epa.gov/actorws/toxval/v01/toxval_source?source=toxrefdb&casrn=330-54-1	ToxRefDB Details	rat	rat	Wistar	Wistar	-
414	chronic	chronic	chronic	chronic	chronic	chronic	chronic	233.09	330-54-1	0	24	month	month	month	month	24	24	NA	NA	NA	NA	Diuron	1503607	198	198	2716	ToxRefDB	opp_der	-	LOAEL	loael	-	-	111	111	>	mg/kg-day	mg/kg/day	NA	-	https://www.epa.gov/aboutepa/about-national-center-computational-toxicology-ncct	-	https://actorws.epa.gov/actorws/toxval/v01/toxval_source?source=toxrefdb&casrn=330-54-1	ToxRefDB Details	rat	rat	Wistar	Wistar	-
415	chronic	chronic	chronic	chronic	chronic	chronic	chronic	233.09	330-54-1	0	24	month	month	month	month	24	24	NA	NA	NA	NA	Diuron	1503612	198	198	2709	ToxRefDB	opp_der	-	LOAEL	loael	-	-	111	111	>	mg/kg-day	mg/kg/day	NA	-	https://www.epa.gov/aboutepa/about-national-center-computational-toxicology-ncct	-	https://actorws.epa.gov/actorws/toxval/v01/toxval_source?source=toxrefdb&casrn=330-54-1	ToxRefDB Details	rat	rat	Wistar	Wistar	-
416	chronic	chronic	chronic	chronic	chronic	chronic	chronic	233.09	330-54-1	0	24	month	month	month	month	24	24	NA	NA	NA	NA	Diuron	1503614	198	198	2707	ToxRefDB	opp_der	-	LOAEL	loael	-	-	111	111	>	mg/kg-day	mg/kg/day	NA	-	https://www.epa.gov/aboutepa/about-national-center-computational-toxicology-ncct	-	https://actorws.epa.gov/actorws/toxval/v01/toxval_source?source=toxrefdb&casrn=330-54-1	ToxRefDB Details	rat	rat	Wistar	Wistar	-
417	chronic	chronic	chronic	chronic	chronic	chronic	chronic	233.09	330-54-1	0	24	month	month	month	month	24	24	NA	NA	NA	NA	Diuron	1503615	198	198	2713	ToxRefDB	opp_der	-	LOAEL	loael	-	-	111	111	>	mg/kg-day	mg/kg/day	NA	-	https://www.epa.gov/aboutepa/about-national-center-computational-toxicology-ncct	-	https://actorws.epa.gov/actorws/toxval/v01/toxval_source?source=toxrefdb&casrn=330-54-1	ToxRefDB Details	rat	rat	Wistar	Wistar	-
418	subchronic	subchronic	subchronic	subchronic	subchronic	subchronic	subchronic	233.09	330-54-1	0	6	month	month	month	month	6	6	NA	NA	NA	NA	Diuron	1503621	198	198	2695	ToxRefDB	opp_der	-	LOAEL	loael	-	-	1.6	1.6	>	mg/kg-day	mg/kg/day	NA	-	https://www.epa.gov/aboutepa/about-national-center-computational-toxicology-ncct	-	https://actorws.epa.gov/actorws/toxval/v01/toxval_source?source=toxrefdb&casrn=330-54-1	ToxRefDB Details	rat	rat	[Other]	[Other]	-
419	chronic	chronic	chronic	chronic	chronic	chronic	chronic	233.09	330-54-1	0	24	month	month	month	month	24	24	NA	NA	NA	NA	Diuron	1503628	198	198	2714	ToxRefDB	opp_der	-	LOAEL	loael	-	-	111	111	>	mg/kg-day	mg/kg/day	NA	-	https://www.epa.gov/aboutepa/about-national-center-computational-toxicology-ncct	-	https://actorws.epa.gov/actorws/toxval/v01/toxval_source?source=toxrefdb&casrn=330-54-1	ToxRefDB Details	rat	rat	Wistar	Wistar	-
420	chronic	chronic	chronic	chronic	chronic	chronic	chronic	233.09	330-54-1	0	24	month	month	month	month	24	24	NA	NA	NA	NA	Diuron	1503634	198	198	2718	ToxRefDB	opp_der	-	LOAEL	loael	-	-	1	1	=	mg/kg-day	mg/kg/day	NA	-	https://www.epa.gov/aboutepa/about-national-center-computational-toxicology-ncct	-	https://actorws.epa.gov/actorws/toxval/v01/toxval_source?source=toxrefdb&casrn=330-54-1	ToxRefDB Details	rat	rat	Wistar	Wistar	-
421	chronic	chronic	chronic	chronic	chronic	chronic	chronic	233.09	330-54-1	0	24	month	month	month	month	24	24	NA	NA	NA	NA	Diuron	1503643	198	198	2712	ToxRefDB	opp_der	-	LOAEL	loael	-	-	111	111	>	mg/kg-day	mg/kg/day	NA	-	https://www.epa.gov/aboutepa/about-national-center-computational-toxicology-ncct	-	https://actorws.epa.gov/actorws/toxval/v01/toxval_source?source=toxrefdb&casrn=330-54-1	ToxRefDB Details	rat	rat	Wistar	Wistar	-
422	chronic	chronic	chronic	chronic	chronic	chronic	chronic	233.09	330-54-1	0	24	month	month	month	month	24	24	NA	NA	NA	NA	Diuron	1503650	198	198	2710	ToxRefDB	opp_der	-	LOAEL	loael	-	-	111	111	>	mg/kg-day	mg/kg/day	NA	-	https://www.epa.gov/aboutepa/about-national-center-computational-toxicology-ncct	-	https://actorws.epa.gov/actorws/toxval/v01/toxval_source?source=toxrefdb&casrn=330-54-1	ToxRefDB Details	rat	rat	Wistar	Wistar	-
423	chronic	chronic	chronic	chronic	chronic	chronic	chronic	233.09	330-54-1	0	24	month	month	month	month	24	24	NA	NA	NA	NA	Diuron	1503662	198	198	2708	ToxRefDB	opp_der	-	LOAEL	loael	-	-	1.7	1.7	=	mg/kg-day	mg/kg/day	NA	-	https://www.epa.gov/aboutepa/about-national-center-computational-toxicology-ncct	-	https://actorws.epa.gov/actorws/toxval/v01/toxval_source?source=toxrefdb&casrn=330-54-1	ToxRefDB Details	rat	rat	Wistar	Wistar	-
424	subchronic	subchronic	subchronic	subchronic	subchronic	subchronic	subchronic	233.09	330-54-1	0	6	month	month	month	month	6	6	NA	NA	NA	NA	Diuron	1503667	198	198	2694	ToxRefDB	opp_der	-	LOAEL	loael	-	-	1.6	1.6	=	mg/kg-day	mg/kg/day	NA	-	https://www.epa.gov/aboutepa/about-national-center-computational-toxicology-ncct	-	https://actorws.epa.gov/actorws/toxval/v01/toxval_source?source=toxrefdb&casrn=330-54-1	ToxRefDB Details	rat	rat	[Other]	[Other]	-
425	subchronic	subchronic	subchronic	subchronic	subchronic	subchronic	subchronic	233.09	330-54-1	0	6	month	month	month	month	6	6	NA	NA	NA	NA	Diuron	1503675	198	198	2696	ToxRefDB	opp_der	-	LOAEL	loael	-	-	1.6	1.6	>	mg/kg-day	mg/kg/day	NA	-	https://www.epa.gov/aboutepa/about-national-center-computational-toxicology-ncct	-	https://actorws.epa.gov/actorws/toxval/v01/toxval_source?source=toxrefdb&casrn=330-54-1	ToxRefDB Details	rat	rat	[Other]	[Other]	-
426	chronic	chronic	chronic	chronic	chronic	chronic	chronic	233.09	330-54-1	0	24	month	month	month	month	24	24	NA	NA	NA	NA	Diuron	1503678	198	198	2711	ToxRefDB	opp_der	-	LOAEL	loael	-	-	1.7	1.7	=	mg/kg-day	mg/kg/day	NA	-	https://www.epa.gov/aboutepa/about-national-center-computational-toxicology-ncct	-	https://actorws.epa.gov/actorws/toxval/v01/toxval_source?source=toxrefdb&casrn=330-54-1	ToxRefDB Details	rat	rat	Wistar	Wistar	-
427	chronic	chronic	chronic	chronic	chronic	chronic	chronic	286.34	26225-79-6	0	104	week	week	week	week	104	104	NA	NA	NA	NA	Ethofumesate	1529242	1922	1922	5826	ToxRefDB	opp_der	-	LOAEL	loael	-	-	1466	1466	>	mg/kg-day	mg/kg/day	NA	-	https://www.epa.gov/aboutepa/about-national-center-computational-toxicology-ncct	-	https://actorws.epa.gov/actorws/toxval/v01/toxval_source?source=toxrefdb&casrn=26225-79-6	ToxRefDB Details	rat	rat	Sprague Dawley	Sprague Dawley	-
428	chronic	chronic	chronic	chronic	chronic	chronic	chronic	286.34	26225-79-6	0	104	week	week	week	week	104	104	NA	NA	NA	NA	Ethofumesate	1529244	1922	1922	5834	ToxRefDB	opp_der	-	LOAEL	loael	-	-	1003	1003	>	mg/kg-day	mg/kg/day	NA	-	https://www.epa.gov/aboutepa/about-national-center-computational-toxicology-ncct	-	https://actorws.epa.gov/actorws/toxval/v01/toxval_source?source=toxrefdb&casrn=26225-79-6	ToxRefDB Details	rat	rat	Sprague Dawley	Sprague Dawley	-
429	subchronic	subchronic	subchronic	subchronic	subchronic	subchronic	subchronic	286.34	26225-79-6	0	90	day	day	day	day	90	90	NA	NA	NA	NA	Ethofumesate	1529246	1922	1922	5813	ToxRefDB	opp_der	-	LOAEL	loael	-	-	1900	1900	=	mg/kg-day	mg/kg/day	NA	-	https://www.epa.gov/aboutepa/about-national-center-computational-toxicology-ncct	-	https://actorws.epa.gov/actorws/toxval/v01/toxval_source?source=toxrefdb&casrn=26225-79-6	ToxRefDB Details	rat	rat	CD(SD)BR	CD(SD)BR	-
430	chronic	chronic	chronic	chronic	chronic	chronic	chronic	286.34	26225-79-6	0	104	week	week	week	week	104	104	NA	NA	NA	NA	Ethofumesate	1529249	1922	1922	5827	ToxRefDB	opp_der	-	LOAEL	loael	-	-	1466	1466	>	mg/kg-day	mg/kg/day	NA	-	https://www.epa.gov/aboutepa/about-national-center-computational-toxicology-ncct	-	https://actorws.epa.gov/actorws/toxval/v01/toxval_source?source=toxrefdb&casrn=26225-79-6	ToxRefDB Details	rat	rat	Sprague Dawley	Sprague Dawley	-
431	chronic	chronic	chronic	chronic	chronic	chronic	chronic	286.34	26225-79-6	0	104	week	week	week	week	104	104	NA	NA	NA	NA	Ethofumesate	1529250	1922	1922	5825	ToxRefDB	opp_der	-	LOAEL	loael	-	-	1003	1003	>	mg/kg-day	mg/kg/day	NA	-	https://www.epa.gov/aboutepa/about-national-center-computational-toxicology-ncct	-	https://actorws.epa.gov/actorws/toxval/v01/toxval_source?source=toxrefdb&casrn=26225-79-6	ToxRefDB Details	rat	rat	Sprague Dawley	Sprague Dawley	-
432	chronic	chronic	chronic	chronic	chronic	chronic	chronic	286.34	26225-79-6	0	104	week	week	week	week	104	104	NA	NA	NA	NA	Ethofumesate	1529252	1922	1922	5833	ToxRefDB	opp_der	-	LOAEL	loael	-	-	1003	1003	>	mg/kg-day	mg/kg/day	NA	-	https://www.epa.gov/aboutepa/about-national-center-computational-toxicology-ncct	-	https://actorws.epa.gov/actorws/toxval/v01/toxval_source?source=toxrefdb&casrn=26225-79-6	ToxRefDB Details	rat	rat	Sprague Dawley	Sprague Dawley	-
433	chronic	chronic	chronic	chronic	chronic	chronic	chronic	286.34	26225-79-6	0	104	week	week	week	week	104	104	NA	NA	NA	NA	Ethofumesate	1529261	1922	1922	5828	ToxRefDB	opp_der	-	LOAEL	loael	-	-	1466	1466	>	mg/kg-day	mg/kg/day	NA	-	https://www.epa.gov/aboutepa/about-national-center-computational-toxicology-ncct	-	https://actorws.epa.gov/actorws/toxval/v01/toxval_source?source=toxrefdb&casrn=26225-79-6	ToxRefDB Details	rat	rat	Sprague Dawley	Sprague Dawley	-
434	chronic	chronic	chronic	chronic	chronic	chronic	chronic	286.34	26225-79-6	0	104	week	week	week	week	104	104	NA	NA	NA	NA	Ethofumesate	1529270	1922	1922	5835	ToxRefDB	opp_der	-	LOAEL	loael	-	-	1466	1466	>	mg/kg-day	mg/kg/day	NA	-	https://www.epa.gov/aboutepa/about-national-center-computational-toxicology-ncct	-	https://actorws.epa.gov/actorws/toxval/v01/toxval_source?source=toxrefdb&casrn=26225-79-6	ToxRefDB Details	rat	rat	Sprague Dawley	Sprague Dawley	-
435	chronic	chronic	chronic	chronic	chronic	chronic	chronic	286.34	26225-79-6	0	104	week	week	week	week	104	104	NA	NA	NA	NA	Ethofumesate	1529279	1922	1922	5832	ToxRefDB	opp_der	-	LOAEL	loael	-	-	1466	1466	>	mg/kg-day	mg/kg/day	NA	-	https://www.epa.gov/aboutepa/about-national-center-computational-toxicology-ncct	-	https://actorws.epa.gov/actorws/toxval/v01/toxval_source?source=toxrefdb&casrn=26225-79-6	ToxRefDB Details	rat	rat	Sprague Dawley	Sprague Dawley	-
436	chronic	chronic	chronic	chronic	chronic	chronic	chronic	286.34	26225-79-6	0	104	week	week	week	week	104	104	NA	NA	NA	NA	Ethofumesate	1529286	1922	1922	5829	ToxRefDB	opp_der	-	LOAEL	loael	-	-	1003	1003	=	mg/kg-day	mg/kg/day	NA	-	https://www.epa.gov/aboutepa/about-national-center-computational-toxicology-ncct	-	https://actorws.epa.gov/actorws/toxval/v01/toxval_source?source=toxrefdb&casrn=26225-79-6	ToxRefDB Details	rat	rat	Sprague Dawley	Sprague Dawley	-
437	subchronic	subchronic	subchronic	subchronic	subchronic	subchronic	subchronic	286.34	26225-79-6	0	90	day	day	day	day	90	90	NA	NA	NA	NA	Ethofumesate	1529288	1922	1922	5814	ToxRefDB	opp_der	-	LOAEL	loael	-	-	1900	1900	=	mg/kg-day	mg/kg/day	NA	-	https://www.epa.gov/aboutepa/about-national-center-computational-toxicology-ncct	-	https://actorws.epa.gov/actorws/toxval/v01/toxval_source?source=toxrefdb&casrn=26225-79-6	ToxRefDB Details	rat	rat	CD(SD)BR	CD(SD)BR	-
438	chronic	chronic	chronic	chronic	chronic	chronic	chronic	286.34	26225-79-6	0	104	week	week	week	week	104	104	NA	NA	NA	NA	Ethofumesate	1529295	1922	1922	5830	ToxRefDB	opp_der	-	LOAEL	loael	-	-	1003	1003	>	mg/kg-day	mg/kg/day	NA	-	https://www.epa.gov/aboutepa/about-national-center-computational-toxicology-ncct	-	https://actorws.epa.gov/actorws/toxval/v01/toxval_source?source=toxrefdb&casrn=26225-79-6	ToxRefDB Details	rat	rat	Sprague Dawley	Sprague Dawley	-
439	chronic	chronic	chronic	chronic	chronic	chronic	chronic	286.34	26225-79-6	0	104	week	week	week	week	104	104	NA	NA	NA	NA	Ethofumesate	1529302	1922	1922	5823	ToxRefDB	opp_der	-	LOAEL	loael	-	-	1003	1003	>	mg/kg-day	mg/kg/day	NA	-	https://www.epa.gov/aboutepa/about-national-center-computational-toxicology-ncct	-	https://actorws.epa.gov/actorws/toxval/v01/toxval_source?source=toxrefdb&casrn=26225-79-6	ToxRefDB Details	rat	rat	Sprague Dawley	Sprague Dawley	-
440	subchronic	subchronic	subchronic	subchronic	subchronic	subchronic	subchronic	286.34	26225-79-6	0	90	day	day	day	day	90	90	NA	NA	NA	NA	Ethofumesate	1529303	1922	1922	5815	ToxRefDB	opp_der	-	LOAEL	loael	-	-	1900	1900	=	mg/kg-day	mg/kg/day	NA	-	https://www.epa.gov/aboutepa/about-national-center-computational-toxicology-ncct	-	https://actorws.epa.gov/actorws/toxval/v01/toxval_source?source=toxrefdb&casrn=26225-79-6	ToxRefDB Details	rat	rat	CD(SD)BR	CD(SD)BR	-
441	chronic	chronic	chronic	chronic	chronic	chronic	chronic	286.34	26225-79-6	0	104	week	week	week	week	104	104	NA	NA	NA	NA	Ethofumesate	1529305	1922	1922	5831	ToxRefDB	opp_der	-	LOAEL	loael	-	-	1466	1466	>	mg/kg-day	mg/kg/day	NA	-	https://www.epa.gov/aboutepa/about-national-center-computational-toxicology-ncct	-	https://actorws.epa.gov/actorws/toxval/v01/toxval_source?source=toxrefdb&casrn=26225-79-6	ToxRefDB Details	rat	rat	Sprague Dawley	Sprague Dawley	-
442	chronic	chronic	chronic	chronic	chronic	chronic	chronic	286.34	26225-79-6	0	104	week	week	week	week	104	104	NA	NA	NA	NA	Ethofumesate	1529316	1922	1922	5824	ToxRefDB	opp_der	-	LOAEL	loael	-	-	469	469	=	mg/kg-day	mg/kg/day	NA	-	https://www.epa.gov/aboutepa/about-national-center-computational-toxicology-ncct	-	https://actorws.epa.gov/actorws/toxval/v01/toxval_source?source=toxrefdb&casrn=26225-79-6	ToxRefDB Details	rat	rat	Sprague Dawley	Sprague Dawley	-
443	subchronic	subchronic	subchronic	subchronic	subchronic	subchronic	subchronic	286.34	26225-79-6	0	90	day	day	day	day	90	90	NA	NA	NA	NA	Ethofumesate	1529318	1922	1922	5816	ToxRefDB	opp_der	-	LOAEL	loael	-	-	1900	1900	=	mg/kg-day	mg/kg/day	NA	-	https://www.epa.gov/aboutepa/about-national-center-computational-toxicology-ncct	-	https://actorws.epa.gov/actorws/toxval/v01/toxval_source?source=toxrefdb&casrn=26225-79-6	ToxRefDB Details	rat	rat	CD(SD)BR	CD(SD)BR	-
444	subchronic	subchronic	subchronic	subchronic	subchronic	subchronic	subchronic	286.34	26225-79-6	0	90	day	day	day	day	90	90	NA	NA	NA	NA	Ethofumesate	1529328	1922	1922	5812	ToxRefDB	opp_der	-	LOAEL	loael	-	-	1900	1900	=	mg/kg-day	mg/kg/day	NA	-	https://www.epa.gov/aboutepa/about-national-center-computational-toxicology-ncct	-	https://actorws.epa.gov/actorws/toxval/v01/toxval_source?source=toxrefdb&casrn=26225-79-6	ToxRefDB Details	rat	rat	CD(SD)BR	CD(SD)BR	-
445	chronic	chronic	chronic	chronic	chronic	chronic	chronic	242.33	13194-48-4	0	105	week	week	week	week	105	105	NA	NA	NA	NA	Ethoprop	1526973	1748	1748	5461	ToxRefDB	opp_der	-	LOAEL	loael	-	-	20	20	=	mg/kg-day	mg/kg/day	NA	-	https://www.epa.gov/aboutepa/about-national-center-computational-toxicology-ncct	-	https://actorws.epa.gov/actorws/toxval/v01/toxval_source?source=toxrefdb&casrn=13194-48-4	ToxRefDB Details	rat	rat	[Other]	[Other]	-
446	chronic	chronic	chronic	chronic	chronic	chronic	chronic	242.33	13194-48-4	0	105	week	week	week	week	105	105	NA	NA	NA	NA	Ethoprop	1526977	1748	1748	5460	ToxRefDB	opp_der	-	LOAEL	loael	-	-	20	20	=	mg/kg-day	mg/kg/day	NA	-	https://www.epa.gov/aboutepa/about-national-center-computational-toxicology-ncct	-	https://actorws.epa.gov/actorws/toxval/v01/toxval_source?source=toxrefdb&casrn=13194-48-4	ToxRefDB Details	rat	rat	[Other]	[Other]	-
447	chronic	chronic	chronic	chronic	chronic	chronic	chronic	242.33	13194-48-4	0	105	week	week	week	week	105	105	NA	NA	NA	NA	Ethoprop	1526985	1748	1748	5458	ToxRefDB	opp_der	-	LOAEL	loael	-	-	3	3	=	mg/kg-day	mg/kg/day	NA	-	https://www.epa.gov/aboutepa/about-national-center-computational-toxicology-ncct	-	https://actorws.epa.gov/actorws/toxval/v01/toxval_source?source=toxrefdb&casrn=13194-48-4	ToxRefDB Details	rat	rat	[Other]	[Other]	-
448	chronic	chronic	chronic	chronic	chronic	chronic	chronic	242.33	13194-48-4	0	105	week	week	week	week	105	105	NA	NA	NA	NA	Ethoprop	1526994	1748	1748	5463	ToxRefDB	opp_der	-	LOAEL	loael	-	-	20	20	>	mg/kg-day	mg/kg/day	NA	-	https://www.epa.gov/aboutepa/about-national-center-computational-toxicology-ncct	-	https://actorws.epa.gov/actorws/toxval/v01/toxval_source?source=toxrefdb&casrn=13194-48-4	ToxRefDB Details	rat	rat	[Other]	[Other]	-
449	chronic	chronic	chronic	chronic	chronic	chronic	chronic	242.33	13194-48-4	0	105	week	week	week	week	105	105	NA	NA	NA	NA	Ethoprop	1527009	1748	1748	5462	ToxRefDB	opp_der	-	LOAEL	loael	-	-	20	20	>	mg/kg-day	mg/kg/day	NA	-	https://www.epa.gov/aboutepa/about-national-center-computational-toxicology-ncct	-	https://actorws.epa.gov/actorws/toxval/v01/toxval_source?source=toxrefdb&casrn=13194-48-4	ToxRefDB Details	rat	rat	[Other]	[Other]	-
450	chronic	chronic	chronic	chronic	chronic	chronic	chronic	242.33	13194-48-4	0	105	week	week	week	week	105	105	NA	NA	NA	NA	Ethoprop	1527011	1748	1748	5459	ToxRefDB	opp_der	-	LOAEL	loael	-	-	20	20	>	mg/kg-day	mg/kg/day	NA	-	https://www.epa.gov/aboutepa/about-national-center-computational-toxicology-ncct	-	https://actorws.epa.gov/actorws/toxval/v01/toxval_source?source=toxrefdb&casrn=13194-48-4	ToxRefDB Details	rat	rat	[Other]	[Other]	-
451	subchronic	subchronic	subchronic	subchronic	subchronic	subchronic	subchronic	359.417	153233-91-1	0	13	week	week	week	week	13	13	NA	NA	NA	NA	Etoxazole	1547701	1806	1806	3855	ToxRefDB	opp_der	-	LOAEL	loael	-	-	692	692	>	mg/kg-day	mg/kg/day	NA	-	https://www.epa.gov/aboutepa/about-national-center-computational-toxicology-ncct	-	https://actorws.epa.gov/actorws/toxval/v01/toxval_source?source=toxrefdb&casrn=153233-91-1	ToxRefDB Details	rat	rat	Sprague Dawley	Sprague Dawley	-
452	chronic	chronic	chronic	chronic	chronic	chronic	chronic	359.417	153233-91-1	0	104	week	week	week	week	104	104	NA	NA	NA	NA	Etoxazole	1547710	1806	1806	11666	ToxRefDB	opp_der	-	LOAEL	loael	-	-	187	187	=	mg/kg-day	mg/kg/day	NA	-	https://www.epa.gov/aboutepa/about-national-center-computational-toxicology-ncct	-	https://actorws.epa.gov/actorws/toxval/v01/toxval_source?source=toxrefdb&casrn=153233-91-1	ToxRefDB Details	rat	rat	Sprague Dawley	Sprague Dawley	-
453	chronic	chronic	chronic	chronic	chronic	chronic	chronic	359.417	153233-91-1	0	104	week	week	week	week	104	104	NA	NA	NA	NA	Etoxazole	1547720	1806	1806	3867	ToxRefDB	opp_der	-	LOAEL	loael	-	-	445	445	>	mg/kg-day	mg/kg/day	NA	-	https://www.epa.gov/aboutepa/about-national-center-computational-toxicology-ncct	-	https://actorws.epa.gov/actorws/toxval/v01/toxval_source?source=toxrefdb&casrn=153233-91-1	ToxRefDB Details	rat	rat	Sprague Dawley	Sprague Dawley	-
454	chronic	chronic	chronic	chronic	chronic	chronic	chronic	359.417	153233-91-1	0	104	week	week	week	week	104	104	NA	NA	NA	NA	Etoxazole	1547730	1806	1806	11668	ToxRefDB	opp_der	-	LOAEL	loael	-	-	386	386	>	mg/kg-day	mg/kg/day	NA	-	https://www.epa.gov/aboutepa/about-national-center-computational-toxicology-ncct	-	https://actorws.epa.gov/actorws/toxval/v01/toxval_source?source=toxrefdb&casrn=153233-91-1	ToxRefDB Details	rat	rat	Sprague Dawley	Sprague Dawley	-
455	chronic	chronic	chronic	chronic	chronic	chronic	chronic	359.417	153233-91-1	0	104	week	week	week	week	104	104	NA	NA	NA	NA	Etoxazole	1547735	1806	1806	3872	ToxRefDB	opp_der	-	LOAEL	loael	-	-	386	386	>	mg/kg-day	mg/kg/day	NA	-	https://www.epa.gov/aboutepa/about-national-center-computational-toxicology-ncct	-	https://actorws.epa.gov/actorws/toxval/v01/toxval_source?source=toxrefdb&casrn=153233-91-1	ToxRefDB Details	rat	rat	Sprague Dawley	Sprague Dawley	-
456	chronic	chronic	chronic	chronic	chronic	chronic	chronic	359.417	153233-91-1	0	104	week	week	week	week	104	104	NA	NA	NA	NA	Etoxazole	1547736	1806	1806	3868	ToxRefDB	opp_der	-	LOAEL	loael	-	-	386	386	>	mg/kg-day	mg/kg/day	NA	-	https://www.epa.gov/aboutepa/about-national-center-computational-toxicology-ncct	-	https://actorws.epa.gov/actorws/toxval/v01/toxval_source?source=toxrefdb&casrn=153233-91-1	ToxRefDB Details	rat	rat	Sprague Dawley	Sprague Dawley	-
457	chronic	chronic	chronic	chronic	chronic	chronic	chronic	359.417	153233-91-1	0	104	week	week	week	week	104	104	NA	NA	NA	NA	Etoxazole	1547739	1806	1806	11667	ToxRefDB	opp_der	-	LOAEL	loael	-	-	386	386	>	mg/kg-day	mg/kg/day	NA	-	https://www.epa.gov/aboutepa/about-national-center-computational-toxicology-ncct	-	https://actorws.epa.gov/actorws/toxval/v01/toxval_source?source=toxrefdb&casrn=153233-91-1	ToxRefDB Details	rat	rat	Sprague Dawley	Sprague Dawley	-
458	chronic	chronic	chronic	chronic	chronic	chronic	chronic	359.417	153233-91-1	0	104	week	week	week	week	104	104	NA	NA	NA	NA	Etoxazole	1547757	1806	1806	3871	ToxRefDB	opp_der	-	LOAEL	loael	-	-	445	445	>	mg/kg-day	mg/kg/day	NA	-	https://www.epa.gov/aboutepa/about-national-center-computational-toxicology-ncct	-	https://actorws.epa.gov/actorws/toxval/v01/toxval_source?source=toxrefdb&casrn=153233-91-1	ToxRefDB Details	rat	rat	Sprague Dawley	Sprague Dawley	-
459	chronic	chronic	chronic	chronic	chronic	chronic	chronic	359.417	153233-91-1	0	104	week	week	week	week	104	104	NA	NA	NA	NA	Etoxazole	1547761	1806	1806	3865	ToxRefDB	opp_der	-	LOAEL	loael	-	-	386	386	>	mg/kg-day	mg/kg/day	NA	-	https://www.epa.gov/aboutepa/about-national-center-computational-toxicology-ncct	-	https://actorws.epa.gov/actorws/toxval/v01/toxval_source?source=toxrefdb&casrn=153233-91-1	ToxRefDB Details	rat	rat	Sprague Dawley	Sprague Dawley	-
460	subchronic	subchronic	subchronic	subchronic	subchronic	subchronic	subchronic	359.417	153233-91-1	0	13	week	week	week	week	13	13	NA	NA	NA	NA	Etoxazole	1547766	1806	1806	3857	ToxRefDB	opp_der	-	LOAEL	loael	-	-	610	610	>	mg/kg-day	mg/kg/day	NA	-	https://www.epa.gov/aboutepa/about-national-center-computational-toxicology-ncct	-	https://actorws.epa.gov/actorws/toxval/v01/toxval_source?source=toxrefdb&casrn=153233-91-1	ToxRefDB Details	rat	rat	Sprague Dawley	Sprague Dawley	-
461	chronic	chronic	chronic	chronic	chronic	chronic	chronic	359.417	153233-91-1	0	104	week	week	week	week	104	104	NA	NA	NA	NA	Etoxazole	1547785	1806	1806	3866	ToxRefDB	opp_der	-	LOAEL	loael	-	-	187	187	=	mg/kg-day	mg/kg/day	NA	-	https://www.epa.gov/aboutepa/about-national-center-computational-toxicology-ncct	-	https://actorws.epa.gov/actorws/toxval/v01/toxval_source?source=toxrefdb&casrn=153233-91-1	ToxRefDB Details	rat	rat	Sprague Dawley	Sprague Dawley	-
462	subchronic	subchronic	subchronic	subchronic	subchronic	subchronic	subchronic	359.417	153233-91-1	0	13	week	week	week	week	13	13	NA	NA	NA	NA	Etoxazole	1547801	1806	1806	3852	ToxRefDB	opp_der	-	LOAEL	loael	-	-	300.4	300.4	=	mg/kg-day	mg/kg/day	NA	-	https://www.epa.gov/aboutepa/about-national-center-computational-toxicology-ncct	-	https://actorws.epa.gov/actorws/toxval/v01/toxval_source?source=toxrefdb&casrn=153233-91-1	ToxRefDB Details	rat	rat	Sprague Dawley	Sprague Dawley	-
463	subchronic	subchronic	subchronic	subchronic	subchronic	subchronic	subchronic	359.417	153233-91-1	0	13	week	week	week	week	13	13	NA	NA	NA	NA	Etoxazole	1547807	1806	1806	3854	ToxRefDB	opp_der	-	LOAEL	loael	-	-	610	610	>	mg/kg-day	mg/kg/day	NA	-	https://www.epa.gov/aboutepa/about-national-center-computational-toxicology-ncct	-	https://actorws.epa.gov/actorws/toxval/v01/toxval_source?source=toxrefdb&casrn=153233-91-1	ToxRefDB Details	rat	rat	Sprague Dawley	Sprague Dawley	-
464	chronic	chronic	chronic	chronic	chronic	chronic	chronic	359.417	153233-91-1	0	104	week	week	week	week	104	104	NA	NA	NA	NA	Etoxazole	1547815	1806	1806	3870	ToxRefDB	opp_der	-	LOAEL	loael	-	-	386	386	>	mg/kg-day	mg/kg/day	NA	-	https://www.epa.gov/aboutepa/about-national-center-computational-toxicology-ncct	-	https://actorws.epa.gov/actorws/toxval/v01/toxval_source?source=toxrefdb&casrn=153233-91-1	ToxRefDB Details	rat	rat	Sprague Dawley	Sprague Dawley	-
465	subchronic	subchronic	subchronic	subchronic	subchronic	subchronic	subchronic	359.417	153233-91-1	0	13	week	week	week	week	13	13	NA	NA	NA	NA	Etoxazole	1547820	1806	1806	3853	ToxRefDB	opp_der	-	LOAEL	loael	-	-	610	610	>	mg/kg-day	mg/kg/day	NA	-	https://www.epa.gov/aboutepa/about-national-center-computational-toxicology-ncct	-	https://actorws.epa.gov/actorws/toxval/v01/toxval_source?source=toxrefdb&casrn=153233-91-1	ToxRefDB Details	rat	rat	Sprague Dawley	Sprague Dawley	-
466	subchronic	subchronic	subchronic	subchronic	subchronic	subchronic	subchronic	359.417	153233-91-1	0	13	week	week	week	week	13	13	NA	NA	NA	NA	Etoxazole	1547822	1806	1806	3856	ToxRefDB	opp_der	-	LOAEL	loael	-	-	300.4	300.4	=	mg/kg-day	mg/kg/day	NA	-	https://www.epa.gov/aboutepa/about-national-center-computational-toxicology-ncct	-	https://actorws.epa.gov/actorws/toxval/v01/toxval_source?source=toxrefdb&casrn=153233-91-1	ToxRefDB Details	rat	rat	Sprague Dawley	Sprague Dawley	-
467	chronic	chronic	chronic	chronic	chronic	chronic	chronic	359.417	153233-91-1	0	104	week	week	week	week	104	104	NA	NA	NA	NA	Etoxazole	1547823	1806	1806	3869	ToxRefDB	opp_der	-	LOAEL	loael	-	-	445	445	>	mg/kg-day	mg/kg/day	NA	-	https://www.epa.gov/aboutepa/about-national-center-computational-toxicology-ncct	-	https://actorws.epa.gov/actorws/toxval/v01/toxval_source?source=toxrefdb&casrn=153233-91-1	ToxRefDB Details	rat	rat	Sprague Dawley	Sprague Dawley	-
468	acute	growth	Growth	acute	acute	growth:acute	NA	331.2	60168-88-9	0	7	Day(s)	Day(s)	Day(s)	Day(s)	7	7	NA	NA	NA	NA	Fenarimol	1177950	2069	2069	291334	ECOTOX	Toxicology207(1): 21-34	-	LOEL	LOEL	-	-	10	200	=	mg/kg-day	mg/kg food	NA	Weight	-	-	-	ECOTOX Details	norway rat	Norway Rat	-	-	-
469	chronic	reproductive	Reproduction	chronic	chronic	reproductive:chronic	NA	331.2	60168-88-9	0	228	Day(s)	Day(s)	Day(s)	Day(s)	228	228.3	NA	NA	NA	NA	Fenarimol	1177961	2069	2069	291334	ECOTOX	Toxicol. Appl. Pharmacol.86(3): 391-399	-	LOEL	LOEL	-	-	6.5	130	=	mg/kg-day	mg/kg food	NA	Pregnant, Paris or Gravid	-	-	-	ECOTOX Details	norway rat	Norway Rat	-	-	-
470	chronic	chronic	chronic	chronic	chronic	chronic	chronic	331.2	60168-88-9	0	104	week	week	week	week	104	104	NA	NA	NA	NA	Fenarimol	1533000	2069	2069	12309	ToxRefDB	opp_der	-	LOAEL	loael	-	-	14.6	14.6	=	mg/kg-day	mg/kg/day	NA	-	https://www.epa.gov/aboutepa/about-national-center-computational-toxicology-ncct	-	https://actorws.epa.gov/actorws/toxval/v01/toxval_source?source=toxrefdb&casrn=60168-88-9	ToxRefDB Details	rat	rat	Wistar	Wistar	-
471	chronic	chronic	chronic	chronic	chronic	chronic	chronic	331.2	60168-88-9	0	104	week	week	week	week	104	104	NA	NA	NA	NA	Fenarimol	1533001	2069	2069	12313	ToxRefDB	opp_der	-	LOAEL	loael	-	-	14.6	14.6	>	mg/kg-day	mg/kg/day	NA	-	https://www.epa.gov/aboutepa/about-national-center-computational-toxicology-ncct	-	https://actorws.epa.gov/actorws/toxval/v01/toxval_source?source=toxrefdb&casrn=60168-88-9	ToxRefDB Details	rat	rat	Wistar	Wistar	-
472	developmental	developmental	developmental	developmental	developmental	developmental	developmental	331.2	60168-88-9	0	9	GD	GD	GD	GD	9	9	NA	NA	NA	NA	Fenarimol	1533007	2069	2069	11742	ToxRefDB	opp_der	-	LOAEL	loael	-	-	35	35	>	mg/kg-day	mg/kg/day	NA	-	https://www.epa.gov/aboutepa/about-national-center-computational-toxicology-ncct	-	https://actorws.epa.gov/actorws/toxval/v01/toxval_source?source=toxrefdb&casrn=60168-88-9	ToxRefDB Details	rat	rat	Wistar	Wistar	-
473	chronic	chronic	chronic	chronic	chronic	chronic	chronic	331.2	60168-88-9	0	104	week	week	week	week	104	104	NA	NA	NA	NA	Fenarimol	1533012	2069	2069	12311	ToxRefDB	opp_der	-	LOAEL	loael	-	-	14.6	14.6	>	mg/kg-day	mg/kg/day	NA	-	https://www.epa.gov/aboutepa/about-national-center-computational-toxicology-ncct	-	https://actorws.epa.gov/actorws/toxval/v01/toxval_source?source=toxrefdb&casrn=60168-88-9	ToxRefDB Details	rat	rat	Wistar	Wistar	-
474	chronic	chronic	chronic	chronic	chronic	chronic	chronic	331.2	60168-88-9	0	2	year	year	year	year	2	2	NA	NA	NA	NA	Fenarimol	1533014	2069	2069	1781	ToxRefDB	opp_der	-	LOAEL	loael	-	-	14.6	14.6	=	mg/kg-day	mg/kg/day	NA	-	https://www.epa.gov/aboutepa/about-national-center-computational-toxicology-ncct	-	https://actorws.epa.gov/actorws/toxval/v01/toxval_source?source=toxrefdb&casrn=60168-88-9	ToxRefDB Details	rat	rat	Wistar	Wistar	-
475	chronic	chronic	chronic	chronic	chronic	chronic	chronic	331.2	60168-88-9	0	104	week	week	week	week	104	104	NA	NA	NA	NA	Fenarimol	1533020	2069	2069	12310	ToxRefDB	opp_der	-	LOAEL	loael	-	-	21.55	21.55	=	mg/kg-day	mg/kg/day	NA	-	https://www.epa.gov/aboutepa/about-national-center-computational-toxicology-ncct	-	https://actorws.epa.gov/actorws/toxval/v01/toxval_source?source=toxrefdb&casrn=60168-88-9	ToxRefDB Details	rat	rat	Wistar	Wistar	-
476	developmental	developmental	developmental	developmental	developmental	developmental	developmental	331.2	60168-88-9	0	9	GD	GD	GD	GD	9	9	NA	NA	NA	NA	Fenarimol	1533025	2069	2069	11743	ToxRefDB	opp_der	-	LOAEL	loael	-	-	35	35	>	mg/kg-day	mg/kg/day	NA	-	https://www.epa.gov/aboutepa/about-national-center-computational-toxicology-ncct	-	https://actorws.epa.gov/actorws/toxval/v01/toxval_source?source=toxrefdb&casrn=60168-88-9	ToxRefDB Details	rat	rat	Wistar	Wistar	-
477	chronic	chronic	chronic	chronic	chronic	chronic	chronic	331.2	60168-88-9	0	2	year	year	year	year	2	2	NA	NA	NA	NA	Fenarimol	1533026	2069	2069	1780	ToxRefDB	opp_der	-	LOAEL	loael	-	-	14.6	14.6	>	mg/kg-day	mg/kg/day	NA	-	https://www.epa.gov/aboutepa/about-national-center-computational-toxicology-ncct	-	https://actorws.epa.gov/actorws/toxval/v01/toxval_source?source=toxrefdb&casrn=60168-88-9	ToxRefDB Details	rat	rat	Wistar	Wistar	-
478	chronic	chronic	chronic	chronic	chronic	chronic	chronic	331.2	60168-88-9	0	104	week	week	week	week	104	104	NA	NA	NA	NA	Fenarimol	1533031	2069	2069	12312	ToxRefDB	opp_der	-	LOAEL	loael	-	-	14.6	14.6	=	mg/kg-day	mg/kg/day	NA	-	https://www.epa.gov/aboutepa/about-national-center-computational-toxicology-ncct	-	https://actorws.epa.gov/actorws/toxval/v01/toxval_source?source=toxrefdb&casrn=60168-88-9	ToxRefDB Details	rat	rat	Wistar	Wistar	-
479	developmental	developmental	developmental	developmental	developmental	developmental	developmental	331.2	60168-88-9	0	9	GD	GD	GD	GD	9	9	NA	NA	NA	NA	Fenarimol	1533039	2069	2069	11739	ToxRefDB	opp_der	-	LOAEL	loael	-	-	35	35	=	mg/kg-day	mg/kg/day	NA	-	https://www.epa.gov/aboutepa/about-national-center-computational-toxicology-ncct	-	https://actorws.epa.gov/actorws/toxval/v01/toxval_source?source=toxrefdb&casrn=60168-88-9	ToxRefDB Details	rat	rat	Wistar	Wistar	-
480	chronic	chronic	chronic	chronic	chronic	chronic	chronic	331.2	60168-88-9	0	2	year	year	year	year	2	2	NA	NA	NA	NA	Fenarimol	1533048	2069	2069	1778	ToxRefDB	opp_der	-	LOAEL	loael	-	-	14.6	14.6	=	mg/kg-day	mg/kg/day	NA	-	https://www.epa.gov/aboutepa/about-national-center-computational-toxicology-ncct	-	https://actorws.epa.gov/actorws/toxval/v01/toxval_source?source=toxrefdb&casrn=60168-88-9	ToxRefDB Details	rat	rat	Wistar	Wistar	-
481	developmental	developmental	developmental	developmental	developmental	developmental	developmental	331.2	60168-88-9	0	9	GD	GD	GD	GD	9	9	NA	NA	NA	NA	Fenarimol	1533049	2069	2069	11740	ToxRefDB	opp_der	-	LOAEL	loael	-	-	35	35	>	mg/kg-day	mg/kg/day	NA	-	https://www.epa.gov/aboutepa/about-national-center-computational-toxicology-ncct	-	https://actorws.epa.gov/actorws/toxval/v01/toxval_source?source=toxrefdb&casrn=60168-88-9	ToxRefDB Details	rat	rat	Wistar	Wistar	-
482	chronic	chronic	chronic	chronic	chronic	chronic	chronic	331.2	60168-88-9	0	2	year	year	year	year	2	2	NA	NA	NA	NA	Fenarimol	1533062	2069	2069	1779	ToxRefDB	opp_der	-	LOAEL	loael	-	-	21.55	21.55	=	mg/kg-day	mg/kg/day	NA	-	https://www.epa.gov/aboutepa/about-national-center-computational-toxicology-ncct	-	https://actorws.epa.gov/actorws/toxval/v01/toxval_source?source=toxrefdb&casrn=60168-88-9	ToxRefDB Details	rat	rat	Wistar	Wistar	-
483	developmental	developmental	developmental	developmental	developmental	developmental	developmental	331.2	60168-88-9	0	9	GD	GD	GD	GD	9	9	NA	NA	NA	NA	Fenarimol	1533075	2069	2069	11741	ToxRefDB	opp_der	-	LOAEL	loael	-	-	35	35	=	mg/kg-day	mg/kg/day	NA	-	https://www.epa.gov/aboutepa/about-national-center-computational-toxicology-ncct	-	https://actorws.epa.gov/actorws/toxval/v01/toxval_source?source=toxrefdb&casrn=60168-88-9	ToxRefDB Details	rat	rat	Wistar	Wistar	-
484	chronic	chronic	chronic	chronic	chronic	chronic	chronic	336.82	114369-43-6	0	2	year	year	year	year	2	2	NA	NA	NA	NA	Fenbuconazole	1538830	1679	1679	5125	ToxRefDB	opp_der	-	LOAEL	loael	-	-	30.62	30.62	=	mg/kg-day	mg/kg/day	NA	-	https://www.epa.gov/aboutepa/about-national-center-computational-toxicology-ncct	-	https://actorws.epa.gov/actorws/toxval/v01/toxval_source?source=toxrefdb&casrn=114369-43-6	ToxRefDB Details	rat	rat	Sprague Dawley	Sprague Dawley	-
485	subchronic	subchronic	subchronic	subchronic	subchronic	subchronic	subchronic	336.82	114369-43-6	0	13	week	week	week	week	13	13	NA	NA	NA	NA	Fenbuconazole	1538852	1679	1679	5098	ToxRefDB	opp_der	-	LOAEL	loael	-	-	103	103	>	mg/kg-day	mg/kg/day	NA	-	https://www.epa.gov/aboutepa/about-national-center-computational-toxicology-ncct	-	https://actorws.epa.gov/actorws/toxval/v01/toxval_source?source=toxrefdb&casrn=114369-43-6	ToxRefDB Details	rat	rat	[Not Reported]	[Not Reported]	-
486	chronic	chronic	chronic	chronic	chronic	chronic	chronic	336.82	114369-43-6	0	2	year	year	year	year	2	2	NA	NA	NA	NA	Fenbuconazole	1538863	1679	1679	5123	ToxRefDB	opp_der	-	LOAEL	loael	-	-	30.62	30.62	>	mg/kg-day	mg/kg/day	NA	-	https://www.epa.gov/aboutepa/about-national-center-computational-toxicology-ncct	-	https://actorws.epa.gov/actorws/toxval/v01/toxval_source?source=toxrefdb&casrn=114369-43-6	ToxRefDB Details	rat	rat	Sprague Dawley	Sprague Dawley	-
487	subchronic	subchronic	subchronic	subchronic	subchronic	subchronic	subchronic	336.82	114369-43-6	0	13	week	week	week	week	13	13	NA	NA	NA	NA	Fenbuconazole	1538866	1679	1679	5095	ToxRefDB	opp_der	-	LOAEL	loael	-	-	123.9	123.9	>	mg/kg-day	mg/kg/day	NA	-	https://www.epa.gov/aboutepa/about-national-center-computational-toxicology-ncct	-	https://actorws.epa.gov/actorws/toxval/v01/toxval_source?source=toxrefdb&casrn=114369-43-6	ToxRefDB Details	rat	rat	[Not Reported]	[Not Reported]	-
488	subchronic	subchronic	subchronic	subchronic	subchronic	subchronic	subchronic	336.82	114369-43-6	0	13	week	week	week	week	13	13	NA	NA	NA	NA	Fenbuconazole	1538871	1679	1679	5096	ToxRefDB	opp_der	-	LOAEL	loael	-	-	123.9	123.9	>	mg/kg-day	mg/kg/day	NA	-	https://www.epa.gov/aboutepa/about-national-center-computational-toxicology-ncct	-	https://actorws.epa.gov/actorws/toxval/v01/toxval_source?source=toxrefdb&casrn=114369-43-6	ToxRefDB Details	rat	rat	[Not Reported]	[Not Reported]	-
489	chronic	chronic	chronic	chronic	chronic	chronic	chronic	336.82	114369-43-6	0	2	year	year	year	year	2	2	NA	NA	NA	NA	Fenbuconazole	1538872	1679	1679	5126	ToxRefDB	opp_der	-	LOAEL	loael	-	-	30.62	30.62	=	mg/kg-day	mg/kg/day	NA	-	https://www.epa.gov/aboutepa/about-national-center-computational-toxicology-ncct	-	https://actorws.epa.gov/actorws/toxval/v01/toxval_source?source=toxrefdb&casrn=114369-43-6	ToxRefDB Details	rat	rat	Sprague Dawley	Sprague Dawley	-
490	subchronic	subchronic	subchronic	subchronic	subchronic	subchronic	subchronic	336.82	114369-43-6	0	13	week	week	week	week	13	13	NA	NA	NA	NA	Fenbuconazole	1538877	1679	1679	5097	ToxRefDB	opp_der	-	LOAEL	loael	-	-	5.1	5.1	=	mg/kg-day	mg/kg/day	NA	-	https://www.epa.gov/aboutepa/about-national-center-computational-toxicology-ncct	-	https://actorws.epa.gov/actorws/toxval/v01/toxval_source?source=toxrefdb&casrn=114369-43-6	ToxRefDB Details	rat	rat	[Not Reported]	[Not Reported]	-
491	chronic	chronic	chronic	chronic	chronic	chronic	chronic	336.82	114369-43-6	0	2	year	year	year	year	2	2	NA	NA	NA	NA	Fenbuconazole	1538890	1679	1679	5124	ToxRefDB	opp_der	-	LOAEL	loael	-	-	43.07	43.07	=	mg/kg-day	mg/kg/day	NA	-	https://www.epa.gov/aboutepa/about-national-center-computational-toxicology-ncct	-	https://actorws.epa.gov/actorws/toxval/v01/toxval_source?source=toxrefdb&casrn=114369-43-6	ToxRefDB Details	rat	rat	Sprague Dawley	Sprague Dawley	-
492	subchronic	subchronic	subchronic	subchronic	subchronic	subchronic	subchronic	336.82	114369-43-6	0	13	week	week	week	week	13	13	NA	NA	NA	NA	Fenbuconazole	1538897	1679	1679	5092	ToxRefDB	opp_der	-	LOAEL	loael	-	-	103	103	>	mg/kg-day	mg/kg/day	NA	-	https://www.epa.gov/aboutepa/about-national-center-computational-toxicology-ncct	-	https://actorws.epa.gov/actorws/toxval/v01/toxval_source?source=toxrefdb&casrn=114369-43-6	ToxRefDB Details	rat	rat	[Not Reported]	[Not Reported]	-
493	chronic	chronic	chronic	chronic	chronic	chronic	chronic	336.82	114369-43-6	0	2	year	year	year	year	2	2	NA	NA	NA	NA	Fenbuconazole	1538907	1679	1679	5122	ToxRefDB	opp_der	-	LOAEL	loael	-	-	43.07	43.07	>	mg/kg-day	mg/kg/day	NA	-	https://www.epa.gov/aboutepa/about-national-center-computational-toxicology-ncct	-	https://actorws.epa.gov/actorws/toxval/v01/toxval_source?source=toxrefdb&casrn=114369-43-6	ToxRefDB Details	rat	rat	Sprague Dawley	Sprague Dawley	-
494	developmental	developmental	developmental	developmental	developmental	developmental	developmental	336.82	114369-43-6	0	9	GD	GD	GD	GD	9	9	NA	NA	NA	NA	Fenbuconazole	1538911	1679	1679	5107	ToxRefDB	opp_der	-	LOAEL	loael	-	-	75	75	=	mg/kg-day	mg/kg/day	NA	-	https://www.epa.gov/aboutepa/about-national-center-computational-toxicology-ncct	-	https://actorws.epa.gov/actorws/toxval/v01/toxval_source?source=toxrefdb&casrn=114369-43-6	ToxRefDB Details	rat	rat	Crl: CD B	Crl: CD B	-
495	developmental	developmental	developmental	developmental	developmental	developmental	developmental	336.82	114369-43-6	0	9	GD	GD	GD	GD	9	9	NA	NA	NA	NA	Fenbuconazole	1538912	1679	1679	5106	ToxRefDB	opp_der	-	LOAEL	loael	-	-	75	75	=	mg/kg-day	mg/kg/day	NA	-	https://www.epa.gov/aboutepa/about-national-center-computational-toxicology-ncct	-	https://actorws.epa.gov/actorws/toxval/v01/toxval_source?source=toxrefdb&casrn=114369-43-6	ToxRefDB Details	rat	rat	Crl: CD B	Crl: CD B	-
496	chronic	chronic	chronic	chronic	chronic	chronic	chronic	336.82	114369-43-6	0	2	year	year	year	year	2	2	NA	NA	NA	NA	Fenbuconazole	1538923	1679	1679	5127	ToxRefDB	opp_der	-	LOAEL	loael	-	-	30.62	30.62	=	mg/kg-day	mg/kg/day	NA	-	https://www.epa.gov/aboutepa/about-national-center-computational-toxicology-ncct	-	https://actorws.epa.gov/actorws/toxval/v01/toxval_source?source=toxrefdb&casrn=114369-43-6	ToxRefDB Details	rat	rat	Sprague Dawley	Sprague Dawley	-
497	subchronic	subchronic	subchronic	subchronic	subchronic	subchronic	subchronic	336.82	114369-43-6	0	13	week	week	week	week	13	13	NA	NA	NA	NA	Fenbuconazole	1538925	1679	1679	5094	ToxRefDB	opp_der	-	LOAEL	loael	-	-	103	103	>	mg/kg-day	mg/kg/day	NA	-	https://www.epa.gov/aboutepa/about-national-center-computational-toxicology-ncct	-	https://actorws.epa.gov/actorws/toxval/v01/toxval_source?source=toxrefdb&casrn=114369-43-6	ToxRefDB Details	rat	rat	[Not Reported]	[Not Reported]	-
498	subchronic	subchronic	subchronic	subchronic	subchronic	subchronic	subchronic	336.82	114369-43-6	0	13	week	week	week	week	13	13	NA	NA	NA	NA	Fenbuconazole	1538938	1679	1679	5093	ToxRefDB	opp_der	-	LOAEL	loael	-	-	123.9	123.9	>	mg/kg-day	mg/kg/day	NA	-	https://www.epa.gov/aboutepa/about-national-center-computational-toxicology-ncct	-	https://actorws.epa.gov/actorws/toxval/v01/toxval_source?source=toxrefdb&casrn=114369-43-6	ToxRefDB Details	rat	rat	[Not Reported]	[Not Reported]	-
499	developmental	developmental	developmental	developmental	developmental	developmental	developmental	336.82	114369-43-6	0	9	GD	GD	GD	GD	9	9	NA	NA	NA	NA	Fenbuconazole	1538948	1679	1679	5105	ToxRefDB	opp_der	-	LOAEL	loael	-	-	150	150	>	mg/kg-day	mg/kg/day	NA	-	https://www.epa.gov/aboutepa/about-national-center-computational-toxicology-ncct	-	https://actorws.epa.gov/actorws/toxval/v01/toxval_source?source=toxrefdb&casrn=114369-43-6	ToxRefDB Details	rat	rat	Crl: CD B	Crl: CD B	-
500	acute	growth	Growth	acute	acute	growth:acute	NA	465.0917	79622-59-6	0	28	Day(s)	Day(s)	Day(s)	Day(s)	28	28	NA	NA	NA	NA	Fluazinam	1258697	2154	2154	291334	ECOTOX	EPA/OTS Doc.#88-920005361:168 p.	-	LOEL	LOEL	-	-	12.5	250	=	mg/kg-day	mg/kg food	NA	Weight gain	-	-	-	ECOTOX Details	norway rat	Norway Rat	-	-	-
501	acute	growth	Growth	acute	acute	growth:acute	NA	465.0917	79622-59-6	0	28	Day(s)	Day(s)	Day(s)	Day(s)	28	28	NA	NA	NA	NA	Fluazinam	1258720	2154	2154	291334	ECOTOX	EPA/OTS Doc.#88-920005361:168 p.	-	LOEL	LOEL	-	-	141.5	2830	=	mg/kg-day	mg/kg food	NA	Weight gain	-	-	-	ECOTOX Details	norway rat	Norway Rat	-	-	-
502	chronic	chronic	chronic	chronic	chronic	chronic	chronic	465.0917	79622-59-6	0	104	week	week	week	week	104	104	NA	NA	NA	NA	Fluazinam	1569927	2154	2154	8794	ToxRefDB	opp_der	-	LOAEL	loael	-	-	3.9	3.9	=	mg/kg-day	mg/kg/day	NA	-	https://www.epa.gov/aboutepa/about-national-center-computational-toxicology-ncct	-	https://actorws.epa.gov/actorws/toxval/v01/toxval_source?source=toxrefdb&casrn=79622-59-6	ToxRefDB Details	rat	rat	Sprague Dawley (CD)	Sprague Dawley (CD)	-
503	subchronic	subchronic	subchronic	subchronic	subchronic	subchronic	subchronic	465.0917	79622-59-6	0	90	day	day	day	day	90	90	NA	NA	NA	NA	Fluazinam	1569948	2154	2154	8769	ToxRefDB	opp_der	-	LOAEL	loael	-	-	44	44	=	mg/kg-day	mg/kg/day	NA	-	https://www.epa.gov/aboutepa/about-national-center-computational-toxicology-ncct	-	https://actorws.epa.gov/actorws/toxval/v01/toxval_source?source=toxrefdb&casrn=79622-59-6	ToxRefDB Details	rat	rat	Sprague Dawley (CD)	Sprague Dawley (CD)	-
504	chronic	chronic	chronic	chronic	chronic	chronic	chronic	465.0917	79622-59-6	0	104	week	week	week	week	104	104	NA	NA	NA	NA	Fluazinam	1569951	2154	2154	8817	ToxRefDB	opp_der	-	LOAEL	loael	-	-	40	40	>	mg/kg-day	mg/kg/day	NA	-	https://www.epa.gov/aboutepa/about-national-center-computational-toxicology-ncct	-	https://actorws.epa.gov/actorws/toxval/v01/toxval_source?source=toxrefdb&casrn=79622-59-6	ToxRefDB Details	rat	rat	Sprague Dawley	Sprague Dawley	-
505	developmental	developmental	developmental	developmental	developmental	developmental	developmental	465.0917	79622-59-6	0	9	GD	GD	GD	GD	9	9	NA	NA	NA	NA	Fluazinam	1569952	2154	2154	8783	ToxRefDB	opp_der	-	LOAEL	loael	-	-	250	250	>	mg/kg-day	mg/kg/day	NA	-	https://www.epa.gov/aboutepa/about-national-center-computational-toxicology-ncct	-	https://actorws.epa.gov/actorws/toxval/v01/toxval_source?source=toxrefdb&casrn=79622-59-6	ToxRefDB Details	rat	rat	Sprague Dawley (CD)	Sprague Dawley (CD)	-
506	subchronic	subchronic	subchronic	subchronic	subchronic	subchronic	subchronic	465.0917	79622-59-6	0	90	day	day	day	day	90	90	NA	NA	NA	NA	Fluazinam	1569953	2154	2154	8767	ToxRefDB	opp_der	-	LOAEL	loael	-	-	38	38	=	mg/kg-day	mg/kg/day	NA	-	https://www.epa.gov/aboutepa/about-national-center-computational-toxicology-ncct	-	https://actorws.epa.gov/actorws/toxval/v01/toxval_source?source=toxrefdb&casrn=79622-59-6	ToxRefDB Details	rat	rat	Sprague Dawley (CD)	Sprague Dawley (CD)	-
507	chronic	chronic	chronic	chronic	chronic	chronic	chronic	465.0917	79622-59-6	0	104	week	week	week	week	104	104	NA	NA	NA	NA	Fluazinam	1569956	2154	2154	8792	ToxRefDB	opp_der	-	LOAEL	loael	-	-	4.9	4.9	>	mg/kg-day	mg/kg/day	NA	-	https://www.epa.gov/aboutepa/about-national-center-computational-toxicology-ncct	-	https://actorws.epa.gov/actorws/toxval/v01/toxval_source?source=toxrefdb&casrn=79622-59-6	ToxRefDB Details	rat	rat	Sprague Dawley (CD)	Sprague Dawley (CD)	-
508	chronic	chronic	chronic	chronic	chronic	chronic	chronic	465.0917	79622-59-6	0	104	week	week	week	week	104	104	NA	NA	NA	NA	Fluazinam	1569957	2154	2154	8816	ToxRefDB	opp_der	-	LOAEL	loael	-	-	40	40	>	mg/kg-day	mg/kg/day	NA	-	https://www.epa.gov/aboutepa/about-national-center-computational-toxicology-ncct	-	https://actorws.epa.gov/actorws/toxval/v01/toxval_source?source=toxrefdb&casrn=79622-59-6	ToxRefDB Details	rat	rat	Sprague Dawley	Sprague Dawley	-
509	chronic	chronic	chronic	chronic	chronic	chronic	chronic	465.0917	79622-59-6	0	104	week	week	week	week	104	104	NA	NA	NA	NA	Fluazinam	1569959	2154	2154	8791	ToxRefDB	opp_der	-	LOAEL	loael	-	-	4.9	4.9	>	mg/kg-day	mg/kg/day	NA	-	https://www.epa.gov/aboutepa/about-national-center-computational-toxicology-ncct	-	https://actorws.epa.gov/actorws/toxval/v01/toxval_source?source=toxrefdb&casrn=79622-59-6	ToxRefDB Details	rat	rat	Sprague Dawley (CD)	Sprague Dawley (CD)	-
510	developmental	developmental	developmental	developmental	developmental	developmental	developmental	465.0917	79622-59-6	0	9	GD	GD	GD	GD	9	9	NA	NA	NA	NA	Fluazinam	1569962	2154	2154	8782	ToxRefDB	opp_der	-	LOAEL	loael	-	-	250	250	=	mg/kg-day	mg/kg/day	NA	-	https://www.epa.gov/aboutepa/about-national-center-computational-toxicology-ncct	-	https://actorws.epa.gov/actorws/toxval/v01/toxval_source?source=toxrefdb&casrn=79622-59-6	ToxRefDB Details	rat	rat	Sprague Dawley (CD)	Sprague Dawley (CD)	-
511	developmental	developmental	developmental	developmental	developmental	developmental	developmental	465.0917	79622-59-6	0	9	GD	GD	GD	GD	9	9	NA	NA	NA	NA	Fluazinam	1569966	2154	2154	8775	ToxRefDB	opp_der	-	LOAEL	loael	-	-	1000	1000	>	mg/kg-day	mg/kg/day	NA	-	https://www.epa.gov/aboutepa/about-national-center-computational-toxicology-ncct	-	https://actorws.epa.gov/actorws/toxval/v01/toxval_source?source=toxrefdb&casrn=79622-59-6	ToxRefDB Details	rat	rat	Sprague Dawley (CD)	Sprague Dawley (CD)	-
512	subchronic	subchronic	subchronic	subchronic	subchronic	subchronic	subchronic	465.0917	79622-59-6	0	90	day	day	day	day	90	90	NA	NA	NA	NA	Fluazinam	1569986	2154	2154	8768	ToxRefDB	opp_der	-	LOAEL	loael	-	-	44	44	=	mg/kg-day	mg/kg/day	NA	-	https://www.epa.gov/aboutepa/about-national-center-computational-toxicology-ncct	-	https://actorws.epa.gov/actorws/toxval/v01/toxval_source?source=toxrefdb&casrn=79622-59-6	ToxRefDB Details	rat	rat	Sprague Dawley (CD)	Sprague Dawley (CD)	-
513	chronic	chronic	chronic	chronic	chronic	chronic	chronic	465.0917	79622-59-6	0	104	week	week	week	week	104	104	NA	NA	NA	NA	Fluazinam	1569996	2154	2154	8821	ToxRefDB	opp_der	-	LOAEL	loael	-	-	4.9	4.9	=	mg/kg-day	mg/kg/day	NA	-	https://www.epa.gov/aboutepa/about-national-center-computational-toxicology-ncct	-	https://actorws.epa.gov/actorws/toxval/v01/toxval_source?source=toxrefdb&casrn=79622-59-6	ToxRefDB Details	rat	rat	Sprague Dawley	Sprague Dawley	-
514	developmental	developmental	developmental	developmental	developmental	developmental	developmental	465.0917	79622-59-6	0	9	GD	GD	GD	GD	9	9	NA	NA	NA	NA	Fluazinam	1570007	2154	2154	8777	ToxRefDB	opp_der	-	LOAEL	loael	-	-	1000	1000	>	mg/kg-day	mg/kg/day	NA	-	https://www.epa.gov/aboutepa/about-national-center-computational-toxicology-ncct	-	https://actorws.epa.gov/actorws/toxval/v01/toxval_source?source=toxrefdb&casrn=79622-59-6	ToxRefDB Details	rat	rat	Sprague Dawley (CD)	Sprague Dawley (CD)	-
515	chronic	chronic	chronic	chronic	chronic	chronic	chronic	465.0917	79622-59-6	0	104	week	week	week	week	104	104	NA	NA	NA	NA	Fluazinam	1570017	2154	2154	8814	ToxRefDB	opp_der	-	LOAEL	loael	-	-	40	40	>	mg/kg-day	mg/kg/day	NA	-	https://www.epa.gov/aboutepa/about-national-center-computational-toxicology-ncct	-	https://actorws.epa.gov/actorws/toxval/v01/toxval_source?source=toxrefdb&casrn=79622-59-6	ToxRefDB Details	rat	rat	Sprague Dawley	Sprague Dawley	-
516	developmental	developmental	developmental	developmental	developmental	developmental	developmental	465.0917	79622-59-6	0	9	GD	GD	GD	GD	9	9	NA	NA	NA	NA	Fluazinam	1570020	2154	2154	8785	ToxRefDB	opp_der	-	LOAEL	loael	-	-	250	250	=	mg/kg-day	mg/kg/day	NA	-	https://www.epa.gov/aboutepa/about-national-center-computational-toxicology-ncct	-	https://actorws.epa.gov/actorws/toxval/v01/toxval_source?source=toxrefdb&casrn=79622-59-6	ToxRefDB Details	rat	rat	Sprague Dawley (CD)	Sprague Dawley (CD)	-
517	chronic	chronic	chronic	chronic	chronic	chronic	chronic	465.0917	79622-59-6	0	104	week	week	week	week	104	104	NA	NA	NA	NA	Fluazinam	1570031	2154	2154	8822	ToxRefDB	opp_der	-	LOAEL	loael	-	-	3.8	3.8	=	mg/kg-day	mg/kg/day	NA	-	https://www.epa.gov/aboutepa/about-national-center-computational-toxicology-ncct	-	https://actorws.epa.gov/actorws/toxval/v01/toxval_source?source=toxrefdb&casrn=79622-59-6	ToxRefDB Details	rat	rat	Sprague Dawley	Sprague Dawley	-
518	developmental	developmental	developmental	developmental	developmental	developmental	developmental	465.0917	79622-59-6	0	9	GD	GD	GD	GD	9	9	NA	NA	NA	NA	Fluazinam	1570057	2154	2154	8774	ToxRefDB	opp_der	-	LOAEL	loael	-	-	1000	1000	>	mg/kg-day	mg/kg/day	NA	-	https://www.epa.gov/aboutepa/about-national-center-computational-toxicology-ncct	-	https://actorws.epa.gov/actorws/toxval/v01/toxval_source?source=toxrefdb&casrn=79622-59-6	ToxRefDB Details	rat	rat	Sprague Dawley (CD)	Sprague Dawley (CD)	-
519	chronic	chronic	chronic	chronic	chronic	chronic	chronic	465.0917	79622-59-6	0	104	week	week	week	week	104	104	NA	NA	NA	NA	Fluazinam	1570059	2154	2154	8820	ToxRefDB	opp_der	-	LOAEL	loael	-	-	40	40	>	mg/kg-day	mg/kg/day	NA	-	https://www.epa.gov/aboutepa/about-national-center-computational-toxicology-ncct	-	https://actorws.epa.gov/actorws/toxval/v01/toxval_source?source=toxrefdb&casrn=79622-59-6	ToxRefDB Details	rat	rat	Sprague Dawley	Sprague Dawley	-
520	developmental	developmental	developmental	developmental	developmental	developmental	developmental	465.0917	79622-59-6	0	9	GD	GD	GD	GD	9	9	NA	NA	NA	NA	Fluazinam	1570061	2154	2154	8784	ToxRefDB	opp_der	-	LOAEL	loael	-	-	250	250	=	mg/kg-day	mg/kg/day	NA	-	https://www.epa.gov/aboutepa/about-national-center-computational-toxicology-ncct	-	https://actorws.epa.gov/actorws/toxval/v01/toxval_source?source=toxrefdb&casrn=79622-59-6	ToxRefDB Details	rat	rat	Sprague Dawley (CD)	Sprague Dawley (CD)	-
521	chronic	chronic	chronic	chronic	chronic	chronic	chronic	465.0917	79622-59-6	0	104	week	week	week	week	104	104	NA	NA	NA	NA	Fluazinam	1570070	2154	2154	8818	ToxRefDB	opp_der	-	LOAEL	loael	-	-	40	40	>	mg/kg-day	mg/kg/day	NA	-	https://www.epa.gov/aboutepa/about-national-center-computational-toxicology-ncct	-	https://actorws.epa.gov/actorws/toxval/v01/toxval_source?source=toxrefdb&casrn=79622-59-6	ToxRefDB Details	rat	rat	Sprague Dawley	Sprague Dawley	-
522	developmental	developmental	developmental	developmental	developmental	developmental	developmental	465.0917	79622-59-6	0	9	GD	GD	GD	GD	9	9	NA	NA	NA	NA	Fluazinam	1570073	2154	2154	8776	ToxRefDB	opp_der	-	LOAEL	loael	-	-	1000	1000	>	mg/kg-day	mg/kg/day	NA	-	https://www.epa.gov/aboutepa/about-national-center-computational-toxicology-ncct	-	https://actorws.epa.gov/actorws/toxval/v01/toxval_source?source=toxrefdb&casrn=79622-59-6	ToxRefDB Details	rat	rat	Sprague Dawley (CD)	Sprague Dawley (CD)	-
523	chronic	chronic	chronic	chronic	chronic	chronic	chronic	465.0917	79622-59-6	0	104	week	week	week	week	104	104	NA	NA	NA	NA	Fluazinam	1570098	2154	2154	8815	ToxRefDB	opp_der	-	LOAEL	loael	-	-	40	40	>	mg/kg-day	mg/kg/day	NA	-	https://www.epa.gov/aboutepa/about-national-center-computational-toxicology-ncct	-	https://actorws.epa.gov/actorws/toxval/v01/toxval_source?source=toxrefdb&casrn=79622-59-6	ToxRefDB Details	rat	rat	Sprague Dawley	Sprague Dawley	-
524	chronic	chronic	chronic	chronic	chronic	chronic	chronic	465.0917	79622-59-6	0	104	week	week	week	week	104	104	NA	NA	NA	NA	Fluazinam	1570109	2154	2154	8790	ToxRefDB	opp_der	-	LOAEL	loael	-	-	4.9	4.9	>	mg/kg-day	mg/kg/day	NA	-	https://www.epa.gov/aboutepa/about-national-center-computational-toxicology-ncct	-	https://actorws.epa.gov/actorws/toxval/v01/toxval_source?source=toxrefdb&casrn=79622-59-6	ToxRefDB Details	rat	rat	Sprague Dawley (CD)	Sprague Dawley (CD)	-
525	chronic	chronic	chronic	chronic	chronic	chronic	chronic	465.0917	79622-59-6	0	104	week	week	week	week	104	104	NA	NA	NA	NA	Fluazinam	1570123	2154	2154	8793	ToxRefDB	opp_der	-	LOAEL	loael	-	-	3.9	3.9	>	mg/kg-day	mg/kg/day	NA	-	https://www.epa.gov/aboutepa/about-national-center-computational-toxicology-ncct	-	https://actorws.epa.gov/actorws/toxval/v01/toxval_source?source=toxrefdb&casrn=79622-59-6	ToxRefDB Details	rat	rat	Sprague Dawley (CD)	Sprague Dawley (CD)	-
526	chronic	chronic	chronic	chronic	chronic	chronic	chronic	465.0917	79622-59-6	0	104	week	week	week	week	104	104	NA	NA	NA	NA	Fluazinam	1570136	2154	2154	8819	ToxRefDB	opp_der	-	LOAEL	loael	-	-	3.8	3.8	=	mg/kg-day	mg/kg/day	NA	-	https://www.epa.gov/aboutepa/about-national-center-computational-toxicology-ncct	-	https://actorws.epa.gov/actorws/toxval/v01/toxval_source?source=toxrefdb&casrn=79622-59-6	ToxRefDB Details	rat	rat	Sprague Dawley	Sprague Dawley	-
527	chronic	chronic	chronic	chronic	chronic	chronic	chronic	465.0917	79622-59-6	0	104	week	week	week	week	104	104	NA	NA	NA	NA	Fluazinam	1570144	2154	2154	8823	ToxRefDB	opp_der	-	LOAEL	loael	-	-	40	40	>	mg/kg-day	mg/kg/day	NA	-	https://www.epa.gov/aboutepa/about-national-center-computational-toxicology-ncct	-	https://actorws.epa.gov/actorws/toxval/v01/toxval_source?source=toxrefdb&casrn=79622-59-6	ToxRefDB Details	rat	rat	Sprague Dawley	Sprague Dawley	-
528	subchronic	subchronic	subchronic	subchronic	subchronic	subchronic	subchronic	248.189	131341-86-1	0	90	day	day	day	day	90	90	NA	NA	NA	NA	Fludioxonil	1543286	1744	1744	9023	ToxRefDB	opp_der	-	LOAEL	loael	-	-	1283	1283	>	mg/kg-day	mg/kg/day	NA	-	https://www.epa.gov/aboutepa/about-national-center-computational-toxicology-ncct	-	https://actorws.epa.gov/actorws/toxval/v01/toxval_source?source=toxrefdb&casrn=131341-86-1	ToxRefDB Details	rat	rat	CD(SD)BR	CD(SD)BR	-
529	developmental	developmental	developmental	developmental	developmental	developmental	developmental	248.189	131341-86-1	0	9	GD	GD	GD	GD	9	9	NA	NA	NA	NA	Fludioxonil	1543291	1744	1744	9042	ToxRefDB	opp_der	-	LOAEL	loael	-	-	1000	1000	=	mg/kg-day	mg/kg/day	NA	-	https://www.epa.gov/aboutepa/about-national-center-computational-toxicology-ncct	-	https://actorws.epa.gov/actorws/toxval/v01/toxval_source?source=toxrefdb&casrn=131341-86-1	ToxRefDB Details	rat	rat	Sprague Dawley	Sprague Dawley	-
530	chronic	chronic	chronic	chronic	chronic	chronic	chronic	248.189	131341-86-1	0	24	month	month	month	month	24	24	NA	NA	NA	NA	Fludioxonil	1543309	1744	1744	9072	ToxRefDB	opp_der	-	LOAEL	loael	-	-	141	141	=	mg/kg-day	mg/kg/day	NA	-	https://www.epa.gov/aboutepa/about-national-center-computational-toxicology-ncct	-	https://actorws.epa.gov/actorws/toxval/v01/toxval_source?source=toxrefdb&casrn=131341-86-1	ToxRefDB Details	rat	rat	CD(SD)BR	CD(SD)BR	-
531	developmental	developmental	developmental	developmental	developmental	developmental	developmental	248.189	131341-86-1	0	9	GD	GD	GD	GD	9	9	NA	NA	NA	NA	Fludioxonil	1543331	1744	1744	9043	ToxRefDB	opp_der	-	LOAEL	loael	-	-	1000	1000	=	mg/kg-day	mg/kg/day	NA	-	https://www.epa.gov/aboutepa/about-national-center-computational-toxicology-ncct	-	https://actorws.epa.gov/actorws/toxval/v01/toxval_source?source=toxrefdb&casrn=131341-86-1	ToxRefDB Details	rat	rat	Sprague Dawley	Sprague Dawley	-
532	chronic	chronic	chronic	chronic	chronic	chronic	chronic	248.189	131341-86-1	0	24	month	month	month	month	24	24	NA	NA	NA	NA	Fludioxonil	1543338	1744	1744	9074	ToxRefDB	opp_der	-	LOAEL	loael	-	-	113	113	>	mg/kg-day	mg/kg/day	NA	-	https://www.epa.gov/aboutepa/about-national-center-computational-toxicology-ncct	-	https://actorws.epa.gov/actorws/toxval/v01/toxval_source?source=toxrefdb&casrn=131341-86-1	ToxRefDB Details	rat	rat	CD(SD)BR	CD(SD)BR	-
533	subchronic	subchronic	subchronic	subchronic	subchronic	subchronic	subchronic	248.189	131341-86-1	0	90	day	day	day	day	90	90	NA	NA	NA	NA	Fludioxonil	1543350	1744	1744	9028	ToxRefDB	opp_der	-	LOAEL	loael	-	-	462	462	=	mg/kg-day	mg/kg/day	NA	-	https://www.epa.gov/aboutepa/about-national-center-computational-toxicology-ncct	-	https://actorws.epa.gov/actorws/toxval/v01/toxval_source?source=toxrefdb&casrn=131341-86-1	ToxRefDB Details	rat	rat	CD(SD)BR	CD(SD)BR	-
534	subchronic	subchronic	subchronic	subchronic	subchronic	subchronic	subchronic	248.189	131341-86-1	0	90	day	day	day	day	90	90	NA	NA	NA	NA	Fludioxonil	1543353	1744	1744	9027	ToxRefDB	opp_der	-	LOAEL	loael	-	-	428	428	=	mg/kg-day	mg/kg/day	NA	-	https://www.epa.gov/aboutepa/about-national-center-computational-toxicology-ncct	-	https://actorws.epa.gov/actorws/toxval/v01/toxval_source?source=toxrefdb&casrn=131341-86-1	ToxRefDB Details	rat	rat	CD(SD)BR	CD(SD)BR	-
535	subchronic	subchronic	subchronic	subchronic	subchronic	subchronic	subchronic	248.189	131341-86-1	0	90	day	day	day	day	90	90	NA	NA	NA	NA	Fludioxonil	1543358	1744	1744	9019	ToxRefDB	opp_der	-	LOAEL	loael	-	-	1283	1283	>	mg/kg-day	mg/kg/day	NA	-	https://www.epa.gov/aboutepa/about-national-center-computational-toxicology-ncct	-	https://actorws.epa.gov/actorws/toxval/v01/toxval_source?source=toxrefdb&casrn=131341-86-1	ToxRefDB Details	rat	rat	CD(SD)BR	CD(SD)BR	-
536	subchronic	subchronic	subchronic	subchronic	subchronic	subchronic	subchronic	248.189	131341-86-1	0	90	day	day	day	day	90	90	NA	NA	NA	NA	Fludioxonil	1543363	1744	1744	9032	ToxRefDB	opp_der	-	LOAEL	loael	-	-	1283	1283	>	mg/kg-day	mg/kg/day	NA	-	https://www.epa.gov/aboutepa/about-national-center-computational-toxicology-ncct	-	https://actorws.epa.gov/actorws/toxval/v01/toxval_source?source=toxrefdb&casrn=131341-86-1	ToxRefDB Details	rat	rat	CD(SD)BR	CD(SD)BR	-
537	subchronic	subchronic	subchronic	subchronic	subchronic	subchronic	subchronic	248.189	131341-86-1	0	90	day	day	day	day	90	90	NA	NA	NA	NA	Fludioxonil	1543385	1744	1744	9024	ToxRefDB	opp_der	-	LOAEL	loael	-	-	1283	1283	>	mg/kg-day	mg/kg/day	NA	-	https://www.epa.gov/aboutepa/about-national-center-computational-toxicology-ncct	-	https://actorws.epa.gov/actorws/toxval/v01/toxval_source?source=toxrefdb&casrn=131341-86-1	ToxRefDB Details	rat	rat	CD(SD)BR	CD(SD)BR	-
538	chronic	chronic	chronic	chronic	chronic	chronic	chronic	248.189	131341-86-1	0	24	month	month	month	month	24	24	NA	NA	NA	NA	Fludioxonil	1543393	1744	1744	9075	ToxRefDB	opp_der	-	LOAEL	loael	-	-	113	113	=	mg/kg-day	mg/kg/day	NA	-	https://www.epa.gov/aboutepa/about-national-center-computational-toxicology-ncct	-	https://actorws.epa.gov/actorws/toxval/v01/toxval_source?source=toxrefdb&casrn=131341-86-1	ToxRefDB Details	rat	rat	CD(SD)BR	CD(SD)BR	-
539	chronic	chronic	chronic	chronic	chronic	chronic	chronic	248.189	131341-86-1	0	24	month	month	month	month	24	24	NA	NA	NA	NA	Fludioxonil	1543411	1744	1744	9073	ToxRefDB	opp_der	-	LOAEL	loael	-	-	113	113	=	mg/kg-day	mg/kg/day	NA	-	https://www.epa.gov/aboutepa/about-national-center-computational-toxicology-ncct	-	https://actorws.epa.gov/actorws/toxval/v01/toxval_source?source=toxrefdb&casrn=131341-86-1	ToxRefDB Details	rat	rat	CD(SD)BR	CD(SD)BR	-
540	subchronic	subchronic	subchronic	subchronic	subchronic	subchronic	subchronic	248.189	131341-86-1	0	90	day	day	day	day	90	90	NA	NA	NA	NA	Fludioxonil	1543427	1744	1744	9026	ToxRefDB	opp_der	-	LOAEL	loael	-	-	1283	1283	>	mg/kg-day	mg/kg/day	NA	-	https://www.epa.gov/aboutepa/about-national-center-computational-toxicology-ncct	-	https://actorws.epa.gov/actorws/toxval/v01/toxval_source?source=toxrefdb&casrn=131341-86-1	ToxRefDB Details	rat	rat	CD(SD)BR	CD(SD)BR	-
541	subchronic	subchronic	subchronic	subchronic	subchronic	subchronic	subchronic	248.189	131341-86-1	0	90	day	day	day	day	90	90	NA	NA	NA	NA	Fludioxonil	1543429	1744	1744	9029	ToxRefDB	opp_der	-	LOAEL	loael	-	-	1283	1283	>	mg/kg-day	mg/kg/day	NA	-	https://www.epa.gov/aboutepa/about-national-center-computational-toxicology-ncct	-	https://actorws.epa.gov/actorws/toxval/v01/toxval_source?source=toxrefdb&casrn=131341-86-1	ToxRefDB Details	rat	rat	CD(SD)BR	CD(SD)BR	-
542	subchronic	subchronic	subchronic	subchronic	subchronic	subchronic	subchronic	248.189	131341-86-1	0	90	day	day	day	day	90	90	NA	NA	NA	NA	Fludioxonil	1543445	1744	1744	9030	ToxRefDB	opp_der	-	LOAEL	loael	-	-	1283	1283	>	mg/kg-day	mg/kg/day	NA	-	https://www.epa.gov/aboutepa/about-national-center-computational-toxicology-ncct	-	https://actorws.epa.gov/actorws/toxval/v01/toxval_source?source=toxrefdb&casrn=131341-86-1	ToxRefDB Details	rat	rat	CD(SD)BR	CD(SD)BR	-
543	subchronic	subchronic	subchronic	subchronic	subchronic	subchronic	subchronic	248.189	131341-86-1	0	90	day	day	day	day	90	90	NA	NA	NA	NA	Fludioxonil	1543446	1744	1744	9022	ToxRefDB	opp_der	-	LOAEL	loael	-	-	1288	1288	>	mg/kg-day	mg/kg/day	NA	-	https://www.epa.gov/aboutepa/about-national-center-computational-toxicology-ncct	-	https://actorws.epa.gov/actorws/toxval/v01/toxval_source?source=toxrefdb&casrn=131341-86-1	ToxRefDB Details	rat	rat	CD(SD)BR	CD(SD)BR	-
544	subchronic	subchronic	subchronic	subchronic	subchronic	subchronic	subchronic	248.189	131341-86-1	0	90	day	day	day	day	90	90	NA	NA	NA	NA	Fludioxonil	1543461	1744	1744	9025	ToxRefDB	opp_der	-	LOAEL	loael	-	-	1283	1283	>	mg/kg-day	mg/kg/day	NA	-	https://www.epa.gov/aboutepa/about-national-center-computational-toxicology-ncct	-	https://actorws.epa.gov/actorws/toxval/v01/toxval_source?source=toxrefdb&casrn=131341-86-1	ToxRefDB Details	rat	rat	CD(SD)BR	CD(SD)BR	-
545	subchronic	subchronic	subchronic	subchronic	subchronic	subchronic	subchronic	248.189	131341-86-1	0	90	day	day	day	day	90	90	NA	NA	NA	NA	Fludioxonil	1543476	1744	1744	9020	ToxRefDB	opp_der	-	LOAEL	loael	-	-	1288	1288	>	mg/kg-day	mg/kg/day	NA	-	https://www.epa.gov/aboutepa/about-national-center-computational-toxicology-ncct	-	https://actorws.epa.gov/actorws/toxval/v01/toxval_source?source=toxrefdb&casrn=131341-86-1	ToxRefDB Details	rat	rat	CD(SD)BR	CD(SD)BR	-
546	subchronic	subchronic	subchronic	subchronic	subchronic	subchronic	subchronic	248.189	131341-86-1	0	90	day	day	day	day	90	90	NA	NA	NA	NA	Fludioxonil	1543512	1744	1744	9031	ToxRefDB	opp_der	-	LOAEL	loael	-	-	1283	1283	>	mg/kg-day	mg/kg/day	NA	-	https://www.epa.gov/aboutepa/about-national-center-computational-toxicology-ncct	-	https://actorws.epa.gov/actorws/toxval/v01/toxval_source?source=toxrefdb&casrn=131341-86-1	ToxRefDB Details	rat	rat	CD(SD)BR	CD(SD)BR	-
547	subchronic	subchronic	subchronic	subchronic	subchronic	subchronic	subchronic	248.189	131341-86-1	0	90	day	day	day	day	90	90	NA	NA	NA	NA	Fludioxonil	1543513	1744	1744	9021	ToxRefDB	opp_der	-	LOAEL	loael	-	-	428	428	=	mg/kg-day	mg/kg/day	NA	-	https://www.epa.gov/aboutepa/about-national-center-computational-toxicology-ncct	-	https://actorws.epa.gov/actorws/toxval/v01/toxval_source?source=toxrefdb&casrn=131341-86-1	ToxRefDB Details	rat	rat	CD(SD)BR	CD(SD)BR	-
548	subchronic	subchronic	subchronic	subchronic	subchronic	subchronic	subchronic	363.33	142459-58-3	0	84	day	day	day	day	84	84	NA	NA	NA	NA	Flufenacet	1545964	1784	1784	11421	ToxRefDB	opp_der	-	LOAEL	loael	-	-	28.8	28.8	=	mg/kg-day	mg/kg/day	NA	-	https://www.epa.gov/aboutepa/about-national-center-computational-toxicology-ncct	-	https://actorws.epa.gov/actorws/toxval/v01/toxval_source?source=toxrefdb&casrn=142459-58-3	ToxRefDB Details	rat	rat	Fischer 344	Fischer 344	-
549	chronic	chronic	chronic	chronic	chronic	chronic	chronic	363.33	142459-58-3	0	104	week	week	week	week	104	104	NA	NA	NA	NA	Flufenacet	1545971	1784	1784	11499	ToxRefDB	opp_der	-	LOAEL	loael	-	-	39	39	>	mg/kg-day	mg/kg/day	NA	-	https://www.epa.gov/aboutepa/about-national-center-computational-toxicology-ncct	-	https://actorws.epa.gov/actorws/toxval/v01/toxval_source?source=toxrefdb&casrn=142459-58-3	ToxRefDB Details	rat	rat	Fischer 344	Fischer 344	-
550	chronic	chronic	chronic	chronic	chronic	chronic	chronic	363.33	142459-58-3	0	104	week	week	week	week	104	104	NA	NA	NA	NA	Flufenacet	1545973	1784	1784	11488	ToxRefDB	opp_der	-	LOAEL	loael	-	-	39	39	>	mg/kg-day	mg/kg/day	NA	-	https://www.epa.gov/aboutepa/about-national-center-computational-toxicology-ncct	-	https://actorws.epa.gov/actorws/toxval/v01/toxval_source?source=toxrefdb&casrn=142459-58-3	ToxRefDB Details	rat	rat	Fischer 344	Fischer 344	-
551	chronic	chronic	chronic	chronic	chronic	chronic	chronic	363.33	142459-58-3	0	104	week	week	week	week	104	104	NA	NA	NA	NA	Flufenacet	1545975	1784	1784	11496	ToxRefDB	opp_der	-	LOAEL	loael	-	-	39	39	>	mg/kg-day	mg/kg/day	NA	-	https://www.epa.gov/aboutepa/about-national-center-computational-toxicology-ncct	-	https://actorws.epa.gov/actorws/toxval/v01/toxval_source?source=toxrefdb&casrn=142459-58-3	ToxRefDB Details	rat	rat	Fischer 344	Fischer 344	-
552	chronic	chronic	chronic	chronic	chronic	chronic	chronic	363.33	142459-58-3	0	104	week	week	week	week	104	104	NA	NA	NA	NA	Flufenacet	1545983	1784	1784	11500	ToxRefDB	opp_der	-	LOAEL	loael	-	-	49.8	49.8	>	mg/kg-day	mg/kg/day	NA	-	https://www.epa.gov/aboutepa/about-national-center-computational-toxicology-ncct	-	https://actorws.epa.gov/actorws/toxval/v01/toxval_source?source=toxrefdb&casrn=142459-58-3	ToxRefDB Details	rat	rat	Fischer 344	Fischer 344	-
553	chronic	chronic	chronic	chronic	chronic	chronic	chronic	363.33	142459-58-3	0	104	week	week	week	week	104	104	NA	NA	NA	NA	Flufenacet	1545995	1784	1784	11498	ToxRefDB	opp_der	-	LOAEL	loael	-	-	49.8	49.8	>	mg/kg-day	mg/kg/day	NA	-	https://www.epa.gov/aboutepa/about-national-center-computational-toxicology-ncct	-	https://actorws.epa.gov/actorws/toxval/v01/toxval_source?source=toxrefdb&casrn=142459-58-3	ToxRefDB Details	rat	rat	Fischer 344	Fischer 344	-
554	developmental	developmental	developmental	developmental	developmental	developmental	developmental	363.33	142459-58-3	0	9	GD	GD	GD	GD	9	9	NA	NA	NA	NA	Flufenacet	1545996	1784	1784	11458	ToxRefDB	opp_der	-	LOAEL	loael	-	-	125	125	=	mg/kg-day	mg/kg/day	NA	-	https://www.epa.gov/aboutepa/about-national-center-computational-toxicology-ncct	-	https://actorws.epa.gov/actorws/toxval/v01/toxval_source?source=toxrefdb&casrn=142459-58-3	ToxRefDB Details	rat	rat	CD(SD)BR	CD(SD)BR	-
555	subchronic	subchronic	subchronic	subchronic	subchronic	subchronic	subchronic	363.33	142459-58-3	0	84	day	day	day	day	84	84	NA	NA	NA	NA	Flufenacet	1546003	1784	1784	11423	ToxRefDB	opp_der	-	LOAEL	loael	-	-	191.2	191.2	>	mg/kg-day	mg/kg/day	NA	-	https://www.epa.gov/aboutepa/about-national-center-computational-toxicology-ncct	-	https://actorws.epa.gov/actorws/toxval/v01/toxval_source?source=toxrefdb&casrn=142459-58-3	ToxRefDB Details	rat	rat	Fischer 344	Fischer 344	-
556	developmental	developmental	developmental	developmental	developmental	developmental	developmental	363.33	142459-58-3	0	9	GD	GD	GD	GD	9	9	NA	NA	NA	NA	Flufenacet	1546006	1784	1784	11459	ToxRefDB	opp_der	-	LOAEL	loael	-	-	125	125	=	mg/kg-day	mg/kg/day	NA	-	https://www.epa.gov/aboutepa/about-national-center-computational-toxicology-ncct	-	https://actorws.epa.gov/actorws/toxval/v01/toxval_source?source=toxrefdb&casrn=142459-58-3	ToxRefDB Details	rat	rat	CD(SD)BR	CD(SD)BR	-
557	chronic	chronic	chronic	chronic	chronic	chronic	chronic	363.33	142459-58-3	0	104	week	week	week	week	104	104	NA	NA	NA	NA	Flufenacet	1546023	1784	1784	11494	ToxRefDB	opp_der	-	LOAEL	loael	-	-	39	39	>	mg/kg-day	mg/kg/day	NA	-	https://www.epa.gov/aboutepa/about-national-center-computational-toxicology-ncct	-	https://actorws.epa.gov/actorws/toxval/v01/toxval_source?source=toxrefdb&casrn=142459-58-3	ToxRefDB Details	rat	rat	Fischer 344	Fischer 344	-
558	chronic	chronic	chronic	chronic	chronic	chronic	chronic	363.33	142459-58-3	0	104	week	week	week	week	104	104	NA	NA	NA	NA	Flufenacet	1546024	1784	1784	11491	ToxRefDB	opp_der	-	LOAEL	loael	-	-	39	39	>	mg/kg-day	mg/kg/day	NA	-	https://www.epa.gov/aboutepa/about-national-center-computational-toxicology-ncct	-	https://actorws.epa.gov/actorws/toxval/v01/toxval_source?source=toxrefdb&casrn=142459-58-3	ToxRefDB Details	rat	rat	Fischer 344	Fischer 344	-
559	chronic	chronic	chronic	chronic	chronic	chronic	chronic	363.33	142459-58-3	0	104	week	week	week	week	104	104	NA	NA	NA	NA	Flufenacet	1546031	1784	1784	11487	ToxRefDB	opp_der	-	LOAEL	loael	-	-	39	39	>	mg/kg-day	mg/kg/day	NA	-	https://www.epa.gov/aboutepa/about-national-center-computational-toxicology-ncct	-	https://actorws.epa.gov/actorws/toxval/v01/toxval_source?source=toxrefdb&casrn=142459-58-3	ToxRefDB Details	rat	rat	Fischer 344	Fischer 344	-
560	subchronic	subchronic	subchronic	subchronic	subchronic	subchronic	subchronic	363.33	142459-58-3	0	84	day	day	day	day	84	84	NA	NA	NA	NA	Flufenacet	1546039	1784	1784	11426	ToxRefDB	opp_der	-	LOAEL	loael	-	-	191.2	191.2	>	mg/kg-day	mg/kg/day	NA	-	https://www.epa.gov/aboutepa/about-national-center-computational-toxicology-ncct	-	https://actorws.epa.gov/actorws/toxval/v01/toxval_source?source=toxrefdb&casrn=142459-58-3	ToxRefDB Details	rat	rat	Fischer 344	Fischer 344	-
561	chronic	chronic	chronic	chronic	chronic	chronic	chronic	363.33	142459-58-3	0	104	week	week	week	week	104	104	NA	NA	NA	NA	Flufenacet	1546045	1784	1784	11493	ToxRefDB	opp_der	-	LOAEL	loael	-	-	1.2	1.2	=	mg/kg-day	mg/kg/day	NA	-	https://www.epa.gov/aboutepa/about-national-center-computational-toxicology-ncct	-	https://actorws.epa.gov/actorws/toxval/v01/toxval_source?source=toxrefdb&casrn=142459-58-3	ToxRefDB Details	rat	rat	Fischer 344	Fischer 344	-
562	chronic	chronic	chronic	chronic	chronic	chronic	chronic	363.33	142459-58-3	0	104	week	week	week	week	104	104	NA	NA	NA	NA	Flufenacet	1546061	1784	1784	11497	ToxRefDB	opp_der	-	LOAEL	loael	-	-	49.8	49.8	>	mg/kg-day	mg/kg/day	NA	-	https://www.epa.gov/aboutepa/about-national-center-computational-toxicology-ncct	-	https://actorws.epa.gov/actorws/toxval/v01/toxval_source?source=toxrefdb&casrn=142459-58-3	ToxRefDB Details	rat	rat	Fischer 344	Fischer 344	-
563	chronic	chronic	chronic	chronic	chronic	chronic	chronic	363.33	142459-58-3	0	104	week	week	week	week	104	104	NA	NA	NA	NA	Flufenacet	1546065	1784	1784	11495	ToxRefDB	opp_der	-	LOAEL	loael	-	-	1.2	1.2	=	mg/kg-day	mg/kg/day	NA	-	https://www.epa.gov/aboutepa/about-national-center-computational-toxicology-ncct	-	https://actorws.epa.gov/actorws/toxval/v01/toxval_source?source=toxrefdb&casrn=142459-58-3	ToxRefDB Details	rat	rat	Fischer 344	Fischer 344	-
564	subchronic	subchronic	subchronic	subchronic	subchronic	subchronic	subchronic	363.33	142459-58-3	0	84	day	day	day	day	84	84	NA	NA	NA	NA	Flufenacet	1546100	1784	1784	11433	ToxRefDB	opp_der	-	LOAEL	loael	-	-	191.2	191.2	>	mg/kg-day	mg/kg/day	NA	-	https://www.epa.gov/aboutepa/about-national-center-computational-toxicology-ncct	-	https://actorws.epa.gov/actorws/toxval/v01/toxval_source?source=toxrefdb&casrn=142459-58-3	ToxRefDB Details	rat	rat	Fischer 344	Fischer 344	-
565	subchronic	subchronic	subchronic	subchronic	subchronic	subchronic	subchronic	363.33	142459-58-3	0	84	day	day	day	day	84	84	NA	NA	NA	NA	Flufenacet	1546103	1784	1784	11431	ToxRefDB	opp_der	-	LOAEL	loael	-	-	224.5	224.5	>	mg/kg-day	mg/kg/day	NA	-	https://www.epa.gov/aboutepa/about-national-center-computational-toxicology-ncct	-	https://actorws.epa.gov/actorws/toxval/v01/toxval_source?source=toxrefdb&casrn=142459-58-3	ToxRefDB Details	rat	rat	Fischer 344	Fischer 344	-
566	chronic	chronic	chronic	chronic	chronic	chronic	chronic	363.33	142459-58-3	0	104	week	week	week	week	104	104	NA	NA	NA	NA	Flufenacet	1546108	1784	1784	11485	ToxRefDB	opp_der	-	LOAEL	loael	-	-	1.5	1.5	=	mg/kg-day	mg/kg/day	NA	-	https://www.epa.gov/aboutepa/about-national-center-computational-toxicology-ncct	-	https://actorws.epa.gov/actorws/toxval/v01/toxval_source?source=toxrefdb&casrn=142459-58-3	ToxRefDB Details	rat	rat	Fischer 344	Fischer 344	-
567	chronic	chronic	chronic	chronic	chronic	chronic	chronic	363.33	142459-58-3	0	104	week	week	week	week	104	104	NA	NA	NA	NA	Flufenacet	1546118	1784	1784	11486	ToxRefDB	opp_der	-	LOAEL	loael	-	-	1.2	1.2	=	mg/kg-day	mg/kg/day	NA	-	https://www.epa.gov/aboutepa/about-national-center-computational-toxicology-ncct	-	https://actorws.epa.gov/actorws/toxval/v01/toxval_source?source=toxrefdb&casrn=142459-58-3	ToxRefDB Details	rat	rat	Fischer 344	Fischer 344	-
568	chronic	chronic	chronic	chronic	chronic	chronic	chronic	363.33	142459-58-3	0	104	week	week	week	week	104	104	NA	NA	NA	NA	Flufenacet	1546122	1784	1784	11492	ToxRefDB	opp_der	-	LOAEL	loael	-	-	1.5	1.5	=	mg/kg-day	mg/kg/day	NA	-	https://www.epa.gov/aboutepa/about-national-center-computational-toxicology-ncct	-	https://actorws.epa.gov/actorws/toxval/v01/toxval_source?source=toxrefdb&casrn=142459-58-3	ToxRefDB Details	rat	rat	Fischer 344	Fischer 344	-
569	subchronic	subchronic	subchronic	subchronic	subchronic	subchronic	subchronic	363.33	142459-58-3	0	84	day	day	day	day	84	84	NA	NA	NA	NA	Flufenacet	1546125	1784	1784	11425	ToxRefDB	opp_der	-	LOAEL	loael	-	-	224.5	224.5	>	mg/kg-day	mg/kg/day	NA	-	https://www.epa.gov/aboutepa/about-national-center-computational-toxicology-ncct	-	https://actorws.epa.gov/actorws/toxval/v01/toxval_source?source=toxrefdb&casrn=142459-58-3	ToxRefDB Details	rat	rat	Fischer 344	Fischer 344	-
570	subchronic	subchronic	subchronic	subchronic	subchronic	subchronic	subchronic	363.33	142459-58-3	0	84	day	day	day	day	84	84	NA	NA	NA	NA	Flufenacet	1546144	1784	1784	11427	ToxRefDB	opp_der	-	LOAEL	loael	-	-	191.2	191.2	>	mg/kg-day	mg/kg/day	NA	-	https://www.epa.gov/aboutepa/about-national-center-computational-toxicology-ncct	-	https://actorws.epa.gov/actorws/toxval/v01/toxval_source?source=toxrefdb&casrn=142459-58-3	ToxRefDB Details	rat	rat	Fischer 344	Fischer 344	-
571	subchronic	subchronic	subchronic	subchronic	subchronic	subchronic	subchronic	363.33	142459-58-3	0	84	day	day	day	day	84	84	NA	NA	NA	NA	Flufenacet	1546152	1784	1784	11424	ToxRefDB	opp_der	-	LOAEL	loael	-	-	191.2	191.2	>	mg/kg-day	mg/kg/day	NA	-	https://www.epa.gov/aboutepa/about-national-center-computational-toxicology-ncct	-	https://actorws.epa.gov/actorws/toxval/v01/toxval_source?source=toxrefdb&casrn=142459-58-3	ToxRefDB Details	rat	rat	Fischer 344	Fischer 344	-
572	subchronic	subchronic	subchronic	subchronic	subchronic	subchronic	subchronic	363.33	142459-58-3	0	84	day	day	day	day	84	84	NA	NA	NA	NA	Flufenacet	1546154	1784	1784	11428	ToxRefDB	opp_der	-	LOAEL	loael	-	-	191.2	191.2	>	mg/kg-day	mg/kg/day	NA	-	https://www.epa.gov/aboutepa/about-national-center-computational-toxicology-ncct	-	https://actorws.epa.gov/actorws/toxval/v01/toxval_source?source=toxrefdb&casrn=142459-58-3	ToxRefDB Details	rat	rat	Fischer 344	Fischer 344	-
573	subchronic	subchronic	subchronic	subchronic	subchronic	subchronic	subchronic	363.33	142459-58-3	0	84	day	day	day	day	84	84	NA	NA	NA	NA	Flufenacet	1546155	1784	1784	11430	ToxRefDB	opp_der	-	LOAEL	loael	-	-	191.2	191.2	>	mg/kg-day	mg/kg/day	NA	-	https://www.epa.gov/aboutepa/about-national-center-computational-toxicology-ncct	-	https://actorws.epa.gov/actorws/toxval/v01/toxval_source?source=toxrefdb&casrn=142459-58-3	ToxRefDB Details	rat	rat	Fischer 344	Fischer 344	-
574	subchronic	subchronic	subchronic	subchronic	subchronic	subchronic	subchronic	363.33	142459-58-3	0	84	day	day	day	day	84	84	NA	NA	NA	NA	Flufenacet	1546171	1784	1784	11434	ToxRefDB	opp_der	-	LOAEL	loael	-	-	191.2	191.2	>	mg/kg-day	mg/kg/day	NA	-	https://www.epa.gov/aboutepa/about-national-center-computational-toxicology-ncct	-	https://actorws.epa.gov/actorws/toxval/v01/toxval_source?source=toxrefdb&casrn=142459-58-3	ToxRefDB Details	rat	rat	Fischer 344	Fischer 344	-
575	chronic	chronic	chronic	chronic	chronic	chronic	chronic	363.33	142459-58-3	0	104	week	week	week	week	104	104	NA	NA	NA	NA	Flufenacet	1546175	1784	1784	11489	ToxRefDB	opp_der	-	LOAEL	loael	-	-	39	39	>	mg/kg-day	mg/kg/day	NA	-	https://www.epa.gov/aboutepa/about-national-center-computational-toxicology-ncct	-	https://actorws.epa.gov/actorws/toxval/v01/toxval_source?source=toxrefdb&casrn=142459-58-3	ToxRefDB Details	rat	rat	Fischer 344	Fischer 344	-
576	chronic	chronic	chronic	chronic	chronic	chronic	chronic	363.33	142459-58-3	0	104	week	week	week	week	104	104	NA	NA	NA	NA	Flufenacet	1546177	1784	1784	11490	ToxRefDB	opp_der	-	LOAEL	loael	-	-	39	39	>	mg/kg-day	mg/kg/day	NA	-	https://www.epa.gov/aboutepa/about-national-center-computational-toxicology-ncct	-	https://actorws.epa.gov/actorws/toxval/v01/toxval_source?source=toxrefdb&casrn=142459-58-3	ToxRefDB Details	rat	rat	Fischer 344	Fischer 344	-
577	subchronic	subchronic	subchronic	subchronic	subchronic	subchronic	subchronic	363.33	142459-58-3	0	84	day	day	day	day	84	84	NA	NA	NA	NA	Flufenacet	1546200	1784	1784	11422	ToxRefDB	opp_der	-	LOAEL	loael	-	-	191.2	191.2	>	mg/kg-day	mg/kg/day	NA	-	https://www.epa.gov/aboutepa/about-national-center-computational-toxicology-ncct	-	https://actorws.epa.gov/actorws/toxval/v01/toxval_source?source=toxrefdb&casrn=142459-58-3	ToxRefDB Details	rat	rat	Fischer 344	Fischer 344	-
578	subchronic	subchronic	subchronic	subchronic	subchronic	subchronic	subchronic	363.33	142459-58-3	0	84	day	day	day	day	84	84	NA	NA	NA	NA	Flufenacet	1546222	1784	1784	11432	ToxRefDB	opp_der	-	LOAEL	loael	-	-	191.2	191.2	>	mg/kg-day	mg/kg/day	NA	-	https://www.epa.gov/aboutepa/about-national-center-computational-toxicology-ncct	-	https://actorws.epa.gov/actorws/toxval/v01/toxval_source?source=toxrefdb&casrn=142459-58-3	ToxRefDB Details	rat	rat	Fischer 344	Fischer 344	-
579	subchronic	subchronic	subchronic	subchronic	subchronic	subchronic	subchronic	363.33	142459-58-3	0	84	day	day	day	day	84	84	NA	NA	NA	NA	Flufenacet	1546243	1784	1784	11420	ToxRefDB	opp_der	-	LOAEL	loael	-	-	6	6	=	mg/kg-day	mg/kg/day	NA	-	https://www.epa.gov/aboutepa/about-national-center-computational-toxicology-ncct	-	https://actorws.epa.gov/actorws/toxval/v01/toxval_source?source=toxrefdb&casrn=142459-58-3	ToxRefDB Details	rat	rat	Fischer 344	Fischer 344	-
580	subchronic	subchronic	subchronic	subchronic	subchronic	subchronic	subchronic	363.33	142459-58-3	0	84	day	day	day	day	84	84	NA	NA	NA	NA	Flufenacet	1546244	1784	1784	11429	ToxRefDB	opp_der	-	LOAEL	loael	-	-	191.2	191.2	>	mg/kg-day	mg/kg/day	NA	-	https://www.epa.gov/aboutepa/about-national-center-computational-toxicology-ncct	-	https://actorws.epa.gov/actorws/toxval/v01/toxval_source?source=toxrefdb&casrn=142459-58-3	ToxRefDB Details	rat	rat	Fischer 344	Fischer 344	-
581	chronic	chronic	chronic	chronic	chronic	chronic	chronic	315.399	85509-19-9	0	2	year	year	year	year	2	2	NA	NA	NA	NA	Flusilazole	1523486	305	305	10384	ToxRefDB	opp_der	-	LOAEL	loael	-	-	2.6	2.6	=	mg/kg-day	mg/kg/day	NA	-	https://www.epa.gov/aboutepa/about-national-center-computational-toxicology-ncct	-	https://actorws.epa.gov/actorws/toxval/v01/toxval_source?source=toxrefdb&casrn=85509-19-9	ToxRefDB Details	rat	rat	CD(SD)BR	CD(SD)BR	-
582	developmental	developmental	developmental	developmental	developmental	developmental	developmental	315.399	85509-19-9	0	9	GD	GD	GD	GD	9	9	NA	NA	NA	NA	Flusilazole	1523487	305	305	10375	ToxRefDB	opp_der	-	LOAEL	loael	-	-	250	250	>	mg/kg-day	mg/kg/day	NA	-	https://www.epa.gov/aboutepa/about-national-center-computational-toxicology-ncct	-	https://actorws.epa.gov/actorws/toxval/v01/toxval_source?source=toxrefdb&casrn=85509-19-9	ToxRefDB Details	rat	rat	CD(SD)BR	CD(SD)BR	-
583	developmental	developmental	developmental	developmental	developmental	developmental	developmental	315.399	85509-19-9	0	9	GD	GD	GD	GD	9	9	NA	NA	NA	NA	Flusilazole	1523488	305	305	10373	ToxRefDB	opp_der	-	LOAEL	loael	-	-	100	100	=	mg/kg-day	mg/kg/day	NA	-	https://www.epa.gov/aboutepa/about-national-center-computational-toxicology-ncct	-	https://actorws.epa.gov/actorws/toxval/v01/toxval_source?source=toxrefdb&casrn=85509-19-9	ToxRefDB Details	rat	rat	CD(SD)BR	CD(SD)BR	-
584	developmental	developmental	developmental	developmental	developmental	developmental	developmental	315.399	85509-19-9	0	9	GD	GD	GD	GD	9	9	NA	NA	NA	NA	Flusilazole	1523489	305	305	12069	ToxRefDB	opp_der	-	LOAEL	loael	-	-	15	300	=	mg/kg-day	ppm	NA	-	https://www.epa.gov/aboutepa/about-national-center-computational-toxicology-ncct	-	https://actorws.epa.gov/actorws/toxval/v01/toxval_source?source=toxrefdb&casrn=85509-19-9	ToxRefDB Details	rat	rat	CD(SD)BR	CD(SD)BR	-
585	developmental	developmental	developmental	developmental	developmental	developmental	developmental	315.399	85509-19-9	0	9	GD	GD	GD	GD	9	9	NA	NA	NA	NA	Flusilazole	1523496	305	305	12067	ToxRefDB	opp_der	-	LOAEL	loael	-	-	15	300	=	mg/kg-day	ppm	NA	-	https://www.epa.gov/aboutepa/about-national-center-computational-toxicology-ncct	-	https://actorws.epa.gov/actorws/toxval/v01/toxval_source?source=toxrefdb&casrn=85509-19-9	ToxRefDB Details	rat	rat	CD(SD)BR	CD(SD)BR	-
586	developmental	developmental	developmental	developmental	developmental	developmental	developmental	315.399	85509-19-9	0	9	GD	GD	GD	GD	9	9	NA	NA	NA	NA	Flusilazole	1523506	305	305	10371	ToxRefDB	opp_der	-	LOAEL	loael	-	-	100	100	>	mg/kg-day	mg/kg/day	NA	-	https://www.epa.gov/aboutepa/about-national-center-computational-toxicology-ncct	-	https://actorws.epa.gov/actorws/toxval/v01/toxval_source?source=toxrefdb&casrn=85509-19-9	ToxRefDB Details	rat	rat	CD(SD)BR	CD(SD)BR	-
587	developmental	developmental	developmental	developmental	developmental	developmental	developmental	315.399	85509-19-9	0	9	GD	GD	GD	GD	9	9	NA	NA	NA	NA	Flusilazole	1523532	305	305	10376	ToxRefDB	opp_der	-	LOAEL	loael	-	-	50	50	=	mg/kg-day	mg/kg/day	NA	-	https://www.epa.gov/aboutepa/about-national-center-computational-toxicology-ncct	-	https://actorws.epa.gov/actorws/toxval/v01/toxval_source?source=toxrefdb&casrn=85509-19-9	ToxRefDB Details	rat	rat	CD(SD)BR	CD(SD)BR	-
588	subchronic	subchronic	subchronic	subchronic	subchronic	subchronic	subchronic	315.399	85509-19-9	0	90	day	day	day	day	90	90	NA	NA	NA	NA	Flusilazole	1523534	305	305	10360	ToxRefDB	opp_der	-	LOAEL	loael	-	-	70	70	>	mg/kg-day	mg/kg/day	NA	-	https://www.epa.gov/aboutepa/about-national-center-computational-toxicology-ncct	-	https://actorws.epa.gov/actorws/toxval/v01/toxval_source?source=toxrefdb&casrn=85509-19-9	ToxRefDB Details	rat	rat	Sprague Dawley (CD)	Sprague Dawley (CD)	-
589	developmental	developmental	developmental	developmental	developmental	developmental	developmental	315.399	85509-19-9	0	9	GD	GD	GD	GD	9	9	NA	NA	NA	NA	Flusilazole	1523538	305	305	10374	ToxRefDB	opp_der	-	LOAEL	loael	-	-	0.4	0.4	=	mg/kg-day	mg/kg/day	NA	-	https://www.epa.gov/aboutepa/about-national-center-computational-toxicology-ncct	-	https://actorws.epa.gov/actorws/toxval/v01/toxval_source?source=toxrefdb&casrn=85509-19-9	ToxRefDB Details	rat	rat	CD(SD)BR	CD(SD)BR	-
590	subchronic	subchronic	subchronic	subchronic	subchronic	subchronic	subchronic	315.399	85509-19-9	0	90	day	day	day	day	90	90	NA	NA	NA	NA	Flusilazole	1523550	305	305	10361	ToxRefDB	opp_der	-	LOAEL	loael	-	-	55	55	>	mg/kg-day	mg/kg/day	NA	-	https://www.epa.gov/aboutepa/about-national-center-computational-toxicology-ncct	-	https://actorws.epa.gov/actorws/toxval/v01/toxval_source?source=toxrefdb&casrn=85509-19-9	ToxRefDB Details	rat	rat	Sprague Dawley (CD)	Sprague Dawley (CD)	-
591	developmental	developmental	developmental	developmental	developmental	developmental	developmental	315.399	85509-19-9	0	9	GD	GD	GD	GD	9	9	NA	NA	NA	NA	Flusilazole	1523565	305	305	12068	ToxRefDB	opp_der	-	LOAEL	loael	-	-	15	300	=	mg/kg-day	ppm	NA	-	https://www.epa.gov/aboutepa/about-national-center-computational-toxicology-ncct	-	https://actorws.epa.gov/actorws/toxval/v01/toxval_source?source=toxrefdb&casrn=85509-19-9	ToxRefDB Details	rat	rat	CD(SD)BR	CD(SD)BR	-
592	chronic	chronic	chronic	chronic	chronic	chronic	chronic	315.399	85509-19-9	0	2	year	year	year	year	2	2	NA	NA	NA	NA	Flusilazole	1523568	305	305	10383	ToxRefDB	opp_der	-	LOAEL	loael	-	-	13	13	>	mg/kg-day	mg/kg/day	NA	-	https://www.epa.gov/aboutepa/about-national-center-computational-toxicology-ncct	-	https://actorws.epa.gov/actorws/toxval/v01/toxval_source?source=toxrefdb&casrn=85509-19-9	ToxRefDB Details	rat	rat	CD(SD)BR	CD(SD)BR	-
593	subchronic	subchronic	subchronic	subchronic	subchronic	subchronic	subchronic	315.399	85509-19-9	0	90	day	day	day	day	90	90	NA	NA	NA	NA	Flusilazole	1523572	305	305	10362	ToxRefDB	opp_der	-	LOAEL	loael	-	-	27	27	=	mg/kg-day	mg/kg/day	NA	-	https://www.epa.gov/aboutepa/about-national-center-computational-toxicology-ncct	-	https://actorws.epa.gov/actorws/toxval/v01/toxval_source?source=toxrefdb&casrn=85509-19-9	ToxRefDB Details	rat	rat	Sprague Dawley (CD)	Sprague Dawley (CD)	-
594	developmental	developmental	developmental	developmental	developmental	developmental	developmental	315.399	85509-19-9	0	9	GD	GD	GD	GD	9	9	NA	NA	NA	NA	Flusilazole	1523578	305	305	10370	ToxRefDB	opp_der	-	LOAEL	loael	-	-	10	10	=	mg/kg-day	mg/kg/day	NA	-	https://www.epa.gov/aboutepa/about-national-center-computational-toxicology-ncct	-	https://actorws.epa.gov/actorws/toxval/v01/toxval_source?source=toxrefdb&casrn=85509-19-9	ToxRefDB Details	rat	rat	CD(SD)BR	CD(SD)BR	-
595	subchronic	subchronic	subchronic	subchronic	subchronic	subchronic	subchronic	315.399	85509-19-9	0	90	day	day	day	day	90	90	NA	NA	NA	NA	Flusilazole	1523579	305	305	10359	ToxRefDB	opp_der	-	LOAEL	loael	-	-	27	27	=	mg/kg-day	mg/kg/day	NA	-	https://www.epa.gov/aboutepa/about-national-center-computational-toxicology-ncct	-	https://actorws.epa.gov/actorws/toxval/v01/toxval_source?source=toxrefdb&casrn=85509-19-9	ToxRefDB Details	rat	rat	Sprague Dawley (CD)	Sprague Dawley (CD)	-
596	developmental	developmental	developmental	developmental	developmental	developmental	developmental	315.399	85509-19-9	0	9	GD	GD	GD	GD	9	9	NA	NA	NA	NA	Flusilazole	1523592	305	305	10372	ToxRefDB	opp_der	-	LOAEL	loael	-	-	100	100	=	mg/kg-day	mg/kg/day	NA	-	https://www.epa.gov/aboutepa/about-national-center-computational-toxicology-ncct	-	https://actorws.epa.gov/actorws/toxval/v01/toxval_source?source=toxrefdb&casrn=85509-19-9	ToxRefDB Details	rat	rat	CD(SD)BR	CD(SD)BR	-
597	chronic	chronic	chronic	chronic	chronic	chronic	chronic	257.72	23422-53-9	0	2	year	year	year	year	2	2	NA	NA	NA	NA	Formetanate hydrochloride	1529009	1898	1898	6219	ToxRefDB	opp_der	-	LOAEL	loael	-	-	12	12	>	mg/kg-day	mg/kg/day	NA	-	https://www.epa.gov/aboutepa/about-national-center-computational-toxicology-ncct	-	https://actorws.epa.gov/actorws/toxval/v01/toxval_source?source=toxrefdb&casrn=23422-53-9	ToxRefDB Details	rat	rat	Sprague Dawley	Sprague Dawley	-
598	chronic	chronic	chronic	chronic	chronic	chronic	chronic	257.72	23422-53-9	0	2	year	year	year	year	2	2	NA	NA	NA	NA	Formetanate hydrochloride	1529018	1898	1898	6220	ToxRefDB	opp_der	-	LOAEL	loael	-	-	12	12	=	mg/kg-day	mg/kg/day	NA	-	https://www.epa.gov/aboutepa/about-national-center-computational-toxicology-ncct	-	https://actorws.epa.gov/actorws/toxval/v01/toxval_source?source=toxrefdb&casrn=23422-53-9	ToxRefDB Details	rat	rat	Sprague Dawley	Sprague Dawley	-
599	chronic	chronic	chronic	chronic	chronic	chronic	chronic	434.81	100784-20-1	0	104	week	week	week	week	104	104	NA	NA	NA	NA	Halosulfuron-methyl	1535807	1622	1622	10269	ToxRefDB	opp_der	-	LOAEL	loael	-	-	138.6	138.6	=	mg/kg-day	mg/kg/day	NA	-	https://www.epa.gov/aboutepa/about-national-center-computational-toxicology-ncct	-	https://actorws.epa.gov/actorws/toxval/v01/toxval_source?source=toxrefdb&casrn=100784-20-1	ToxRefDB Details	rat	rat	CD(SD)BR	CD(SD)BR	-
600	subchronic	subchronic	subchronic	subchronic	subchronic	subchronic	subchronic	434.81	100784-20-1	0	13	week	week	week	week	13	13	NA	NA	NA	NA	Halosulfuron-methyl	1535812	1622	1622	10256	ToxRefDB	opp_der	-	LOAEL	loael	-	-	497	497	=	mg/kg-day	mg/kg/day	NA	-	https://www.epa.gov/aboutepa/about-national-center-computational-toxicology-ncct	-	https://actorws.epa.gov/actorws/toxval/v01/toxval_source?source=toxrefdb&casrn=100784-20-1	ToxRefDB Details	rat	rat	Sprague Dawley	Sprague Dawley	-
601	subchronic	subchronic	subchronic	subchronic	subchronic	subchronic	subchronic	434.81	100784-20-1	0	13	week	week	week	week	13	13	NA	NA	NA	NA	Halosulfuron-methyl	1535814	1622	1622	10252	ToxRefDB	opp_der	-	LOAEL	loael	-	-	497	497	=	mg/kg-day	mg/kg/day	NA	-	https://www.epa.gov/aboutepa/about-national-center-computational-toxicology-ncct	-	https://actorws.epa.gov/actorws/toxval/v01/toxval_source?source=toxrefdb&casrn=100784-20-1	ToxRefDB Details	rat	rat	Sprague Dawley	Sprague Dawley	-
602	subchronic	subchronic	subchronic	subchronic	subchronic	subchronic	subchronic	434.81	100784-20-1	0	13	week	week	week	week	13	13	NA	NA	NA	NA	Halosulfuron-methyl	1535822	1622	1622	10253	ToxRefDB	opp_der	-	LOAEL	loael	-	-	640	640	=	mg/kg-day	mg/kg/day	NA	-	https://www.epa.gov/aboutepa/about-national-center-computational-toxicology-ncct	-	https://actorws.epa.gov/actorws/toxval/v01/toxval_source?source=toxrefdb&casrn=100784-20-1	ToxRefDB Details	rat	rat	Sprague Dawley	Sprague Dawley	-
603	subchronic	subchronic	subchronic	subchronic	subchronic	subchronic	subchronic	434.81	100784-20-1	0	13	week	week	week	week	13	13	NA	NA	NA	NA	Halosulfuron-methyl	1535836	1622	1622	10248	ToxRefDB	opp_der	-	LOAEL	loael	-	-	497	497	=	mg/kg-day	mg/kg/day	NA	-	https://www.epa.gov/aboutepa/about-national-center-computational-toxicology-ncct	-	https://actorws.epa.gov/actorws/toxval/v01/toxval_source?source=toxrefdb&casrn=100784-20-1	ToxRefDB Details	rat	rat	Sprague Dawley	Sprague Dawley	-
604	subchronic	subchronic	subchronic	subchronic	subchronic	subchronic	subchronic	434.81	100784-20-1	0	13	week	week	week	week	13	13	NA	NA	NA	NA	Halosulfuron-methyl	1535839	1622	1622	10251	ToxRefDB	opp_der	-	LOAEL	loael	-	-	497	497	>	mg/kg-day	mg/kg/day	NA	-	https://www.epa.gov/aboutepa/about-national-center-computational-toxicology-ncct	-	https://actorws.epa.gov/actorws/toxval/v01/toxval_source?source=toxrefdb&casrn=100784-20-1	ToxRefDB Details	rat	rat	Sprague Dawley	Sprague Dawley	-
605	subchronic	subchronic	subchronic	subchronic	subchronic	subchronic	subchronic	434.81	100784-20-1	0	13	week	week	week	week	13	13	NA	NA	NA	NA	Halosulfuron-methyl	1535845	1622	1622	10254	ToxRefDB	opp_der	-	LOAEL	loael	-	-	497	497	=	mg/kg-day	mg/kg/day	NA	-	https://www.epa.gov/aboutepa/about-national-center-computational-toxicology-ncct	-	https://actorws.epa.gov/actorws/toxval/v01/toxval_source?source=toxrefdb&casrn=100784-20-1	ToxRefDB Details	rat	rat	Sprague Dawley	Sprague Dawley	-
606	subchronic	subchronic	subchronic	subchronic	subchronic	subchronic	subchronic	434.81	100784-20-1	0	13	week	week	week	week	13	13	NA	NA	NA	NA	Halosulfuron-methyl	1535855	1622	1622	10250	ToxRefDB	opp_der	-	LOAEL	loael	-	-	497	497	=	mg/kg-day	mg/kg/day	NA	-	https://www.epa.gov/aboutepa/about-national-center-computational-toxicology-ncct	-	https://actorws.epa.gov/actorws/toxval/v01/toxval_source?source=toxrefdb&casrn=100784-20-1	ToxRefDB Details	rat	rat	Sprague Dawley	Sprague Dawley	-
607	developmental	developmental	developmental	developmental	developmental	developmental	developmental	434.81	100784-20-1	0	9	GD	GD	GD	GD	9	9	NA	NA	NA	NA	Halosulfuron-methyl	1535870	1622	1622	10259	ToxRefDB	opp_der	-	LOAEL	loael	-	-	750	750	=	mg/kg-day	mg/kg/day	NA	-	https://www.epa.gov/aboutepa/about-national-center-computational-toxicology-ncct	-	https://actorws.epa.gov/actorws/toxval/v01/toxval_source?source=toxrefdb&casrn=100784-20-1	ToxRefDB Details	rat	rat	Crl:CD BR	Crl:CD BR	-
608	subchronic	subchronic	subchronic	subchronic	subchronic	subchronic	subchronic	434.81	100784-20-1	0	13	week	week	week	week	13	13	NA	NA	NA	NA	Halosulfuron-methyl	1535875	1622	1622	10255	ToxRefDB	opp_der	-	LOAEL	loael	-	-	497	497	=	mg/kg-day	mg/kg/day	NA	-	https://www.epa.gov/aboutepa/about-national-center-computational-toxicology-ncct	-	https://actorws.epa.gov/actorws/toxval/v01/toxval_source?source=toxrefdb&casrn=100784-20-1	ToxRefDB Details	rat	rat	Sprague Dawley	Sprague Dawley	-
609	developmental	developmental	developmental	developmental	developmental	developmental	developmental	434.81	100784-20-1	0	9	GD	GD	GD	GD	9	9	NA	NA	NA	NA	Halosulfuron-methyl	1535877	1622	1622	10260	ToxRefDB	opp_der	-	LOAEL	loael	-	-	750	750	=	mg/kg-day	mg/kg/day	NA	-	https://www.epa.gov/aboutepa/about-national-center-computational-toxicology-ncct	-	https://actorws.epa.gov/actorws/toxval/v01/toxval_source?source=toxrefdb&casrn=100784-20-1	ToxRefDB Details	rat	rat	Crl:CD BR	Crl:CD BR	-
610	subchronic	subchronic	subchronic	subchronic	subchronic	subchronic	subchronic	434.81	100784-20-1	0	13	week	week	week	week	13	13	NA	NA	NA	NA	Halosulfuron-methyl	1535880	1622	1622	10249	ToxRefDB	opp_der	-	LOAEL	loael	-	-	497	497	=	mg/kg-day	mg/kg/day	NA	-	https://www.epa.gov/aboutepa/about-national-center-computational-toxicology-ncct	-	https://actorws.epa.gov/actorws/toxval/v01/toxval_source?source=toxrefdb&casrn=100784-20-1	ToxRefDB Details	rat	rat	Sprague Dawley	Sprague Dawley	-
611	developmental	developmental	developmental	developmental	developmental	developmental	developmental	434.81	100784-20-1	0	9	GD	GD	GD	GD	9	9	NA	NA	NA	NA	Halosulfuron-methyl	1535882	1622	1622	10261	ToxRefDB	opp_der	-	LOAEL	loael	-	-	750	750	=	mg/kg-day	mg/kg/day	NA	-	https://www.epa.gov/aboutepa/about-national-center-computational-toxicology-ncct	-	https://actorws.epa.gov/actorws/toxval/v01/toxval_source?source=toxrefdb&casrn=100784-20-1	ToxRefDB Details	rat	rat	Crl:CD BR	Crl:CD BR	-
612	chronic	chronic	chronic	chronic	chronic	chronic	chronic	314.21	79983-71-4	0	24	month	month	month	month	24	24	NA	NA	NA	NA	Hexaconazole	1570176	2156	2156	9710	ToxRefDB	opp_der	-	LOAEL	loael	-	-	47	47	>	mg/kg-day	mg/kg/day	NA	-	https://www.epa.gov/aboutepa/about-national-center-computational-toxicology-ncct	-	https://actorws.epa.gov/actorws/toxval/v01/toxval_source?source=toxrefdb&casrn=79983-71-4	ToxRefDB Details	rat	rat	Alpk: APSD	Alpk: APSD	-
613	developmental	developmental	developmental	developmental	developmental	developmental	developmental	314.21	79983-71-4	0	9	GD	GD	GD	GD	9	9	NA	NA	NA	NA	Hexaconazole	1570185	2156	2156	9697	ToxRefDB	opp_der	-	LOAEL	loael	-	-	250	250	=	mg/kg-day	mg/kg/day	NA	-	https://www.epa.gov/aboutepa/about-national-center-computational-toxicology-ncct	-	https://actorws.epa.gov/actorws/toxval/v01/toxval_source?source=toxrefdb&casrn=79983-71-4	ToxRefDB Details	rat	rat	Wistar	Wistar	-
614	developmental	developmental	developmental	developmental	developmental	developmental	developmental	314.21	79983-71-4	0	9	GD	GD	GD	GD	9	9	NA	NA	NA	NA	Hexaconazole	1570186	2156	2156	9696	ToxRefDB	opp_der	-	LOAEL	loael	-	-	250	250	=	mg/kg-day	mg/kg/day	NA	-	https://www.epa.gov/aboutepa/about-national-center-computational-toxicology-ncct	-	https://actorws.epa.gov/actorws/toxval/v01/toxval_source?source=toxrefdb&casrn=79983-71-4	ToxRefDB Details	rat	rat	Wistar	Wistar	-
615	chronic	chronic	chronic	chronic	chronic	chronic	chronic	314.21	79983-71-4	0	24	month	month	month	month	24	24	NA	NA	NA	NA	Hexaconazole	1570190	2156	2156	9712	ToxRefDB	opp_der	-	LOAEL	loael	-	-	4.7	4.7	=	mg/kg-day	mg/kg/day	NA	-	https://www.epa.gov/aboutepa/about-national-center-computational-toxicology-ncct	-	https://actorws.epa.gov/actorws/toxval/v01/toxval_source?source=toxrefdb&casrn=79983-71-4	ToxRefDB Details	rat	rat	Alpk: APSD	Alpk: APSD	-
616	subchronic	subchronic	subchronic	subchronic	subchronic	subchronic	subchronic	314.21	79983-71-4	0	90	day	day	day	day	90	90	NA	NA	NA	NA	Hexaconazole	1570194	2156	2156	9691	ToxRefDB	opp_der	-	LOAEL	loael	-	-	250	250	>	mg/kg-day	mg/kg/day	NA	-	https://www.epa.gov/aboutepa/about-national-center-computational-toxicology-ncct	-	https://actorws.epa.gov/actorws/toxval/v01/toxval_source?source=toxrefdb&casrn=79983-71-4	ToxRefDB Details	rat	rat	Alpk: APSD	Alpk: APSD	-
617	chronic	chronic	chronic	chronic	chronic	chronic	chronic	314.21	79983-71-4	0	24	month	month	month	month	24	24	NA	NA	NA	NA	Hexaconazole	1570197	2156	2156	9711	ToxRefDB	opp_der	-	LOAEL	loael	-	-	6.1	6.1	=	mg/kg-day	mg/kg/day	NA	-	https://www.epa.gov/aboutepa/about-national-center-computational-toxicology-ncct	-	https://actorws.epa.gov/actorws/toxval/v01/toxval_source?source=toxrefdb&casrn=79983-71-4	ToxRefDB Details	rat	rat	Alpk: APSD	Alpk: APSD	-
618	subchronic	subchronic	subchronic	subchronic	subchronic	subchronic	subchronic	314.21	79983-71-4	0	90	day	day	day	day	90	90	NA	NA	NA	NA	Hexaconazole	1570203	2156	2156	9693	ToxRefDB	opp_der	-	LOAEL	loael	-	-	25	25	=	mg/kg-day	mg/kg/day	NA	-	https://www.epa.gov/aboutepa/about-national-center-computational-toxicology-ncct	-	https://actorws.epa.gov/actorws/toxval/v01/toxval_source?source=toxrefdb&casrn=79983-71-4	ToxRefDB Details	rat	rat	Alpk: APSD	Alpk: APSD	-
619	chronic	chronic	chronic	chronic	chronic	chronic	chronic	314.21	79983-71-4	0	24	month	month	month	month	24	24	NA	NA	NA	NA	Hexaconazole	1570204	2156	2156	9713	ToxRefDB	opp_der	-	LOAEL	loael	-	-	61	61	>	mg/kg-day	mg/kg/day	NA	-	https://www.epa.gov/aboutepa/about-national-center-computational-toxicology-ncct	-	https://actorws.epa.gov/actorws/toxval/v01/toxval_source?source=toxrefdb&casrn=79983-71-4	ToxRefDB Details	rat	rat	Alpk: APSD	Alpk: APSD	-
620	subchronic	subchronic	subchronic	subchronic	subchronic	subchronic	subchronic	314.21	79983-71-4	0	90	day	day	day	day	90	90	NA	NA	NA	NA	Hexaconazole	1570205	2156	2156	9690	ToxRefDB	opp_der	-	LOAEL	loael	-	-	250	250	>	mg/kg-day	mg/kg/day	NA	-	https://www.epa.gov/aboutepa/about-national-center-computational-toxicology-ncct	-	https://actorws.epa.gov/actorws/toxval/v01/toxval_source?source=toxrefdb&casrn=79983-71-4	ToxRefDB Details	rat	rat	Alpk: APSD	Alpk: APSD	-
621	subchronic	subchronic	subchronic	subchronic	subchronic	subchronic	subchronic	314.21	79983-71-4	0	90	day	day	day	day	90	90	NA	NA	NA	NA	Hexaconazole	1570209	2156	2156	9694	ToxRefDB	opp_der	-	LOAEL	loael	-	-	250	250	>	mg/kg-day	mg/kg/day	NA	-	https://www.epa.gov/aboutepa/about-national-center-computational-toxicology-ncct	-	https://actorws.epa.gov/actorws/toxval/v01/toxval_source?source=toxrefdb&casrn=79983-71-4	ToxRefDB Details	rat	rat	Alpk: APSD	Alpk: APSD	-
622	chronic	chronic	chronic	chronic	chronic	chronic	chronic	314.21	79983-71-4	0	24	month	month	month	month	24	24	NA	NA	NA	NA	Hexaconazole	1570216	2156	2156	9715	ToxRefDB	opp_der	-	LOAEL	loael	-	-	4.7	4.7	=	mg/kg-day	mg/kg/day	NA	-	https://www.epa.gov/aboutepa/about-national-center-computational-toxicology-ncct	-	https://actorws.epa.gov/actorws/toxval/v01/toxval_source?source=toxrefdb&casrn=79983-71-4	ToxRefDB Details	rat	rat	Alpk: APSD	Alpk: APSD	-
623	subchronic	subchronic	subchronic	subchronic	subchronic	subchronic	subchronic	314.21	79983-71-4	0	90	day	day	day	day	90	90	NA	NA	NA	NA	Hexaconazole	1570219	2156	2156	9692	ToxRefDB	opp_der	-	LOAEL	loael	-	-	25	25	=	mg/kg-day	mg/kg/day	NA	-	https://www.epa.gov/aboutepa/about-national-center-computational-toxicology-ncct	-	https://actorws.epa.gov/actorws/toxval/v01/toxval_source?source=toxrefdb&casrn=79983-71-4	ToxRefDB Details	rat	rat	Alpk: APSD	Alpk: APSD	-
624	developmental	developmental	developmental	developmental	developmental	developmental	developmental	314.21	79983-71-4	0	9	GD	GD	GD	GD	9	9	NA	NA	NA	NA	Hexaconazole	1570220	2156	2156	9695	ToxRefDB	opp_der	-	LOAEL	loael	-	-	2.5	2.5	=	mg/kg-day	mg/kg/day	NA	-	https://www.epa.gov/aboutepa/about-national-center-computational-toxicology-ncct	-	https://actorws.epa.gov/actorws/toxval/v01/toxval_source?source=toxrefdb&casrn=79983-71-4	ToxRefDB Details	rat	rat	Wistar	Wistar	-
625	chronic	chronic	chronic	chronic	chronic	chronic	chronic	314.21	79983-71-4	0	24	month	month	month	month	24	24	NA	NA	NA	NA	Hexaconazole	1570225	2156	2156	9714	ToxRefDB	opp_der	-	LOAEL	loael	-	-	4.7	4.7	=	mg/kg-day	mg/kg/day	NA	-	https://www.epa.gov/aboutepa/about-national-center-computational-toxicology-ncct	-	https://actorws.epa.gov/actorws/toxval/v01/toxval_source?source=toxrefdb&casrn=79983-71-4	ToxRefDB Details	rat	rat	Alpk: APSD	Alpk: APSD	-
626	chronic	chronic	chronic	chronic	chronic	chronic	chronic	314.21	79983-71-4	0	24	month	month	month	month	24	24	NA	NA	NA	NA	Hexaconazole	1570229	2156	2156	9709	ToxRefDB	opp_der	-	LOAEL	loael	-	-	47	47	>	mg/kg-day	mg/kg/day	NA	-	https://www.epa.gov/aboutepa/about-national-center-computational-toxicology-ncct	-	https://actorws.epa.gov/actorws/toxval/v01/toxval_source?source=toxrefdb&casrn=79983-71-4	ToxRefDB Details	rat	rat	Alpk: APSD	Alpk: APSD	-
627	subchronic	subchronic	subchronic	subchronic	subchronic	subchronic	subchronic	314.21	79983-71-4	0	90	day	day	day	day	90	90	NA	NA	NA	NA	Hexaconazole	1570266	2156	2156	9689	ToxRefDB	opp_der	-	LOAEL	loael	-	-	250	250	>	mg/kg-day	mg/kg/day	NA	-	https://www.epa.gov/aboutepa/about-national-center-computational-toxicology-ncct	-	https://actorws.epa.gov/actorws/toxval/v01/toxval_source?source=toxrefdb&casrn=79983-71-4	ToxRefDB Details	rat	rat	Alpk: APSD	Alpk: APSD	-
628	subchronic	subchronic	subchronic	subchronic	subchronic	subchronic	subchronic	314.21	79983-71-4	0	90	day	day	day	day	90	90	NA	NA	NA	NA	Hexaconazole	1570279	2156	2156	9688	ToxRefDB	opp_der	-	LOAEL	loael	-	-	250	250	>	mg/kg-day	mg/kg/day	NA	-	https://www.epa.gov/aboutepa/about-national-center-computational-toxicology-ncct	-	https://actorws.epa.gov/actorws/toxval/v01/toxval_source?source=toxrefdb&casrn=79983-71-4	ToxRefDB Details	rat	rat	Alpk: APSD	Alpk: APSD	-
629	rep	reproductive	REP	REP	REP	chronic	NA	297.18	35554-44-0	0	27	PND	PND	PND	PND	27	27	NA	NA	NA	NA	Imazalil	1522996	249	249	3517	ToxRefDB	opp_der	-	LOAEL	loael	-	-	80	80	>	mg/kg-day	mg/kg/day	NA	-	https://www.epa.gov/aboutepa/about-national-center-computational-toxicology-ncct	-	https://actorws.epa.gov/actorws/toxval/v01/toxval_source?source=toxrefdb&casrn=35554-44-0	ToxRefDB Details	rat	rat	Wistar	Wistar	-
630	subchronic	subchronic	subchronic	subchronic	subchronic	subchronic	subchronic	297.18	35554-44-0	0	3	month	month	month	month	3	3	NA	NA	NA	NA	Imazalil	1523001	249	249	3516	ToxRefDB	opp_der	-	LOAEL	loael	-	-	42	42	=	mg/kg-day	mg/kg/day	NA	-	https://www.epa.gov/aboutepa/about-national-center-computational-toxicology-ncct	-	https://actorws.epa.gov/actorws/toxval/v01/toxval_source?source=toxrefdb&casrn=35554-44-0	ToxRefDB Details	rat	rat	Wistar	Wistar	-
631	rep	reproductive	REP	REP	REP	chronic	NA	297.18	35554-44-0	0	27	PND	PND	PND	PND	27	27	NA	NA	NA	NA	Imazalil	1523004	249	249	3519	ToxRefDB	opp_der	-	LOAEL	loael	-	-	80	80	>	mg/kg-day	mg/kg/day	NA	-	https://www.epa.gov/aboutepa/about-national-center-computational-toxicology-ncct	-	https://actorws.epa.gov/actorws/toxval/v01/toxval_source?source=toxrefdb&casrn=35554-44-0	ToxRefDB Details	rat	rat	Wistar	Wistar	-
632	subchronic	subchronic	subchronic	subchronic	subchronic	subchronic	subchronic	297.18	35554-44-0	0	3	month	month	month	month	3	3	NA	NA	NA	NA	Imazalil	1523005	249	249	3513	ToxRefDB	opp_der	-	LOAEL	loael	-	-	63.9	63.9	>	mg/kg-day	mg/kg/day	NA	-	https://www.epa.gov/aboutepa/about-national-center-computational-toxicology-ncct	-	https://actorws.epa.gov/actorws/toxval/v01/toxval_source?source=toxrefdb&casrn=35554-44-0	ToxRefDB Details	rat	rat	Wistar	Wistar	-
633	subchronic	subchronic	subchronic	subchronic	subchronic	subchronic	subchronic	297.18	35554-44-0	0	3	month	month	month	month	3	3	NA	NA	NA	NA	Imazalil	1523020	249	249	3515	ToxRefDB	opp_der	-	LOAEL	loael	-	-	37.9	37.9	=	mg/kg-day	mg/kg/day	NA	-	https://www.epa.gov/aboutepa/about-national-center-computational-toxicology-ncct	-	https://actorws.epa.gov/actorws/toxval/v01/toxval_source?source=toxrefdb&casrn=35554-44-0	ToxRefDB Details	rat	rat	Wistar	Wistar	-
634	subchronic	subchronic	subchronic	subchronic	subchronic	subchronic	subchronic	297.18	35554-44-0	0	6	month	month	month	month	6	6	NA	NA	NA	NA	Imazalil	1523028	249	249	3509	ToxRefDB	opp_der	-	LOAEL	loael	-	-	20	20	=	mg/kg-day	mg/kg/day	NA	-	https://www.epa.gov/aboutepa/about-national-center-computational-toxicology-ncct	-	https://actorws.epa.gov/actorws/toxval/v01/toxval_source?source=toxrefdb&casrn=35554-44-0	ToxRefDB Details	rat	rat	Wistar	Wistar	-
635	chronic	chronic	chronic	chronic	chronic	chronic	chronic	297.18	35554-44-0	0	104	week	week	week	week	104	104	NA	NA	NA	NA	Imazalil	1523053	249	249	3533	ToxRefDB	opp_der	-	LOAEL	loael	-	-	134.8	134.8	>	mg/kg-day	mg/kg/day	NA	-	https://www.epa.gov/aboutepa/about-national-center-computational-toxicology-ncct	-	https://actorws.epa.gov/actorws/toxval/v01/toxval_source?source=toxrefdb&casrn=35554-44-0	ToxRefDB Details	rat	rat	[Other]	[Other]	-
636	subchronic	subchronic	subchronic	subchronic	subchronic	subchronic	subchronic	297.18	35554-44-0	0	3	month	month	month	month	3	3	NA	NA	NA	NA	Imazalil	1523055	249	249	3514	ToxRefDB	opp_der	-	LOAEL	loael	-	-	37.9	37.9	=	mg/kg-day	mg/kg/day	NA	-	https://www.epa.gov/aboutepa/about-national-center-computational-toxicology-ncct	-	https://actorws.epa.gov/actorws/toxval/v01/toxval_source?source=toxrefdb&casrn=35554-44-0	ToxRefDB Details	rat	rat	Wistar	Wistar	-
637	rep	reproductive	REP	REP	REP	chronic	NA	297.18	35554-44-0	0	27	PND	PND	PND	PND	27	27	NA	NA	NA	NA	Imazalil	1523057	249	249	3518	ToxRefDB	opp_der	-	LOAEL	loael	-	-	80	80	>	mg/kg-day	mg/kg/day	NA	-	https://www.epa.gov/aboutepa/about-national-center-computational-toxicology-ncct	-	https://actorws.epa.gov/actorws/toxval/v01/toxval_source?source=toxrefdb&casrn=35554-44-0	ToxRefDB Details	rat	rat	Wistar	Wistar	-
638	chronic	chronic	chronic	chronic	chronic	chronic	chronic	297.18	35554-44-0	0	104	week	week	week	week	104	104	NA	NA	NA	NA	Imazalil	1523078	249	249	3535	ToxRefDB	opp_der	-	LOAEL	loael	-	-	65.8	65.8	=	mg/kg-day	mg/kg/day	NA	-	https://www.epa.gov/aboutepa/about-national-center-computational-toxicology-ncct	-	https://actorws.epa.gov/actorws/toxval/v01/toxval_source?source=toxrefdb&casrn=35554-44-0	ToxRefDB Details	rat	rat	[Other]	[Other]	-
639	chronic	chronic	chronic	chronic	chronic	chronic	chronic	297.18	35554-44-0	0	104	week	week	week	week	104	104	NA	NA	NA	NA	Imazalil	1523084	249	249	3536	ToxRefDB	opp_der	-	LOAEL	loael	-	-	65.8	65.8	=	mg/kg-day	mg/kg/day	NA	-	https://www.epa.gov/aboutepa/about-national-center-computational-toxicology-ncct	-	https://actorws.epa.gov/actorws/toxval/v01/toxval_source?source=toxrefdb&casrn=35554-44-0	ToxRefDB Details	rat	rat	[Other]	[Other]	-
640	chronic	chronic	chronic	chronic	chronic	chronic	chronic	297.18	35554-44-0	0	104	week	week	week	week	104	104	NA	NA	NA	NA	Imazalil	1523085	249	249	3534	ToxRefDB	opp_der	-	LOAEL	loael	-	-	134.8	134.8	>	mg/kg-day	mg/kg/day	NA	-	https://www.epa.gov/aboutepa/about-national-center-computational-toxicology-ncct	-	https://actorws.epa.gov/actorws/toxval/v01/toxval_source?source=toxrefdb&casrn=35554-44-0	ToxRefDB Details	rat	rat	[Other]	[Other]	-
641	chronic	chronic	chronic	chronic	chronic	chronic	chronic	297.18	35554-44-0	0	104	week	week	week	week	104	104	NA	NA	NA	NA	Imazalil	1523094	249	249	3538	ToxRefDB	opp_der	-	LOAEL	loael	-	-	65.8	65.8	=	mg/kg-day	mg/kg/day	NA	-	https://www.epa.gov/aboutepa/about-national-center-computational-toxicology-ncct	-	https://actorws.epa.gov/actorws/toxval/v01/toxval_source?source=toxrefdb&casrn=35554-44-0	ToxRefDB Details	rat	rat	[Other]	[Other]	-
642	subchronic	subchronic	subchronic	subchronic	subchronic	subchronic	subchronic	297.18	35554-44-0	0	6	month	month	month	month	6	6	NA	NA	NA	NA	Imazalil	1523095	249	249	3508	ToxRefDB	opp_der	-	LOAEL	loael	-	-	20	20	=	mg/kg-day	mg/kg/day	NA	-	https://www.epa.gov/aboutepa/about-national-center-computational-toxicology-ncct	-	https://actorws.epa.gov/actorws/toxval/v01/toxval_source?source=toxrefdb&casrn=35554-44-0	ToxRefDB Details	rat	rat	Wistar	Wistar	-
643	subchronic	subchronic	subchronic	subchronic	subchronic	subchronic	subchronic	297.18	35554-44-0	0	6	month	month	month	month	6	6	NA	NA	NA	NA	Imazalil	1523098	249	249	3510	ToxRefDB	opp_der	-	LOAEL	loael	-	-	20	20	=	mg/kg-day	mg/kg/day	NA	-	https://www.epa.gov/aboutepa/about-national-center-computational-toxicology-ncct	-	https://actorws.epa.gov/actorws/toxval/v01/toxval_source?source=toxrefdb&casrn=35554-44-0	ToxRefDB Details	rat	rat	Wistar	Wistar	-
644	subchronic	subchronic	subchronic	subchronic	subchronic	subchronic	subchronic	297.18	35554-44-0	0	6	month	month	month	month	6	6	NA	NA	NA	NA	Imazalil	1523100	249	249	3511	ToxRefDB	opp_der	-	LOAEL	loael	-	-	20	20	=	mg/kg-day	mg/kg/day	NA	-	https://www.epa.gov/aboutepa/about-national-center-computational-toxicology-ncct	-	https://actorws.epa.gov/actorws/toxval/v01/toxval_source?source=toxrefdb&casrn=35554-44-0	ToxRefDB Details	rat	rat	Wistar	Wistar	-
645	subchronic	subchronic	subchronic	subchronic	subchronic	subchronic	subchronic	297.18	35554-44-0	0	6	month	month	month	month	6	6	NA	NA	NA	NA	Imazalil	1523106	249	249	3512	ToxRefDB	opp_der	-	LOAEL	loael	-	-	20	20	=	mg/kg-day	mg/kg/day	NA	-	https://www.epa.gov/aboutepa/about-national-center-computational-toxicology-ncct	-	https://actorws.epa.gov/actorws/toxval/v01/toxval_source?source=toxrefdb&casrn=35554-44-0	ToxRefDB Details	rat	rat	Wistar	Wistar	-
646	chronic	chronic	chronic	chronic	chronic	chronic	chronic	297.18	35554-44-0	0	104	week	week	week	week	104	104	NA	NA	NA	NA	Imazalil	1523109	249	249	3537	ToxRefDB	opp_der	-	LOAEL	loael	-	-	168.8	168.8	>	mg/kg-day	mg/kg/day	NA	-	https://www.epa.gov/aboutepa/about-national-center-computational-toxicology-ncct	-	https://actorws.epa.gov/actorws/toxval/v01/toxval_source?source=toxrefdb&casrn=35554-44-0	ToxRefDB Details	rat	rat	[Other]	[Other]	-
647	chronic	chronic	chronic	chronic	chronic	chronic	chronic	255.66	138261-41-3	0	24	month	month	month	month	24	24	NA	NA	NA	NA	Imidacloprid	1527897	1768	1768	8485	ToxRefDB	opp_der	-	LOAEL	loael	-	-	143.7	143.7	>	mg/kg-day	mg/kg/day	NA	-	https://www.epa.gov/aboutepa/about-national-center-computational-toxicology-ncct	-	https://actorws.epa.gov/actorws/toxval/v01/toxval_source?source=toxrefdb&casrn=138261-41-3	ToxRefDB Details	rat	rat	Wistar	Wistar	-
648	chronic	chronic	chronic	chronic	chronic	chronic	chronic	255.66	138261-41-3	0	24	month	month	month	month	24	24	NA	NA	NA	NA	Imidacloprid	1527911	1768	1768	8483	ToxRefDB	opp_der	-	LOAEL	loael	-	-	102.6	102.6	>	mg/kg-day	mg/kg/day	NA	-	https://www.epa.gov/aboutepa/about-national-center-computational-toxicology-ncct	-	https://actorws.epa.gov/actorws/toxval/v01/toxval_source?source=toxrefdb&casrn=138261-41-3	ToxRefDB Details	rat	rat	Wistar	Wistar	-
649	developmental	developmental	developmental	developmental	developmental	developmental	developmental	255.66	138261-41-3	0	9	GD	GD	GD	GD	9	9	NA	NA	NA	NA	Imidacloprid	1527915	1768	1768	8479	ToxRefDB	opp_der	-	LOAEL	loael	-	-	30	30	=	mg/kg-day	mg/kg/day	NA	-	https://www.epa.gov/aboutepa/about-national-center-computational-toxicology-ncct	-	https://actorws.epa.gov/actorws/toxval/v01/toxval_source?source=toxrefdb&casrn=138261-41-3	ToxRefDB Details	rat	rat	HSD(SD)	HSD(SD)	-
650	chronic	chronic	chronic	chronic	chronic	chronic	chronic	255.66	138261-41-3	0	24	month	month	month	month	24	24	NA	NA	NA	NA	Imidacloprid	1527936	1768	1768	8488	ToxRefDB	opp_der	-	LOAEL	loael	-	-	16.9	16.9	=	mg/kg-day	mg/kg/day	NA	-	https://www.epa.gov/aboutepa/about-national-center-computational-toxicology-ncct	-	https://actorws.epa.gov/actorws/toxval/v01/toxval_source?source=toxrefdb&casrn=138261-41-3	ToxRefDB Details	rat	rat	Wistar	Wistar	-
651	developmental	developmental	developmental	developmental	developmental	developmental	developmental	255.66	138261-41-3	0	9	GD	GD	GD	GD	9	9	NA	NA	NA	NA	Imidacloprid	1527937	1768	1768	8478	ToxRefDB	opp_der	-	LOAEL	loael	-	-	100	100	=	mg/kg-day	mg/kg/day	NA	-	https://www.epa.gov/aboutepa/about-national-center-computational-toxicology-ncct	-	https://actorws.epa.gov/actorws/toxval/v01/toxval_source?source=toxrefdb&casrn=138261-41-3	ToxRefDB Details	rat	rat	HSD(SD)	HSD(SD)	-
652	chronic	chronic	chronic	chronic	chronic	chronic	chronic	255.66	138261-41-3	0	24	month	month	month	month	24	24	NA	NA	NA	NA	Imidacloprid	1527941	1768	1768	8484	ToxRefDB	opp_der	-	LOAEL	loael	-	-	102.6	102.6	>	mg/kg-day	mg/kg/day	NA	-	https://www.epa.gov/aboutepa/about-national-center-computational-toxicology-ncct	-	https://actorws.epa.gov/actorws/toxval/v01/toxval_source?source=toxrefdb&casrn=138261-41-3	ToxRefDB Details	rat	rat	Wistar	Wistar	-
653	chronic	chronic	chronic	chronic	chronic	chronic	chronic	255.66	138261-41-3	0	24	month	month	month	month	24	24	NA	NA	NA	NA	Imidacloprid	1527942	1768	1768	8486	ToxRefDB	opp_der	-	LOAEL	loael	-	-	102.6	102.6	>	mg/kg-day	mg/kg/day	NA	-	https://www.epa.gov/aboutepa/about-national-center-computational-toxicology-ncct	-	https://actorws.epa.gov/actorws/toxval/v01/toxval_source?source=toxrefdb&casrn=138261-41-3	ToxRefDB Details	rat	rat	Wistar	Wistar	-
654	chronic	chronic	chronic	chronic	chronic	chronic	chronic	255.66	138261-41-3	0	24	month	month	month	month	24	24	NA	NA	NA	NA	Imidacloprid	1527947	1768	1768	8487	ToxRefDB	opp_der	-	LOAEL	loael	-	-	143.7	143.7	>	mg/kg-day	mg/kg/day	NA	-	https://www.epa.gov/aboutepa/about-national-center-computational-toxicology-ncct	-	https://actorws.epa.gov/actorws/toxval/v01/toxval_source?source=toxrefdb&casrn=138261-41-3	ToxRefDB Details	rat	rat	Wistar	Wistar	-
655	chronic	chronic	chronic	chronic	chronic	chronic	chronic	313.74	42509-80-8	0	24	month	month	month	month	24	24	NA	NA	NA	NA	Isazofos	1530008	1996	1996	10	ToxRefDB	opp_der	-	LOAEL	loael	-	-	10	10	>	mg/kg-day	mg/kg/day	NA	-	https://www.epa.gov/aboutepa/about-national-center-computational-toxicology-ncct	-	https://actorws.epa.gov/actorws/toxval/v01/toxval_source?source=toxrefdb&casrn=42509-80-8	ToxRefDB Details	rat	rat	Sprague Dawley	Sprague Dawley	-
656	chronic	chronic	chronic	chronic	chronic	chronic	chronic	313.74	42509-80-8	0	24	month	month	month	month	24	24	NA	NA	NA	NA	Isazofos	1530009	1996	1996	5	ToxRefDB	opp_der	-	LOAEL	loael	-	-	10	10	>	mg/kg-day	mg/kg/day	NA	-	https://www.epa.gov/aboutepa/about-national-center-computational-toxicology-ncct	-	https://actorws.epa.gov/actorws/toxval/v01/toxval_source?source=toxrefdb&casrn=42509-80-8	ToxRefDB Details	rat	rat	Sprague Dawley	Sprague Dawley	-
657	chronic	chronic	chronic	chronic	chronic	chronic	chronic	313.74	42509-80-8	0	24	month	month	month	month	24	24	NA	NA	NA	NA	Isazofos	1530010	1996	1996	11	ToxRefDB	opp_der	-	LOAEL	loael	-	-	10	10	>	mg/kg-day	mg/kg/day	NA	-	https://www.epa.gov/aboutepa/about-national-center-computational-toxicology-ncct	-	https://actorws.epa.gov/actorws/toxval/v01/toxval_source?source=toxrefdb&casrn=42509-80-8	ToxRefDB Details	rat	rat	Sprague Dawley	Sprague Dawley	-
658	chronic	chronic	chronic	chronic	chronic	chronic	chronic	313.74	42509-80-8	0	24	month	month	month	month	24	24	NA	NA	NA	NA	Isazofos	1530011	1996	1996	9	ToxRefDB	opp_der	-	LOAEL	loael	-	-	10	10	>	mg/kg-day	mg/kg/day	NA	-	https://www.epa.gov/aboutepa/about-national-center-computational-toxicology-ncct	-	https://actorws.epa.gov/actorws/toxval/v01/toxval_source?source=toxrefdb&casrn=42509-80-8	ToxRefDB Details	rat	rat	Sprague Dawley	Sprague Dawley	-
659	chronic	chronic	chronic	chronic	chronic	chronic	chronic	313.74	42509-80-8	0	24	month	month	month	month	24	24	NA	NA	NA	NA	Isazofos	1530017	1996	1996	6	ToxRefDB	opp_der	-	LOAEL	loael	-	-	10	10	=	mg/kg-day	mg/kg/day	NA	-	https://www.epa.gov/aboutepa/about-national-center-computational-toxicology-ncct	-	https://actorws.epa.gov/actorws/toxval/v01/toxval_source?source=toxrefdb&casrn=42509-80-8	ToxRefDB Details	rat	rat	Sprague Dawley	Sprague Dawley	-
660	chronic	chronic	chronic	chronic	chronic	chronic	chronic	313.74	42509-80-8	0	24	month	month	month	month	24	24	NA	NA	NA	NA	Isazofos	1530023	1996	1996	7	ToxRefDB	opp_der	-	LOAEL	loael	-	-	10	10	>	mg/kg-day	mg/kg/day	NA	-	https://www.epa.gov/aboutepa/about-national-center-computational-toxicology-ncct	-	https://actorws.epa.gov/actorws/toxval/v01/toxval_source?source=toxrefdb&casrn=42509-80-8	ToxRefDB Details	rat	rat	Sprague Dawley	Sprague Dawley	-
661	chronic	chronic	chronic	chronic	chronic	chronic	chronic	313.74	42509-80-8	0	24	month	month	month	month	24	24	NA	NA	NA	NA	Isazofos	1530028	1996	1996	8	ToxRefDB	opp_der	-	LOAEL	loael	-	-	10	10	>	mg/kg-day	mg/kg/day	NA	-	https://www.epa.gov/aboutepa/about-national-center-computational-toxicology-ncct	-	https://actorws.epa.gov/actorws/toxval/v01/toxval_source?source=toxrefdb&casrn=42509-80-8	ToxRefDB Details	rat	rat	Sprague Dawley	Sprague Dawley	-
662	chronic	chronic	chronic	chronic	chronic	chronic	chronic	313.74	42509-80-8	0	24	month	month	month	month	24	24	NA	NA	NA	NA	Isazofos	1530029	1996	1996	4	ToxRefDB	opp_der	-	LOAEL	loael	-	-	10	10	>	mg/kg-day	mg/kg/day	NA	-	https://www.epa.gov/aboutepa/about-national-center-computational-toxicology-ncct	-	https://actorws.epa.gov/actorws/toxval/v01/toxval_source?source=toxrefdb&casrn=42509-80-8	ToxRefDB Details	rat	rat	Sprague Dawley	Sprague Dawley	-
663	chronic	chronic	chronic	chronic	chronic	chronic	chronic	359.32	141112-29-0	0	104	week	week	week	week	104	104	NA	NA	NA	NA	Isoxaflutole	1545473	1779	1779	8722	ToxRefDB	opp_der	-	LOAEL	loael	-	-	20	20	=	mg/kg-day	mg/kg/day	NA	-	https://www.epa.gov/aboutepa/about-national-center-computational-toxicology-ncct	-	https://actorws.epa.gov/actorws/toxval/v01/toxval_source?source=toxrefdb&casrn=141112-29-0	ToxRefDB Details	rat	rat	CD(SD)BR	CD(SD)BR	-
664	chronic	chronic	chronic	chronic	chronic	chronic	chronic	359.32	141112-29-0	0	104	week	week	week	week	104	104	NA	NA	NA	NA	Isoxaflutole	1545474	1779	1779	8728	ToxRefDB	opp_der	-	LOAEL	loael	-	-	500	500	>	mg/kg-day	mg/kg/day	NA	-	https://www.epa.gov/aboutepa/about-national-center-computational-toxicology-ncct	-	https://actorws.epa.gov/actorws/toxval/v01/toxval_source?source=toxrefdb&casrn=141112-29-0	ToxRefDB Details	rat	rat	CD(SD)BR	CD(SD)BR	-
665	chronic	chronic	chronic	chronic	chronic	chronic	chronic	359.32	141112-29-0	0	104	week	week	week	week	104	104	NA	NA	NA	NA	Isoxaflutole	1545476	1779	1779	8723	ToxRefDB	opp_der	-	LOAEL	loael	-	-	500	500	>	mg/kg-day	mg/kg/day	NA	-	https://www.epa.gov/aboutepa/about-national-center-computational-toxicology-ncct	-	https://actorws.epa.gov/actorws/toxval/v01/toxval_source?source=toxrefdb&casrn=141112-29-0	ToxRefDB Details	rat	rat	CD(SD)BR	CD(SD)BR	-
666	chronic	chronic	chronic	chronic	chronic	chronic	chronic	359.32	141112-29-0	0	104	week	week	week	week	104	104	NA	NA	NA	NA	Isoxaflutole	1545483	1779	1779	8719	ToxRefDB	opp_der	-	LOAEL	loael	-	-	20	20	=	mg/kg-day	mg/kg/day	NA	-	https://www.epa.gov/aboutepa/about-national-center-computational-toxicology-ncct	-	https://actorws.epa.gov/actorws/toxval/v01/toxval_source?source=toxrefdb&casrn=141112-29-0	ToxRefDB Details	rat	rat	CD(SD)BR	CD(SD)BR	-
667	chronic	chronic	chronic	chronic	chronic	chronic	chronic	359.32	141112-29-0	0	104	week	week	week	week	104	104	NA	NA	NA	NA	Isoxaflutole	1545487	1779	1779	8717	ToxRefDB	opp_der	-	LOAEL	loael	-	-	500	500	>	mg/kg-day	mg/kg/day	NA	-	https://www.epa.gov/aboutepa/about-national-center-computational-toxicology-ncct	-	https://actorws.epa.gov/actorws/toxval/v01/toxval_source?source=toxrefdb&casrn=141112-29-0	ToxRefDB Details	rat	rat	CD(SD)BR	CD(SD)BR	-
668	chronic	chronic	chronic	chronic	chronic	chronic	chronic	359.32	141112-29-0	0	104	week	week	week	week	104	104	NA	NA	NA	NA	Isoxaflutole	1545495	1779	1779	8725	ToxRefDB	opp_der	-	LOAEL	loael	-	-	500	500	>	mg/kg-day	mg/kg/day	NA	-	https://www.epa.gov/aboutepa/about-national-center-computational-toxicology-ncct	-	https://actorws.epa.gov/actorws/toxval/v01/toxval_source?source=toxrefdb&casrn=141112-29-0	ToxRefDB Details	rat	rat	CD(SD)BR	CD(SD)BR	-
669	chronic	chronic	chronic	chronic	chronic	chronic	chronic	359.32	141112-29-0	0	104	week	week	week	week	104	104	NA	NA	NA	NA	Isoxaflutole	1545498	1779	1779	8726	ToxRefDB	opp_der	-	LOAEL	loael	-	-	500	500	>	mg/kg-day	mg/kg/day	NA	-	https://www.epa.gov/aboutepa/about-national-center-computational-toxicology-ncct	-	https://actorws.epa.gov/actorws/toxval/v01/toxval_source?source=toxrefdb&casrn=141112-29-0	ToxRefDB Details	rat	rat	CD(SD)BR	CD(SD)BR	-
670	chronic	chronic	chronic	chronic	chronic	chronic	chronic	359.32	141112-29-0	0	104	week	week	week	week	104	104	NA	NA	NA	NA	Isoxaflutole	1545500	1779	1779	8729	ToxRefDB	opp_der	-	LOAEL	loael	-	-	500	500	>	mg/kg-day	mg/kg/day	NA	-	https://www.epa.gov/aboutepa/about-national-center-computational-toxicology-ncct	-	https://actorws.epa.gov/actorws/toxval/v01/toxval_source?source=toxrefdb&casrn=141112-29-0	ToxRefDB Details	rat	rat	CD(SD)BR	CD(SD)BR	-
671	chronic	chronic	chronic	chronic	chronic	chronic	chronic	359.32	141112-29-0	0	104	week	week	week	week	104	104	NA	NA	NA	NA	Isoxaflutole	1545501	1779	1779	8720	ToxRefDB	opp_der	-	LOAEL	loael	-	-	500	500	>	mg/kg-day	mg/kg/day	NA	-	https://www.epa.gov/aboutepa/about-national-center-computational-toxicology-ncct	-	https://actorws.epa.gov/actorws/toxval/v01/toxval_source?source=toxrefdb&casrn=141112-29-0	ToxRefDB Details	rat	rat	CD(SD)BR	CD(SD)BR	-
672	developmental	developmental	developmental	developmental	developmental	developmental	developmental	359.32	141112-29-0	0	9	GD	GD	GD	GD	9	9	NA	NA	NA	NA	Isoxaflutole	1545519	1779	1779	8699	ToxRefDB	opp_der	-	LOAEL	loael	-	-	100	100	=	mg/kg-day	mg/kg/day	NA	-	https://www.epa.gov/aboutepa/about-national-center-computational-toxicology-ncct	-	https://actorws.epa.gov/actorws/toxval/v01/toxval_source?source=toxrefdb&casrn=141112-29-0	ToxRefDB Details	rat	rat	Sprague Dawley (CD)	Sprague Dawley (CD)	-
673	developmental	developmental	developmental	developmental	developmental	developmental	developmental	359.32	141112-29-0	0	9	GD	GD	GD	GD	9	9	NA	NA	NA	NA	Isoxaflutole	1545545	1779	1779	8698	ToxRefDB	opp_der	-	LOAEL	loael	-	-	100	100	=	mg/kg-day	mg/kg/day	NA	-	https://www.epa.gov/aboutepa/about-national-center-computational-toxicology-ncct	-	https://actorws.epa.gov/actorws/toxval/v01/toxval_source?source=toxrefdb&casrn=141112-29-0	ToxRefDB Details	rat	rat	Sprague Dawley (CD)	Sprague Dawley (CD)	-
674	chronic	chronic	chronic	chronic	chronic	chronic	chronic	359.32	141112-29-0	0	104	week	week	week	week	104	104	NA	NA	NA	NA	Isoxaflutole	1545575	1779	1779	8721	ToxRefDB	opp_der	-	LOAEL	loael	-	-	500	500	>	mg/kg-day	mg/kg/day	NA	-	https://www.epa.gov/aboutepa/about-national-center-computational-toxicology-ncct	-	https://actorws.epa.gov/actorws/toxval/v01/toxval_source?source=toxrefdb&casrn=141112-29-0	ToxRefDB Details	rat	rat	CD(SD)BR	CD(SD)BR	-
675	chronic	chronic	chronic	chronic	chronic	chronic	chronic	359.32	141112-29-0	0	104	week	week	week	week	104	104	NA	NA	NA	NA	Isoxaflutole	1545577	1779	1779	8727	ToxRefDB	opp_der	-	LOAEL	loael	-	-	500	500	>	mg/kg-day	mg/kg/day	NA	-	https://www.epa.gov/aboutepa/about-national-center-computational-toxicology-ncct	-	https://actorws.epa.gov/actorws/toxval/v01/toxval_source?source=toxrefdb&casrn=141112-29-0	ToxRefDB Details	rat	rat	CD(SD)BR	CD(SD)BR	-
676	chronic	chronic	chronic	chronic	chronic	chronic	chronic	359.32	141112-29-0	0	104	week	week	week	week	104	104	NA	NA	NA	NA	Isoxaflutole	1545585	1779	1779	8724	ToxRefDB	opp_der	-	LOAEL	loael	-	-	20	20	=	mg/kg-day	mg/kg/day	NA	-	https://www.epa.gov/aboutepa/about-national-center-computational-toxicology-ncct	-	https://actorws.epa.gov/actorws/toxval/v01/toxval_source?source=toxrefdb&casrn=141112-29-0	ToxRefDB Details	rat	rat	CD(SD)BR	CD(SD)BR	-
677	chronic	chronic	chronic	chronic	chronic	chronic	chronic	359.32	141112-29-0	0	104	week	week	week	week	104	104	NA	NA	NA	NA	Isoxaflutole	1545595	1779	1779	8718	ToxRefDB	opp_der	-	LOAEL	loael	-	-	20	20	=	mg/kg-day	mg/kg/day	NA	-	https://www.epa.gov/aboutepa/about-national-center-computational-toxicology-ncct	-	https://actorws.epa.gov/actorws/toxval/v01/toxval_source?source=toxrefdb&casrn=141112-29-0	ToxRefDB Details	rat	rat	CD(SD)BR	CD(SD)BR	-
678	chronic	-	-	chronic	chronic	ecotox	NA	290.81	58-89-9	0	4	months	months	mn	mn	4	4	NA	NA	NA	NA	Lindane	1490231	231	231	0	LANL	-	-	LOAEL	LOAEL	LO TRV	LO TRV	0.5	0.5	=	mg/kg-day	mg/kg/d	NA	-	https://www.lanl.gov/environment/protection/eco-risk-assessment.php	-	-	-	rat	Rat	-	-	-
679	chronic	chronic	chronic	chronic	chronic	chronic	chronic	290.81	58-89-9	0	104	week	week	week	week	104	104	NA	NA	NA	NA	Lindane	1513403	231	231	4636	ToxRefDB	opp_der	-	LOAEL	loael	-	-	4.81	4.81	=	mg/kg-day	mg/kg/day	NA	-	https://www.epa.gov/aboutepa/about-national-center-computational-toxicology-ncct	-	https://actorws.epa.gov/actorws/toxval/v01/toxval_source?source=toxrefdb&casrn=58-89-9	ToxRefDB Details	rat	rat	Wistar	Wistar	-
680	chronic	chronic	chronic	chronic	chronic	chronic	chronic	290.81	58-89-9	0	104	week	week	week	week	104	104	NA	NA	NA	NA	Lindane	1513406	231	231	4642	ToxRefDB	opp_der	-	LOAEL	loael	-	-	4.81	4.81	=	mg/kg-day	mg/kg/day	NA	-	https://www.epa.gov/aboutepa/about-national-center-computational-toxicology-ncct	-	https://actorws.epa.gov/actorws/toxval/v01/toxval_source?source=toxrefdb&casrn=58-89-9	ToxRefDB Details	rat	rat	Wistar	Wistar	-
681	chronic	chronic	chronic	chronic	chronic	chronic	chronic	290.81	58-89-9	0	104	week	week	week	week	104	104	NA	NA	NA	NA	Lindane	1513427	231	231	4634	ToxRefDB	opp_der	-	LOAEL	loael	-	-	4.81	4.81	=	mg/kg-day	mg/kg/day	NA	-	https://www.epa.gov/aboutepa/about-national-center-computational-toxicology-ncct	-	https://actorws.epa.gov/actorws/toxval/v01/toxval_source?source=toxrefdb&casrn=58-89-9	ToxRefDB Details	rat	rat	Wistar	Wistar	-
682	chronic	chronic	chronic	chronic	chronic	chronic	chronic	290.81	58-89-9	0	104	week	week	week	week	104	104	NA	NA	NA	NA	Lindane	1513434	231	231	4635	ToxRefDB	opp_der	-	LOAEL	loael	-	-	19.66	19.66	>	mg/kg-day	mg/kg/day	NA	-	https://www.epa.gov/aboutepa/about-national-center-computational-toxicology-ncct	-	https://actorws.epa.gov/actorws/toxval/v01/toxval_source?source=toxrefdb&casrn=58-89-9	ToxRefDB Details	rat	rat	Wistar	Wistar	-
683	subchronic	subchronic	subchronic	subchronic	subchronic	subchronic	subchronic	290.81	58-89-9	0	3	month	month	month	month	3	3	NA	NA	NA	NA	Lindane	1513438	231	231	11873	ToxRefDB	opp_der	-	LOAEL	loael	-	-	5	5	>	mg/kg-day	mg/kg/day	NA	-	https://www.epa.gov/aboutepa/about-national-center-computational-toxicology-ncct	-	https://actorws.epa.gov/actorws/toxval/v01/toxval_source?source=toxrefdb&casrn=58-89-9	ToxRefDB Details	rat	rat	Wistar	Wistar	-
684	chronic	chronic	chronic	chronic	chronic	chronic	chronic	290.81	58-89-9	0	104	week	week	week	week	104	104	NA	NA	NA	NA	Lindane	1513439	231	231	4633	ToxRefDB	opp_der	-	LOAEL	loael	-	-	4.81	4.81	=	mg/kg-day	mg/kg/day	NA	-	https://www.epa.gov/aboutepa/about-national-center-computational-toxicology-ncct	-	https://actorws.epa.gov/actorws/toxval/v01/toxval_source?source=toxrefdb&casrn=58-89-9	ToxRefDB Details	rat	rat	Wistar	Wistar	-
685	developmental	developmental	developmental	developmental	developmental	developmental	developmental	290.81	58-89-9	0	9	GD	GD	GD	GD	9	9	NA	NA	NA	NA	Lindane	1513446	231	231	4627	ToxRefDB	opp_der	-	LOAEL	loael	-	-	10	10	=	mg/kg-day	mg/kg/day	NA	-	https://www.epa.gov/aboutepa/about-national-center-computational-toxicology-ncct	-	https://actorws.epa.gov/actorws/toxval/v01/toxval_source?source=toxrefdb&casrn=58-89-9	ToxRefDB Details	rat	rat	[Other]	[Other]	-
686	chronic	chronic	chronic	chronic	chronic	chronic	chronic	290.81	58-89-9	0	104	week	week	week	week	104	104	NA	NA	NA	NA	Lindane	1513454	231	231	4638	ToxRefDB	opp_der	-	LOAEL	loael	-	-	19.66	19.66	>	mg/kg-day	mg/kg/day	NA	-	https://www.epa.gov/aboutepa/about-national-center-computational-toxicology-ncct	-	https://actorws.epa.gov/actorws/toxval/v01/toxval_source?source=toxrefdb&casrn=58-89-9	ToxRefDB Details	rat	rat	Wistar	Wistar	-
687	chronic	chronic	chronic	chronic	chronic	chronic	chronic	290.81	58-89-9	0	104	week	week	week	week	104	104	NA	NA	NA	NA	Lindane	1513460	231	231	4641	ToxRefDB	opp_der	-	LOAEL	loael	-	-	19.66	19.66	>	mg/kg-day	mg/kg/day	NA	-	https://www.epa.gov/aboutepa/about-national-center-computational-toxicology-ncct	-	https://actorws.epa.gov/actorws/toxval/v01/toxval_source?source=toxrefdb&casrn=58-89-9	ToxRefDB Details	rat	rat	Wistar	Wistar	-
688	chronic	chronic	chronic	chronic	chronic	chronic	chronic	290.81	58-89-9	0	104	week	week	week	week	104	104	NA	NA	NA	NA	Lindane	1513468	231	231	4639	ToxRefDB	opp_der	-	LOAEL	loael	-	-	4.81	4.81	=	mg/kg-day	mg/kg/day	NA	-	https://www.epa.gov/aboutepa/about-national-center-computational-toxicology-ncct	-	https://actorws.epa.gov/actorws/toxval/v01/toxval_source?source=toxrefdb&casrn=58-89-9	ToxRefDB Details	rat	rat	Wistar	Wistar	-
689	developmental	developmental	developmental	developmental	developmental	developmental	developmental	290.81	58-89-9	0	9	GD	GD	GD	GD	9	9	NA	NA	NA	NA	Lindane	1513471	231	231	4626	ToxRefDB	opp_der	-	LOAEL	loael	-	-	20	20	=	mg/kg-day	mg/kg/day	NA	-	https://www.epa.gov/aboutepa/about-national-center-computational-toxicology-ncct	-	https://actorws.epa.gov/actorws/toxval/v01/toxval_source?source=toxrefdb&casrn=58-89-9	ToxRefDB Details	rat	rat	[Other]	[Other]	-
690	subchronic	subchronic	subchronic	subchronic	subchronic	subchronic	subchronic	290.81	58-89-9	0	3	month	month	month	month	3	3	NA	NA	NA	NA	Lindane	1513472	231	231	11872	ToxRefDB	opp_der	-	LOAEL	loael	-	-	5	5	>	mg/kg-day	mg/kg/day	NA	-	https://www.epa.gov/aboutepa/about-national-center-computational-toxicology-ncct	-	https://actorws.epa.gov/actorws/toxval/v01/toxval_source?source=toxrefdb&casrn=58-89-9	ToxRefDB Details	rat	rat	Wistar	Wistar	-
691	subchronic	subchronic	subchronic	subchronic	subchronic	subchronic	subchronic	290.81	58-89-9	0	3	month	month	month	month	3	3	NA	NA	NA	NA	Lindane	1513474	231	231	11874	ToxRefDB	opp_der	-	LOAEL	loael	-	-	1	1	=	mg/kg-day	mg/kg/day	NA	-	https://www.epa.gov/aboutepa/about-national-center-computational-toxicology-ncct	-	https://actorws.epa.gov/actorws/toxval/v01/toxval_source?source=toxrefdb&casrn=58-89-9	ToxRefDB Details	rat	rat	Wistar	Wistar	-
692	chronic	chronic	chronic	chronic	chronic	chronic	chronic	290.81	58-89-9	0	104	week	week	week	week	104	104	NA	NA	NA	NA	Lindane	1513475	231	231	4640	ToxRefDB	opp_der	-	LOAEL	loael	-	-	19.66	19.66	>	mg/kg-day	mg/kg/day	NA	-	https://www.epa.gov/aboutepa/about-national-center-computational-toxicology-ncct	-	https://actorws.epa.gov/actorws/toxval/v01/toxval_source?source=toxrefdb&casrn=58-89-9	ToxRefDB Details	rat	rat	Wistar	Wistar	-
693	chronic	chronic	chronic	chronic	chronic	chronic	chronic	290.81	58-89-9	0	104	week	week	week	week	104	104	NA	NA	NA	NA	Lindane	1513478	231	231	4637	ToxRefDB	opp_der	-	LOAEL	loael	-	-	4.81	4.81	=	mg/kg-day	mg/kg/day	NA	-	https://www.epa.gov/aboutepa/about-national-center-computational-toxicology-ncct	-	https://actorws.epa.gov/actorws/toxval/v01/toxval_source?source=toxrefdb&casrn=58-89-9	ToxRefDB Details	rat	rat	Wistar	Wistar	-
694	subchronic	subchronic	subchronic	subchronic	subchronic	subchronic	subchronic	290.81	58-89-9	0	3	month	month	month	month	3	3	NA	NA	NA	NA	Lindane	1513483	231	231	11875	ToxRefDB	opp_der	-	LOAEL	loael	-	-	1	1	=	mg/kg-day	mg/kg/day	NA	-	https://www.epa.gov/aboutepa/about-national-center-computational-toxicology-ncct	-	https://actorws.epa.gov/actorws/toxval/v01/toxval_source?source=toxrefdb&casrn=58-89-9	ToxRefDB Details	rat	rat	Wistar	Wistar	-
695	chronic	chronic	chronic	chronic	chronic	chronic	chronic	290.81	58-89-9	0	104	week	week	week	week	104	104	NA	NA	NA	NA	Lindane	1513498	231	231	4643	ToxRefDB	opp_der	-	LOAEL	loael	-	-	24.34	24.34	>	mg/kg-day	mg/kg/day	NA	-	https://www.epa.gov/aboutepa/about-national-center-computational-toxicology-ncct	-	https://actorws.epa.gov/actorws/toxval/v01/toxval_source?source=toxrefdb&casrn=58-89-9	ToxRefDB Details	rat	rat	Wistar	Wistar	-
696	developmental	developmental	developmental	developmental	developmental	developmental	developmental	200.62	94-74-6	0	9	GD	GD	GD	GD	9	9	NA	NA	NA	NA	MCPA	1517474	52	52	2834	ToxRefDB	opp_der	-	LOAEL	loael	-	-	120	120	=	mg/kg-day	mg/kg/day	NA	-	https://www.epa.gov/aboutepa/about-national-center-computational-toxicology-ncct	-	https://actorws.epa.gov/actorws/toxval/v01/toxval_source?source=toxrefdb&casrn=94-74-6	ToxRefDB Details	rat	rat	Wistar	Wistar	-
697	subchronic	subchronic	subchronic	subchronic	subchronic	subchronic	subchronic	200.62	94-74-6	0	91	day	day	day	day	91	91	NA	NA	NA	NA	MCPA	1517487	52	52	12270	ToxRefDB	opp_der	-	LOAEL	loael	-	-	177	177	=	mg/kg-day	mg/kg/day	NA	-	https://www.epa.gov/aboutepa/about-national-center-computational-toxicology-ncct	-	https://actorws.epa.gov/actorws/toxval/v01/toxval_source?source=toxrefdb&casrn=94-74-6	ToxRefDB Details	rat	rat	Wistar	Wistar	-
698	chronic	chronic	chronic	chronic	chronic	chronic	chronic	200.62	94-74-6	0	2	year	year	year	year	2	2	NA	NA	NA	NA	MCPA	1517499	52	52	2849	ToxRefDB	opp_der	-	LOAEL	loael	-	-	17.6	17.6	>	mg/kg-day	mg/kg/day	NA	-	https://www.epa.gov/aboutepa/about-national-center-computational-toxicology-ncct	-	https://actorws.epa.gov/actorws/toxval/v01/toxval_source?source=toxrefdb&casrn=94-74-6	ToxRefDB Details	rat	rat	Wistar	Wistar	-
699	subchronic	subchronic	subchronic	subchronic	subchronic	subchronic	subchronic	200.62	94-74-6	0	90	day	day	day	day	90	90	NA	NA	NA	NA	MCPA	1517508	52	52	2822	ToxRefDB	opp_der	-	LOAEL	loael	-	-	32.6	32.6	=	mg/kg-day	mg/kg/day	NA	-	https://www.epa.gov/aboutepa/about-national-center-computational-toxicology-ncct	-	https://actorws.epa.gov/actorws/toxval/v01/toxval_source?source=toxrefdb&casrn=94-74-6	ToxRefDB Details	rat	rat	Wistar	Wistar	-
700	chronic	chronic	chronic	chronic	chronic	chronic	chronic	200.62	94-74-6	0	2	year	year	year	year	2	2	NA	NA	NA	NA	MCPA	1517514	52	52	2850	ToxRefDB	opp_der	-	LOAEL	loael	-	-	5.7	5.7	=	mg/kg-day	mg/kg/day	NA	-	https://www.epa.gov/aboutepa/about-national-center-computational-toxicology-ncct	-	https://actorws.epa.gov/actorws/toxval/v01/toxval_source?source=toxrefdb&casrn=94-74-6	ToxRefDB Details	rat	rat	Wistar	Wistar	-
701	subchronic	subchronic	subchronic	subchronic	subchronic	subchronic	subchronic	200.62	94-74-6	0	90	day	day	day	day	90	90	NA	NA	NA	NA	MCPA	1517517	52	52	2819	ToxRefDB	opp_der	-	LOAEL	loael	-	-	35.8	35.8	=	mg/kg-day	mg/kg/day	NA	-	https://www.epa.gov/aboutepa/about-national-center-computational-toxicology-ncct	-	https://actorws.epa.gov/actorws/toxval/v01/toxval_source?source=toxrefdb&casrn=94-74-6	ToxRefDB Details	rat	rat	Wistar	Wistar	-
702	subchronic	subchronic	subchronic	subchronic	subchronic	subchronic	subchronic	200.62	94-74-6	0	91	day	day	day	day	91	91	NA	NA	NA	NA	MCPA	1517522	52	52	12272	ToxRefDB	opp_der	-	LOAEL	loael	-	-	177	177	=	mg/kg-day	mg/kg/day	NA	-	https://www.epa.gov/aboutepa/about-national-center-computational-toxicology-ncct	-	https://actorws.epa.gov/actorws/toxval/v01/toxval_source?source=toxrefdb&casrn=94-74-6	ToxRefDB Details	rat	rat	Wistar	Wistar	-
703	chronic	chronic	chronic	chronic	chronic	chronic	chronic	200.62	94-74-6	0	2	year	year	year	year	2	2	NA	NA	NA	NA	MCPA	1517525	52	52	2847	ToxRefDB	opp_der	-	LOAEL	loael	-	-	5.7	5.7	=	mg/kg-day	mg/kg/day	NA	-	https://www.epa.gov/aboutepa/about-national-center-computational-toxicology-ncct	-	https://actorws.epa.gov/actorws/toxval/v01/toxval_source?source=toxrefdb&casrn=94-74-6	ToxRefDB Details	rat	rat	Wistar	Wistar	-
704	subchronic	subchronic	subchronic	subchronic	subchronic	subchronic	subchronic	200.62	94-74-6	0	90	day	day	day	day	90	90	NA	NA	NA	NA	MCPA	1517530	52	52	2820	ToxRefDB	opp_der	-	LOAEL	loael	-	-	32.6	32.6	=	mg/kg-day	mg/kg/day	NA	-	https://www.epa.gov/aboutepa/about-national-center-computational-toxicology-ncct	-	https://actorws.epa.gov/actorws/toxval/v01/toxval_source?source=toxrefdb&casrn=94-74-6	ToxRefDB Details	rat	rat	Wistar	Wistar	-
705	subchronic	subchronic	subchronic	subchronic	subchronic	subchronic	subchronic	200.62	94-74-6	0	91	day	day	day	day	91	91	NA	NA	NA	NA	MCPA	1517537	52	52	12269	ToxRefDB	opp_der	-	LOAEL	loael	-	-	177	177	=	mg/kg-day	mg/kg/day	NA	-	https://www.epa.gov/aboutepa/about-national-center-computational-toxicology-ncct	-	https://actorws.epa.gov/actorws/toxval/v01/toxval_source?source=toxrefdb&casrn=94-74-6	ToxRefDB Details	rat	rat	Wistar	Wistar	-
706	subchronic	subchronic	subchronic	subchronic	subchronic	subchronic	subchronic	200.62	94-74-6	0	91	day	day	day	day	91	91	NA	NA	NA	NA	MCPA	1517538	52	52	12278	ToxRefDB	opp_der	-	LOAEL	loael	-	-	177	177	>	mg/kg-day	mg/kg/day	NA	-	https://www.epa.gov/aboutepa/about-national-center-computational-toxicology-ncct	-	https://actorws.epa.gov/actorws/toxval/v01/toxval_source?source=toxrefdb&casrn=94-74-6	ToxRefDB Details	rat	rat	Wistar	Wistar	-
707	developmental	developmental	developmental	developmental	developmental	developmental	developmental	200.62	94-74-6	0	9	GD	GD	GD	GD	9	9	NA	NA	NA	NA	MCPA	1517551	52	52	2833	ToxRefDB	opp_der	-	LOAEL	loael	-	-	120	120	=	mg/kg-day	mg/kg/day	NA	-	https://www.epa.gov/aboutepa/about-national-center-computational-toxicology-ncct	-	https://actorws.epa.gov/actorws/toxval/v01/toxval_source?source=toxrefdb&casrn=94-74-6	ToxRefDB Details	rat	rat	Wistar	Wistar	-
708	subchronic	subchronic	subchronic	subchronic	subchronic	subchronic	subchronic	200.62	94-74-6	0	91	day	day	day	day	91	91	NA	NA	NA	NA	MCPA	1517556	52	52	12271	ToxRefDB	opp_der	-	LOAEL	loael	-	-	177	177	>	mg/kg-day	mg/kg/day	NA	-	https://www.epa.gov/aboutepa/about-national-center-computational-toxicology-ncct	-	https://actorws.epa.gov/actorws/toxval/v01/toxval_source?source=toxrefdb&casrn=94-74-6	ToxRefDB Details	rat	rat	Wistar	Wistar	-
709	subchronic	subchronic	subchronic	subchronic	subchronic	subchronic	subchronic	200.62	94-74-6	0	91	day	day	day	day	91	91	NA	NA	NA	NA	MCPA	1517562	52	52	12274	ToxRefDB	opp_der	-	LOAEL	loael	-	-	177	177	>	mg/kg-day	mg/kg/day	NA	-	https://www.epa.gov/aboutepa/about-national-center-computational-toxicology-ncct	-	https://actorws.epa.gov/actorws/toxval/v01/toxval_source?source=toxrefdb&casrn=94-74-6	ToxRefDB Details	rat	rat	Wistar	Wistar	-
710	subchronic	subchronic	subchronic	subchronic	subchronic	subchronic	subchronic	200.62	94-74-6	0	91	day	day	day	day	91	91	NA	NA	NA	NA	MCPA	1517588	52	52	12273	ToxRefDB	opp_der	-	LOAEL	loael	-	-	177	177	>	mg/kg-day	mg/kg/day	NA	-	https://www.epa.gov/aboutepa/about-national-center-computational-toxicology-ncct	-	https://actorws.epa.gov/actorws/toxval/v01/toxval_source?source=toxrefdb&casrn=94-74-6	ToxRefDB Details	rat	rat	Wistar	Wistar	-
711	subchronic	subchronic	subchronic	subchronic	subchronic	subchronic	subchronic	200.62	94-74-6	0	91	day	day	day	day	91	91	NA	NA	NA	NA	MCPA	1517595	52	52	12276	ToxRefDB	opp_der	-	LOAEL	loael	-	-	177	177	>	mg/kg-day	mg/kg/day	NA	-	https://www.epa.gov/aboutepa/about-national-center-computational-toxicology-ncct	-	https://actorws.epa.gov/actorws/toxval/v01/toxval_source?source=toxrefdb&casrn=94-74-6	ToxRefDB Details	rat	rat	Wistar	Wistar	-
712	chronic	chronic	chronic	chronic	chronic	chronic	chronic	200.62	94-74-6	0	2	year	year	year	year	2	2	NA	NA	NA	NA	MCPA	1517619	52	52	2844	ToxRefDB	opp_der	-	LOAEL	loael	-	-	5.7	5.7	=	mg/kg-day	mg/kg/day	NA	-	https://www.epa.gov/aboutepa/about-national-center-computational-toxicology-ncct	-	https://actorws.epa.gov/actorws/toxval/v01/toxval_source?source=toxrefdb&casrn=94-74-6	ToxRefDB Details	rat	rat	Wistar	Wistar	-
713	developmental	developmental	developmental	developmental	developmental	developmental	developmental	200.62	94-74-6	0	9	GD	GD	GD	GD	9	9	NA	NA	NA	NA	MCPA	1517622	52	52	2832	ToxRefDB	opp_der	-	LOAEL	loael	-	-	120	120	=	mg/kg-day	mg/kg/day	NA	-	https://www.epa.gov/aboutepa/about-national-center-computational-toxicology-ncct	-	https://actorws.epa.gov/actorws/toxval/v01/toxval_source?source=toxrefdb&casrn=94-74-6	ToxRefDB Details	rat	rat	Wistar	Wistar	-
714	subchronic	subchronic	subchronic	subchronic	subchronic	subchronic	subchronic	200.62	94-74-6	0	91	day	day	day	day	91	91	NA	NA	NA	NA	MCPA	1517629	52	52	12275	ToxRefDB	opp_der	-	LOAEL	loael	-	-	177	177	>	mg/kg-day	mg/kg/day	NA	-	https://www.epa.gov/aboutepa/about-national-center-computational-toxicology-ncct	-	https://actorws.epa.gov/actorws/toxval/v01/toxval_source?source=toxrefdb&casrn=94-74-6	ToxRefDB Details	rat	rat	Wistar	Wistar	-
715	chronic	chronic	chronic	chronic	chronic	chronic	chronic	200.62	94-74-6	0	2	year	year	year	year	2	2	NA	NA	NA	NA	MCPA	1517637	52	52	2846	ToxRefDB	opp_der	-	LOAEL	loael	-	-	17.6	17.6	>	mg/kg-day	mg/kg/day	NA	-	https://www.epa.gov/aboutepa/about-national-center-computational-toxicology-ncct	-	https://actorws.epa.gov/actorws/toxval/v01/toxval_source?source=toxrefdb&casrn=94-74-6	ToxRefDB Details	rat	rat	Wistar	Wistar	-
716	subchronic	subchronic	subchronic	subchronic	subchronic	subchronic	subchronic	200.62	94-74-6	0	90	day	day	day	day	90	90	NA	NA	NA	NA	MCPA	1517649	52	52	2821	ToxRefDB	opp_der	-	LOAEL	loael	-	-	35.8	35.8	=	mg/kg-day	mg/kg/day	NA	-	https://www.epa.gov/aboutepa/about-national-center-computational-toxicology-ncct	-	https://actorws.epa.gov/actorws/toxval/v01/toxval_source?source=toxrefdb&casrn=94-74-6	ToxRefDB Details	rat	rat	Wistar	Wistar	-
717	subchronic	subchronic	subchronic	subchronic	subchronic	subchronic	subchronic	200.62	94-74-6	0	91	day	day	day	day	91	91	NA	NA	NA	NA	MCPA	1517654	52	52	12268	ToxRefDB	opp_der	-	LOAEL	loael	-	-	177	177	=	mg/kg-day	mg/kg/day	NA	-	https://www.epa.gov/aboutepa/about-national-center-computational-toxicology-ncct	-	https://actorws.epa.gov/actorws/toxval/v01/toxval_source?source=toxrefdb&casrn=94-74-6	ToxRefDB Details	rat	rat	Wistar	Wistar	-
718	chronic	chronic	chronic	chronic	chronic	chronic	chronic	200.62	94-74-6	0	2	year	year	year	year	2	2	NA	NA	NA	NA	MCPA	1517656	52	52	2848	ToxRefDB	opp_der	-	LOAEL	loael	-	-	17.6	17.6	>	mg/kg-day	mg/kg/day	NA	-	https://www.epa.gov/aboutepa/about-national-center-computational-toxicology-ncct	-	https://actorws.epa.gov/actorws/toxval/v01/toxval_source?source=toxrefdb&casrn=94-74-6	ToxRefDB Details	rat	rat	Wistar	Wistar	-
719	subchronic	subchronic	subchronic	subchronic	subchronic	subchronic	subchronic	200.62	94-74-6	0	91	day	day	day	day	91	91	NA	NA	NA	NA	MCPA	1517658	52	52	12277	ToxRefDB	opp_der	-	LOAEL	loael	-	-	177	177	>	mg/kg-day	mg/kg/day	NA	-	https://www.epa.gov/aboutepa/about-national-center-computational-toxicology-ncct	-	https://actorws.epa.gov/actorws/toxval/v01/toxval_source?source=toxrefdb&casrn=94-74-6	ToxRefDB Details	rat	rat	Wistar	Wistar	-
720	chronic	chronic	chronic	chronic	chronic	chronic	chronic	200.62	94-74-6	0	2	year	year	year	year	2	2	NA	NA	NA	NA	MCPA	1517664	52	52	2845	ToxRefDB	opp_der	-	LOAEL	loael	-	-	23	23	>	mg/kg-day	mg/kg/day	NA	-	https://www.epa.gov/aboutepa/about-national-center-computational-toxicology-ncct	-	https://actorws.epa.gov/actorws/toxval/v01/toxval_source?source=toxrefdb&casrn=94-74-6	ToxRefDB Details	rat	rat	Wistar	Wistar	-
721	chronic	chronic	chronic	chronic	chronic	chronic	chronic	492.71	116714-46-6	0	104	week	week	week	week	104	104	NA	NA	NA	NA	Novaluron	1539222	1683	1683	9659	ToxRefDB	opp_der	-	LOAEL	loael	-	-	884.2	884.2	>	mg/kg-day	mg/kg/day	NA	-	https://www.epa.gov/aboutepa/about-national-center-computational-toxicology-ncct	-	https://actorws.epa.gov/actorws/toxval/v01/toxval_source?source=toxrefdb&casrn=116714-46-6	ToxRefDB Details	rat	rat	[Other]	[Other]	-
722	chronic	chronic	chronic	chronic	chronic	chronic	chronic	492.71	116714-46-6	0	104	week	week	week	week	104	104	NA	NA	NA	NA	Novaluron	1539227	1683	1683	9656	ToxRefDB	opp_der	-	LOAEL	loael	-	-	884.2	884.2	>	mg/kg-day	mg/kg/day	NA	-	https://www.epa.gov/aboutepa/about-national-center-computational-toxicology-ncct	-	https://actorws.epa.gov/actorws/toxval/v01/toxval_source?source=toxrefdb&casrn=116714-46-6	ToxRefDB Details	rat	rat	[Other]	[Other]	-
723	chronic	chronic	chronic	chronic	chronic	chronic	chronic	492.71	116714-46-6	0	104	week	week	week	week	104	104	NA	NA	NA	NA	Novaluron	1539230	1683	1683	9661	ToxRefDB	opp_der	-	LOAEL	loael	-	-	884.2	884.2	>	mg/kg-day	mg/kg/day	NA	-	https://www.epa.gov/aboutepa/about-national-center-computational-toxicology-ncct	-	https://actorws.epa.gov/actorws/toxval/v01/toxval_source?source=toxrefdb&casrn=116714-46-6	ToxRefDB Details	rat	rat	[Other]	[Other]	-
724	subchronic	subchronic	subchronic	subchronic	subchronic	subchronic	subchronic	492.71	116714-46-6	0	90	day	day	day	day	90	90	NA	NA	NA	NA	Novaluron	1539291	1683	1683	9633	ToxRefDB	opp_der	-	LOAEL	loael	-	-	8.64	8.64	=	mg/kg-day	mg/kg/day	NA	-	https://www.epa.gov/aboutepa/about-national-center-computational-toxicology-ncct	-	https://actorws.epa.gov/actorws/toxval/v01/toxval_source?source=toxrefdb&casrn=116714-46-6	ToxRefDB Details	rat	rat	CD(SD)BR	CD(SD)BR	-
725	subchronic	subchronic	subchronic	subchronic	subchronic	subchronic	subchronic	492.71	116714-46-6	0	90	day	day	day	day	90	90	NA	NA	NA	NA	Novaluron	1539305	1683	1683	9631	ToxRefDB	opp_der	-	LOAEL	loael	-	-	8.64	8.64	=	mg/kg-day	mg/kg/day	NA	-	https://www.epa.gov/aboutepa/about-national-center-computational-toxicology-ncct	-	https://actorws.epa.gov/actorws/toxval/v01/toxval_source?source=toxrefdb&casrn=116714-46-6	ToxRefDB Details	rat	rat	CD(SD)BR	CD(SD)BR	-
726	subchronic	subchronic	subchronic	subchronic	subchronic	subchronic	subchronic	492.71	116714-46-6	0	90	day	day	day	day	90	90	NA	NA	NA	NA	Novaluron	1539311	1683	1683	9628	ToxRefDB	opp_der	-	LOAEL	loael	-	-	1820.6	1820.6	>	mg/kg-day	mg/kg/day	NA	-	https://www.epa.gov/aboutepa/about-national-center-computational-toxicology-ncct	-	https://actorws.epa.gov/actorws/toxval/v01/toxval_source?source=toxrefdb&casrn=116714-46-6	ToxRefDB Details	rat	rat	Sprague Dawley (CD)	Sprague Dawley (CD)	-
727	chronic	chronic	chronic	chronic	chronic	chronic	chronic	492.71	116714-46-6	0	104	week	week	week	week	104	104	NA	NA	NA	NA	Novaluron	1539320	1683	1683	9657	ToxRefDB	opp_der	-	LOAEL	loael	-	-	30.6	30.6	=	mg/kg-day	mg/kg/day	NA	-	https://www.epa.gov/aboutepa/about-national-center-computational-toxicology-ncct	-	https://actorws.epa.gov/actorws/toxval/v01/toxval_source?source=toxrefdb&casrn=116714-46-6	ToxRefDB Details	rat	rat	[Other]	[Other]	-
728	subchronic	subchronic	subchronic	subchronic	subchronic	subchronic	subchronic	492.71	116714-46-6	0	90	day	day	day	day	90	90	NA	NA	NA	NA	Novaluron	1539322	1683	1683	9627	ToxRefDB	opp_der	-	LOAEL	loael	-	-	1666.9	1666.9	>	mg/kg-day	mg/kg/day	NA	-	https://www.epa.gov/aboutepa/about-national-center-computational-toxicology-ncct	-	https://actorws.epa.gov/actorws/toxval/v01/toxval_source?source=toxrefdb&casrn=116714-46-6	ToxRefDB Details	rat	rat	Sprague Dawley (CD)	Sprague Dawley (CD)	-
729	subchronic	subchronic	subchronic	subchronic	subchronic	subchronic	subchronic	492.71	116714-46-6	0	90	day	day	day	day	90	90	NA	NA	NA	NA	Novaluron	1539326	1683	1683	9629	ToxRefDB	opp_der	-	LOAEL	loael	-	-	818.5	818.5	=	mg/kg-day	mg/kg/day	NA	-	https://www.epa.gov/aboutepa/about-national-center-computational-toxicology-ncct	-	https://actorws.epa.gov/actorws/toxval/v01/toxval_source?source=toxrefdb&casrn=116714-46-6	ToxRefDB Details	rat	rat	Sprague Dawley (CD)	Sprague Dawley (CD)	-
730	chronic	chronic	chronic	chronic	chronic	chronic	chronic	492.71	116714-46-6	0	104	week	week	week	week	104	104	NA	NA	NA	NA	Novaluron	1539329	1683	1683	9660	ToxRefDB	opp_der	-	LOAEL	loael	-	-	884.2	884.2	>	mg/kg-day	mg/kg/day	NA	-	https://www.epa.gov/aboutepa/about-national-center-computational-toxicology-ncct	-	https://actorws.epa.gov/actorws/toxval/v01/toxval_source?source=toxrefdb&casrn=116714-46-6	ToxRefDB Details	rat	rat	[Other]	[Other]	-
731	subchronic	subchronic	subchronic	subchronic	subchronic	subchronic	subchronic	492.71	116714-46-6	0	90	day	day	day	day	90	90	NA	NA	NA	NA	Novaluron	1539330	1683	1683	9632	ToxRefDB	opp_der	-	LOAEL	loael	-	-	17.54	17.54	=	mg/kg-day	mg/kg/day	NA	-	https://www.epa.gov/aboutepa/about-national-center-computational-toxicology-ncct	-	https://actorws.epa.gov/actorws/toxval/v01/toxval_source?source=toxrefdb&casrn=116714-46-6	ToxRefDB Details	rat	rat	CD(SD)BR	CD(SD)BR	-
732	subchronic	subchronic	subchronic	subchronic	subchronic	subchronic	subchronic	492.71	116714-46-6	0	90	day	day	day	day	90	90	NA	NA	NA	NA	Novaluron	1539335	1683	1683	9626	ToxRefDB	opp_der	-	LOAEL	loael	-	-	818.5	818.5	=	mg/kg-day	mg/kg/day	NA	-	https://www.epa.gov/aboutepa/about-national-center-computational-toxicology-ncct	-	https://actorws.epa.gov/actorws/toxval/v01/toxval_source?source=toxrefdb&casrn=116714-46-6	ToxRefDB Details	rat	rat	Sprague Dawley (CD)	Sprague Dawley (CD)	-
733	subchronic	subchronic	subchronic	subchronic	subchronic	subchronic	subchronic	492.71	116714-46-6	0	90	day	day	day	day	90	90	NA	NA	NA	NA	Novaluron	1539346	1683	1683	9630	ToxRefDB	opp_der	-	LOAEL	loael	-	-	1666.9	1666.9	>	mg/kg-day	mg/kg/day	NA	-	https://www.epa.gov/aboutepa/about-national-center-computational-toxicology-ncct	-	https://actorws.epa.gov/actorws/toxval/v01/toxval_source?source=toxrefdb&casrn=116714-46-6	ToxRefDB Details	rat	rat	Sprague Dawley (CD)	Sprague Dawley (CD)	-
734	chronic	chronic	chronic	chronic	chronic	chronic	chronic	492.71	116714-46-6	0	104	week	week	week	week	104	104	NA	NA	NA	NA	Novaluron	1539355	1683	1683	9658	ToxRefDB	opp_der	-	LOAEL	loael	-	-	884.2	884.2	>	mg/kg-day	mg/kg/day	NA	-	https://www.epa.gov/aboutepa/about-national-center-computational-toxicology-ncct	-	https://actorws.epa.gov/actorws/toxval/v01/toxval_source?source=toxrefdb&casrn=116714-46-6	ToxRefDB Details	rat	rat	[Other]	[Other]	-
735	subchronic	subchronic	subchronic	subchronic	subchronic	subchronic	subchronic	345.22	19666-30-9	0	90	day	day	day	day	90	90	NA	NA	NA	NA	Oxadiazon	1520201	310	310	861	ToxRefDB	opp_der	-	LOAEL	loael	-	-	1000	1000	>	mg/kg-day	mg/kg/day	NA	-	https://www.epa.gov/aboutepa/about-national-center-computational-toxicology-ncct	-	https://actorws.epa.gov/actorws/toxval/v01/toxval_source?source=toxrefdb&casrn=19666-30-9	ToxRefDB Details	rat	rat	Sprague Dawley (CD)	Sprague Dawley (CD)	-
736	subchronic	subchronic	subchronic	subchronic	subchronic	subchronic	subchronic	345.22	19666-30-9	0	90	day	day	day	day	90	90	NA	NA	NA	NA	Oxadiazon	1520212	310	310	863	ToxRefDB	opp_der	-	LOAEL	loael	-	-	100	100	=	mg/kg-day	mg/kg/day	NA	-	https://www.epa.gov/aboutepa/about-national-center-computational-toxicology-ncct	-	https://actorws.epa.gov/actorws/toxval/v01/toxval_source?source=toxrefdb&casrn=19666-30-9	ToxRefDB Details	rat	rat	Sprague Dawley (CD)	Sprague Dawley (CD)	-
737	chronic	chronic	chronic	chronic	chronic	chronic	chronic	345.22	19666-30-9	0	24	month	month	month	month	24	24	NA	NA	NA	NA	Oxadiazon	1520216	310	310	905	ToxRefDB	opp_der	-	LOAEL	loael	-	-	163.1	163.1	>	mg/kg-day	mg/kg/day	NA	-	https://www.epa.gov/aboutepa/about-national-center-computational-toxicology-ncct	-	https://actorws.epa.gov/actorws/toxval/v01/toxval_source?source=toxrefdb&casrn=19666-30-9	ToxRefDB Details	rat	rat	Fischer 344	Fischer 344	-
738	chronic	chronic	chronic	chronic	chronic	chronic	chronic	345.22	19666-30-9	0	24	month	month	month	month	24	24	NA	NA	NA	NA	Oxadiazon	1520219	310	310	902	ToxRefDB	opp_der	-	LOAEL	loael	-	-	163.1	163.1	>	mg/kg-day	mg/kg/day	NA	-	https://www.epa.gov/aboutepa/about-national-center-computational-toxicology-ncct	-	https://actorws.epa.gov/actorws/toxval/v01/toxval_source?source=toxrefdb&casrn=19666-30-9	ToxRefDB Details	rat	rat	Fischer 344	Fischer 344	-
739	subchronic	subchronic	subchronic	subchronic	subchronic	subchronic	subchronic	345.22	19666-30-9	0	90	day	day	day	day	90	90	NA	NA	NA	NA	Oxadiazon	1520226	310	310	862	ToxRefDB	opp_der	-	LOAEL	loael	-	-	1000	1000	>	mg/kg-day	mg/kg/day	NA	-	https://www.epa.gov/aboutepa/about-national-center-computational-toxicology-ncct	-	https://actorws.epa.gov/actorws/toxval/v01/toxval_source?source=toxrefdb&casrn=19666-30-9	ToxRefDB Details	rat	rat	Sprague Dawley (CD)	Sprague Dawley (CD)	-
740	subchronic	subchronic	subchronic	subchronic	subchronic	subchronic	subchronic	345.22	19666-30-9	0	90	day	day	day	day	90	90	NA	NA	NA	NA	Oxadiazon	1520232	310	310	860	ToxRefDB	opp_der	-	LOAEL	loael	-	-	100	100	=	mg/kg-day	mg/kg/day	NA	-	https://www.epa.gov/aboutepa/about-national-center-computational-toxicology-ncct	-	https://actorws.epa.gov/actorws/toxval/v01/toxval_source?source=toxrefdb&casrn=19666-30-9	ToxRefDB Details	rat	rat	Sprague Dawley (CD)	Sprague Dawley (CD)	-
741	developmental	developmental	developmental	developmental	developmental	developmental	developmental	345.22	19666-30-9	0	9	GD	GD	GD	GD	9	9	NA	NA	NA	NA	Oxadiazon	1520235	310	310	872	ToxRefDB	opp_der	-	LOAEL	loael	-	-	40	40	=	mg/kg-day	mg/kg/day	NA	-	https://www.epa.gov/aboutepa/about-national-center-computational-toxicology-ncct	-	https://actorws.epa.gov/actorws/toxval/v01/toxval_source?source=toxrefdb&casrn=19666-30-9	ToxRefDB Details	rat	rat	Sprague Dawley (CD)	Sprague Dawley (CD)	-
742	chronic	chronic	chronic	chronic	chronic	chronic	chronic	345.22	19666-30-9	0	24	month	month	month	month	24	24	NA	NA	NA	NA	Oxadiazon	1520245	310	310	899	ToxRefDB	opp_der	-	LOAEL	loael	-	-	5.9	5.9	=	mg/kg-day	mg/kg/day	NA	-	https://www.epa.gov/aboutepa/about-national-center-computational-toxicology-ncct	-	https://actorws.epa.gov/actorws/toxval/v01/toxval_source?source=toxrefdb&casrn=19666-30-9	ToxRefDB Details	rat	rat	Fischer 344	Fischer 344	-
743	chronic	chronic	chronic	chronic	chronic	chronic	chronic	345.22	19666-30-9	0	24	month	month	month	month	24	24	NA	NA	NA	NA	Oxadiazon	1520260	310	310	906	ToxRefDB	opp_der	-	LOAEL	loael	-	-	4.8	4.8	=	mg/kg-day	mg/kg/day	NA	-	https://www.epa.gov/aboutepa/about-national-center-computational-toxicology-ncct	-	https://actorws.epa.gov/actorws/toxval/v01/toxval_source?source=toxrefdb&casrn=19666-30-9	ToxRefDB Details	rat	rat	Fischer 344	Fischer 344	-
744	chronic	chronic	chronic	chronic	chronic	chronic	chronic	345.22	19666-30-9	0	24	month	month	month	month	24	24	NA	NA	NA	NA	Oxadiazon	1520262	310	310	903	ToxRefDB	opp_der	-	LOAEL	loael	-	-	163.1	163.1	>	mg/kg-day	mg/kg/day	NA	-	https://www.epa.gov/aboutepa/about-national-center-computational-toxicology-ncct	-	https://actorws.epa.gov/actorws/toxval/v01/toxval_source?source=toxrefdb&casrn=19666-30-9	ToxRefDB Details	rat	rat	Fischer 344	Fischer 344	-
745	chronic	chronic	chronic	chronic	chronic	chronic	chronic	345.22	19666-30-9	0	24	month	month	month	month	24	24	NA	NA	NA	NA	Oxadiazon	1520275	310	310	900	ToxRefDB	opp_der	-	LOAEL	loael	-	-	163.1	163.1	>	mg/kg-day	mg/kg/day	NA	-	https://www.epa.gov/aboutepa/about-national-center-computational-toxicology-ncct	-	https://actorws.epa.gov/actorws/toxval/v01/toxval_source?source=toxrefdb&casrn=19666-30-9	ToxRefDB Details	rat	rat	Fischer 344	Fischer 344	-
746	chronic	chronic	chronic	chronic	chronic	chronic	chronic	345.22	19666-30-9	0	24	month	month	month	month	24	24	NA	NA	NA	NA	Oxadiazon	1520277	310	310	901	ToxRefDB	opp_der	-	LOAEL	loael	-	-	163.1	163.1	>	mg/kg-day	mg/kg/day	NA	-	https://www.epa.gov/aboutepa/about-national-center-computational-toxicology-ncct	-	https://actorws.epa.gov/actorws/toxval/v01/toxval_source?source=toxrefdb&casrn=19666-30-9	ToxRefDB Details	rat	rat	Fischer 344	Fischer 344	-
747	subchronic	subchronic	subchronic	subchronic	subchronic	subchronic	subchronic	345.22	19666-30-9	0	90	day	day	day	day	90	90	NA	NA	NA	NA	Oxadiazon	1520284	310	310	865	ToxRefDB	opp_der	-	LOAEL	loael	-	-	1000	1000	>	mg/kg-day	mg/kg/day	NA	-	https://www.epa.gov/aboutepa/about-national-center-computational-toxicology-ncct	-	https://actorws.epa.gov/actorws/toxval/v01/toxval_source?source=toxrefdb&casrn=19666-30-9	ToxRefDB Details	rat	rat	Sprague Dawley (CD)	Sprague Dawley (CD)	-
748	subchronic	subchronic	subchronic	subchronic	subchronic	subchronic	subchronic	345.22	19666-30-9	0	90	day	day	day	day	90	90	NA	NA	NA	NA	Oxadiazon	1520299	310	310	859	ToxRefDB	opp_der	-	LOAEL	loael	-	-	1000	1000	>	mg/kg-day	mg/kg/day	NA	-	https://www.epa.gov/aboutepa/about-national-center-computational-toxicology-ncct	-	https://actorws.epa.gov/actorws/toxval/v01/toxval_source?source=toxrefdb&casrn=19666-30-9	ToxRefDB Details	rat	rat	Sprague Dawley (CD)	Sprague Dawley (CD)	-
749	subchronic	subchronic	subchronic	subchronic	subchronic	subchronic	subchronic	345.22	19666-30-9	0	90	day	day	day	day	90	90	NA	NA	NA	NA	Oxadiazon	1520311	310	310	864	ToxRefDB	opp_der	-	LOAEL	loael	-	-	1000	1000	>	mg/kg-day	mg/kg/day	NA	-	https://www.epa.gov/aboutepa/about-national-center-computational-toxicology-ncct	-	https://actorws.epa.gov/actorws/toxval/v01/toxval_source?source=toxrefdb&casrn=19666-30-9	ToxRefDB Details	rat	rat	Sprague Dawley (CD)	Sprague Dawley (CD)	-
750	developmental	developmental	developmental	developmental	developmental	developmental	developmental	345.22	19666-30-9	0	9	GD	GD	GD	GD	9	9	NA	NA	NA	NA	Oxadiazon	1520340	310	310	873	ToxRefDB	opp_der	-	LOAEL	loael	-	-	40	40	>	mg/kg-day	mg/kg/day	NA	-	https://www.epa.gov/aboutepa/about-national-center-computational-toxicology-ncct	-	https://actorws.epa.gov/actorws/toxval/v01/toxval_source?source=toxrefdb&casrn=19666-30-9	ToxRefDB Details	rat	rat	Sprague Dawley (CD)	Sprague Dawley (CD)	-
751	subchronic	subchronic	subchronic	subchronic	subchronic	subchronic	subchronic	345.22	19666-30-9	0	90	day	day	day	day	90	90	NA	NA	NA	NA	Oxadiazon	1520361	310	310	858	ToxRefDB	opp_der	-	LOAEL	loael	-	-	100	100	=	mg/kg-day	mg/kg/day	NA	-	https://www.epa.gov/aboutepa/about-national-center-computational-toxicology-ncct	-	https://actorws.epa.gov/actorws/toxval/v01/toxval_source?source=toxrefdb&casrn=19666-30-9	ToxRefDB Details	rat	rat	Sprague Dawley (CD)	Sprague Dawley (CD)	-
752	developmental	developmental	developmental	developmental	developmental	developmental	developmental	345.22	19666-30-9	0	9	GD	GD	GD	GD	9	9	NA	NA	NA	NA	Oxadiazon	1520362	310	310	874	ToxRefDB	opp_der	-	LOAEL	loael	-	-	40	40	=	mg/kg-day	mg/kg/day	NA	-	https://www.epa.gov/aboutepa/about-national-center-computational-toxicology-ncct	-	https://actorws.epa.gov/actorws/toxval/v01/toxval_source?source=toxrefdb&casrn=19666-30-9	ToxRefDB Details	rat	rat	Sprague Dawley (CD)	Sprague Dawley (CD)	-
753	chronic	chronic	chronic	chronic	chronic	chronic	chronic	345.22	19666-30-9	0	24	month	month	month	month	24	24	NA	NA	NA	NA	Oxadiazon	1520376	310	310	904	ToxRefDB	opp_der	-	LOAEL	loael	-	-	163.1	163.1	>	mg/kg-day	mg/kg/day	NA	-	https://www.epa.gov/aboutepa/about-national-center-computational-toxicology-ncct	-	https://actorws.epa.gov/actorws/toxval/v01/toxval_source?source=toxrefdb&casrn=19666-30-9	ToxRefDB Details	rat	rat	Fischer 344	Fischer 344	-
754	chronic	growth	Growth	chronic	chronic	growth:chronic	NA	391.29	52645-53-1	0	42	Day(s)	Day(s)	Day(s)	Day(s)	42	42	NA	NA	NA	NA	Permethrin	1154856	323	323	291334	ECOTOX	Teratog. Carcinog. Mutagen.12(6): 269-276	-	LOEL	LOEL	-	-	100	2000	=	mg/kg-day	mg/kg food	NA	Weight	-	-	-	ECOTOX Details	norway rat	Norway Rat	-	-	-
755	-	chronic	Chronic	-	-	chronic	NA	391.29	52645-53-1	0	2	year	year	year	year	2	2	NA	NA	NA	NA	Permethrin	1457491	323	323	0	COSMOS	IRIS	5563	LOAEL	LOAEL	-	-	25	25	=	mg/kg-day	mg/kg/day	NA	-	http://www.cosmostox.eu/what/COSMOSdb/	-	https://actorws.epa.gov/actorws/toxval/v01/toxval_source?source=cosmos_study&casrn=52645-53-1	-	rat	rat	Long Evans	Long Evans	-
756	chronic	chronic	chronic	chronic	chronic	chronic	chronic	391.29	52645-53-1	0	104	week	week	week	week	104	104	NA	NA	NA	NA	Permethrin	1515748	323	323	6981	ToxRefDB	opp_der	-	LOAEL	loael	-	-	250	250	>	mg/kg-day	mg/kg/day	NA	-	https://www.epa.gov/aboutepa/about-national-center-computational-toxicology-ncct	-	https://actorws.epa.gov/actorws/toxval/v01/toxval_source?source=toxrefdb&casrn=52645-53-1	ToxRefDB Details	rat	rat	Wistar	Wistar	-
757	chronic	chronic	chronic	chronic	chronic	chronic	chronic	391.29	52645-53-1	0	104	week	week	week	week	104	104	NA	NA	NA	NA	Permethrin	1515754	323	323	6976	ToxRefDB	opp_der	-	LOAEL	loael	-	-	250	250	=	mg/kg-day	mg/kg/day	NA	-	https://www.epa.gov/aboutepa/about-national-center-computational-toxicology-ncct	-	https://actorws.epa.gov/actorws/toxval/v01/toxval_source?source=toxrefdb&casrn=52645-53-1	ToxRefDB Details	rat	rat	Wistar	Wistar	-
758	chronic	chronic	chronic	chronic	chronic	chronic	chronic	391.29	52645-53-1	0	104	week	week	week	week	104	104	NA	NA	NA	NA	Permethrin	1515761	323	323	6975	ToxRefDB	opp_der	-	LOAEL	loael	-	-	250	250	>	mg/kg-day	mg/kg/day	NA	-	https://www.epa.gov/aboutepa/about-national-center-computational-toxicology-ncct	-	https://actorws.epa.gov/actorws/toxval/v01/toxval_source?source=toxrefdb&casrn=52645-53-1	ToxRefDB Details	rat	rat	Wistar	Wistar	-
759	chronic	chronic	chronic	chronic	chronic	chronic	chronic	391.29	52645-53-1	0	2	year	year	year	year	2	2	NA	NA	NA	NA	Permethrin	1515779	323	323	6984	ToxRefDB	opp_der	-	LOAEL	loael	-	-	91.5	91.5	>	mg/kg-day	mg/kg/day	NA	-	https://www.epa.gov/aboutepa/about-national-center-computational-toxicology-ncct	-	https://actorws.epa.gov/actorws/toxval/v01/toxval_source?source=toxrefdb&casrn=52645-53-1	ToxRefDB Details	rat	rat	Wistar	Wistar	-
760	chronic	chronic	chronic	chronic	chronic	chronic	chronic	391.29	52645-53-1	0	2	year	year	year	year	2	2	NA	NA	NA	NA	Permethrin	1515783	323	323	6982	ToxRefDB	opp_der	-	LOAEL	loael	-	-	91.5	91.5	>	mg/kg-day	mg/kg/day	NA	-	https://www.epa.gov/aboutepa/about-national-center-computational-toxicology-ncct	-	https://actorws.epa.gov/actorws/toxval/v01/toxval_source?source=toxrefdb&casrn=52645-53-1	ToxRefDB Details	rat	rat	Wistar	Wistar	-
761	chronic	chronic	chronic	chronic	chronic	chronic	chronic	391.29	52645-53-1	0	2	year	year	year	year	2	2	NA	NA	NA	NA	Permethrin	1515789	323	323	6985	ToxRefDB	opp_der	-	LOAEL	loael	-	-	91.5	91.5	>	mg/kg-day	mg/kg/day	NA	-	https://www.epa.gov/aboutepa/about-national-center-computational-toxicology-ncct	-	https://actorws.epa.gov/actorws/toxval/v01/toxval_source?source=toxrefdb&casrn=52645-53-1	ToxRefDB Details	rat	rat	Wistar	Wistar	-
762	chronic	chronic	chronic	chronic	chronic	chronic	chronic	391.29	52645-53-1	0	104	week	week	week	week	104	104	NA	NA	NA	NA	Permethrin	1515802	323	323	6978	ToxRefDB	opp_der	-	LOAEL	loael	-	-	250	250	>	mg/kg-day	mg/kg/day	NA	-	https://www.epa.gov/aboutepa/about-national-center-computational-toxicology-ncct	-	https://actorws.epa.gov/actorws/toxval/v01/toxval_source?source=toxrefdb&casrn=52645-53-1	ToxRefDB Details	rat	rat	Wistar	Wistar	-
763	chronic	chronic	chronic	chronic	chronic	chronic	chronic	391.29	52645-53-1	0	104	week	week	week	week	104	104	NA	NA	NA	NA	Permethrin	1515806	323	323	6980	ToxRefDB	opp_der	-	LOAEL	loael	-	-	250	250	>	mg/kg-day	mg/kg/day	NA	-	https://www.epa.gov/aboutepa/about-national-center-computational-toxicology-ncct	-	https://actorws.epa.gov/actorws/toxval/v01/toxval_source?source=toxrefdb&casrn=52645-53-1	ToxRefDB Details	rat	rat	Wistar	Wistar	-
764	chronic	chronic	chronic	chronic	chronic	chronic	chronic	391.29	52645-53-1	0	104	week	week	week	week	104	104	NA	NA	NA	NA	Permethrin	1515816	323	323	6979	ToxRefDB	opp_der	-	LOAEL	loael	-	-	250	250	>	mg/kg-day	mg/kg/day	NA	-	https://www.epa.gov/aboutepa/about-national-center-computational-toxicology-ncct	-	https://actorws.epa.gov/actorws/toxval/v01/toxval_source?source=toxrefdb&casrn=52645-53-1	ToxRefDB Details	rat	rat	Wistar	Wistar	-
765	chronic	chronic	chronic	chronic	chronic	chronic	chronic	391.29	52645-53-1	0	104	week	week	week	week	104	104	NA	NA	NA	NA	Permethrin	1515830	323	323	6977	ToxRefDB	opp_der	-	LOAEL	loael	-	-	250	250	>	mg/kg-day	mg/kg/day	NA	-	https://www.epa.gov/aboutepa/about-national-center-computational-toxicology-ncct	-	https://actorws.epa.gov/actorws/toxval/v01/toxval_source?source=toxrefdb&casrn=52645-53-1	ToxRefDB Details	rat	rat	Wistar	Wistar	-
766	developmental	developmental	developmental	developmental	developmental	developmental	developmental	391.29	52645-53-1	0	9	GD	GD	GD	GD	9	9	NA	NA	NA	NA	Permethrin	1515834	323	323	6957	ToxRefDB	opp_der	-	LOAEL	loael	-	-	150	150	=	mg/kg-day	mg/kg/day	NA	-	https://www.epa.gov/aboutepa/about-national-center-computational-toxicology-ncct	-	https://actorws.epa.gov/actorws/toxval/v01/toxval_source?source=toxrefdb&casrn=52645-53-1	ToxRefDB Details	rat	rat	Wistar	Wistar	-
767	chronic	chronic	chronic	chronic	chronic	chronic	chronic	391.29	52645-53-1	0	2	year	year	year	year	2	2	NA	NA	NA	NA	Permethrin	1515837	323	323	6983	ToxRefDB	opp_der	-	LOAEL	loael	-	-	91.5	91.5	=	mg/kg-day	mg/kg/day	NA	-	https://www.epa.gov/aboutepa/about-national-center-computational-toxicology-ncct	-	https://actorws.epa.gov/actorws/toxval/v01/toxval_source?source=toxrefdb&casrn=52645-53-1	ToxRefDB Details	rat	rat	Wistar	Wistar	-
768	developmental	developmental	developmental	developmental	developmental	developmental	developmental	391.29	52645-53-1	0	9	GD	GD	GD	GD	9	9	NA	NA	NA	NA	Permethrin	1515864	323	323	6958	ToxRefDB	opp_der	-	LOAEL	loael	-	-	150	150	=	mg/kg-day	mg/kg/day	NA	-	https://www.epa.gov/aboutepa/about-national-center-computational-toxicology-ncct	-	https://actorws.epa.gov/actorws/toxval/v01/toxval_source?source=toxrefdb&casrn=52645-53-1	ToxRefDB Details	rat	rat	Wistar	Wistar	-
769	developmental	developmental	developmental	developmental	developmental	developmental	developmental	224.73	25606-41-1	0	13	GD	GD	GD	GD	13	13	NA	NA	NA	NA	Propamocarb hydrochloride	1529082	1914	1914	7103	ToxRefDB	opp_der	-	LOAEL	loael	-	-	740	740	=	mg/kg-day	mg/kg/day	NA	-	https://www.epa.gov/aboutepa/about-national-center-computational-toxicology-ncct	-	https://actorws.epa.gov/actorws/toxval/v01/toxval_source?source=toxrefdb&casrn=25606-41-1	ToxRefDB Details	rat	rat	Wistar	Wistar	-
770	developmental	developmental	developmental	developmental	developmental	developmental	developmental	224.73	25606-41-1	0	13	GD	GD	GD	GD	13	13	NA	NA	NA	NA	Propamocarb hydrochloride	1529088	1914	1914	7101	ToxRefDB	opp_der	-	LOAEL	loael	-	-	740	740	=	mg/kg-day	mg/kg/day	NA	-	https://www.epa.gov/aboutepa/about-national-center-computational-toxicology-ncct	-	https://actorws.epa.gov/actorws/toxval/v01/toxval_source?source=toxrefdb&casrn=25606-41-1	ToxRefDB Details	rat	rat	Wistar	Wistar	-
771	developmental	developmental	developmental	developmental	developmental	developmental	developmental	224.73	25606-41-1	0	13	GD	GD	GD	GD	13	13	NA	NA	NA	NA	Propamocarb hydrochloride	1529089	1914	1914	7102	ToxRefDB	opp_der	-	LOAEL	loael	-	-	740	740	=	mg/kg-day	mg/kg/day	NA	-	https://www.epa.gov/aboutepa/about-national-center-computational-toxicology-ncct	-	https://actorws.epa.gov/actorws/toxval/v01/toxval_source?source=toxrefdb&casrn=25606-41-1	ToxRefDB Details	rat	rat	Wistar	Wistar	-
772	chronic	chronic	chronic	chronic	chronic	chronic	chronic	224.73	25606-41-1	0	24	month	month	month	month	24	24	NA	NA	NA	NA	Propamocarb hydrochloride	1529103	1914	1914	7122	ToxRefDB	opp_der	-	LOAEL	loael	-	-	682	682	=	mg/kg-day	mg/kg/day	NA	-	https://www.epa.gov/aboutepa/about-national-center-computational-toxicology-ncct	-	https://actorws.epa.gov/actorws/toxval/v01/toxval_source?source=toxrefdb&casrn=25606-41-1	ToxRefDB Details	rat	rat	Sprague Dawley	Sprague Dawley	-
773	chronic	chronic	chronic	chronic	chronic	chronic	chronic	224.73	25606-41-1	0	24	month	month	month	month	24	24	NA	NA	NA	NA	Propamocarb hydrochloride	1529107	1914	1914	7126	ToxRefDB	opp_der	-	LOAEL	loael	-	-	871	871	>	mg/kg-day	mg/kg/day	NA	-	https://www.epa.gov/aboutepa/about-national-center-computational-toxicology-ncct	-	https://actorws.epa.gov/actorws/toxval/v01/toxval_source?source=toxrefdb&casrn=25606-41-1	ToxRefDB Details	rat	rat	Sprague Dawley	Sprague Dawley	-
774	chronic	chronic	chronic	chronic	chronic	chronic	chronic	224.73	25606-41-1	0	24	month	month	month	month	24	24	NA	NA	NA	NA	Propamocarb hydrochloride	1529108	1914	1914	7123	ToxRefDB	opp_der	-	LOAEL	loael	-	-	682	682	>	mg/kg-day	mg/kg/day	NA	-	https://www.epa.gov/aboutepa/about-national-center-computational-toxicology-ncct	-	https://actorws.epa.gov/actorws/toxval/v01/toxval_source?source=toxrefdb&casrn=25606-41-1	ToxRefDB Details	rat	rat	Sprague Dawley	Sprague Dawley	-
775	chronic	chronic	chronic	chronic	chronic	chronic	chronic	224.73	25606-41-1	0	24	month	month	month	month	24	24	NA	NA	NA	NA	Propamocarb hydrochloride	1529118	1914	1914	7125	ToxRefDB	opp_der	-	LOAEL	loael	-	-	682	682	>	mg/kg-day	mg/kg/day	NA	-	https://www.epa.gov/aboutepa/about-national-center-computational-toxicology-ncct	-	https://actorws.epa.gov/actorws/toxval/v01/toxval_source?source=toxrefdb&casrn=25606-41-1	ToxRefDB Details	rat	rat	Sprague Dawley	Sprague Dawley	-
776	subchronic	subchronic	subchronic	subchronic	subchronic	subchronic	subchronic	224.73	25606-41-1	0	13	week	week	week	week	13	13	NA	NA	NA	NA	Propamocarb hydrochloride	1529129	1914	1914	7100	ToxRefDB	opp_der	-	LOAEL	loael	-	-	716	716	=	mg/kg-day	mg/kg/day	NA	-	https://www.epa.gov/aboutepa/about-national-center-computational-toxicology-ncct	-	https://actorws.epa.gov/actorws/toxval/v01/toxval_source?source=toxrefdb&casrn=25606-41-1	ToxRefDB Details	rat	rat	CD(SD)BR	CD(SD)BR	-
777	chronic	chronic	chronic	chronic	chronic	chronic	chronic	224.73	25606-41-1	0	24	month	month	month	month	24	24	NA	NA	NA	NA	Propamocarb hydrochloride	1529130	1914	1914	7120	ToxRefDB	opp_der	-	LOAEL	loael	-	-	682	682	=	mg/kg-day	mg/kg/day	NA	-	https://www.epa.gov/aboutepa/about-national-center-computational-toxicology-ncct	-	https://actorws.epa.gov/actorws/toxval/v01/toxval_source?source=toxrefdb&casrn=25606-41-1	ToxRefDB Details	rat	rat	Sprague Dawley	Sprague Dawley	-
778	chronic	chronic	chronic	chronic	chronic	chronic	chronic	224.73	25606-41-1	0	24	month	month	month	month	24	24	NA	NA	NA	NA	Propamocarb hydrochloride	1529131	1914	1914	7121	ToxRefDB	opp_der	-	LOAEL	loael	-	-	871	871	>	mg/kg-day	mg/kg/day	NA	-	https://www.epa.gov/aboutepa/about-national-center-computational-toxicology-ncct	-	https://actorws.epa.gov/actorws/toxval/v01/toxval_source?source=toxrefdb&casrn=25606-41-1	ToxRefDB Details	rat	rat	Sprague Dawley	Sprague Dawley	-
779	chronic	chronic	chronic	chronic	chronic	chronic	chronic	224.73	25606-41-1	0	24	month	month	month	month	24	24	NA	NA	NA	NA	Propamocarb hydrochloride	1529132	1914	1914	7124	ToxRefDB	opp_der	-	LOAEL	loael	-	-	682	682	>	mg/kg-day	mg/kg/day	NA	-	https://www.epa.gov/aboutepa/about-national-center-computational-toxicology-ncct	-	https://actorws.epa.gov/actorws/toxval/v01/toxval_source?source=toxrefdb&casrn=25606-41-1	ToxRefDB Details	rat	rat	Sprague Dawley	Sprague Dawley	-
780	chronic	chronic	chronic	chronic	chronic	chronic	chronic	224.73	25606-41-1	0	24	month	month	month	month	24	24	NA	NA	NA	NA	Propamocarb hydrochloride	1529151	1914	1914	7127	ToxRefDB	opp_der	-	LOAEL	loael	-	-	682	682	>	mg/kg-day	mg/kg/day	NA	-	https://www.epa.gov/aboutepa/about-national-center-computational-toxicology-ncct	-	https://actorws.epa.gov/actorws/toxval/v01/toxval_source?source=toxrefdb&casrn=25606-41-1	ToxRefDB Details	rat	rat	Sprague Dawley	Sprague Dawley	-
781	subchronic	subchronic	subchronic	subchronic	subchronic	subchronic	subchronic	256.13	23950-58-5	0	13	week	week	week	week	13	13	NA	NA	NA	NA	Propyzamide	1513817	339	339	6450	ToxRefDB	opp_der	-	LOAEL	loael	-	-	60	60	=	mg/kg-day	mg/kg/day	NA	-	https://www.epa.gov/aboutepa/about-national-center-computational-toxicology-ncct	-	https://actorws.epa.gov/actorws/toxval/v01/toxval_source?source=toxrefdb&casrn=23950-58-5	ToxRefDB Details	rat	rat	CD(SD)BR	CD(SD)BR	-
782	chronic	chronic	chronic	chronic	chronic	chronic	chronic	256.13	23950-58-5	0	24	month	month	month	month	24	24	NA	NA	NA	NA	Propyzamide	1513835	339	339	6483	ToxRefDB	opp_der	-	LOAEL	loael	-	-	48.8	48.8	=	mg/kg-day	mg/kg/day	NA	-	https://www.epa.gov/aboutepa/about-national-center-computational-toxicology-ncct	-	https://actorws.epa.gov/actorws/toxval/v01/toxval_source?source=toxrefdb&casrn=23950-58-5	ToxRefDB Details	rat	rat	CD(SD)BR	CD(SD)BR	-
783	subchronic	subchronic	subchronic	subchronic	subchronic	subchronic	subchronic	256.13	23950-58-5	0	13	week	week	week	week	13	13	NA	NA	NA	NA	Propyzamide	1513836	339	339	6460	ToxRefDB	opp_der	-	LOAEL	loael	-	-	254	254	>	mg/kg-day	mg/kg/day	NA	-	https://www.epa.gov/aboutepa/about-national-center-computational-toxicology-ncct	-	https://actorws.epa.gov/actorws/toxval/v01/toxval_source?source=toxrefdb&casrn=23950-58-5	ToxRefDB Details	rat	rat	CD(SD)BR	CD(SD)BR	-
784	subchronic	subchronic	subchronic	subchronic	subchronic	subchronic	subchronic	256.13	23950-58-5	0	13	week	week	week	week	13	13	NA	NA	NA	NA	Propyzamide	1513841	339	339	6454	ToxRefDB	opp_der	-	LOAEL	loael	-	-	254	254	>	mg/kg-day	mg/kg/day	NA	-	https://www.epa.gov/aboutepa/about-national-center-computational-toxicology-ncct	-	https://actorws.epa.gov/actorws/toxval/v01/toxval_source?source=toxrefdb&casrn=23950-58-5	ToxRefDB Details	rat	rat	CD(SD)BR	CD(SD)BR	-
785	subchronic	subchronic	subchronic	subchronic	subchronic	subchronic	subchronic	256.13	23950-58-5	0	13	week	week	week	week	13	13	NA	NA	NA	NA	Propyzamide	1513843	339	339	6457	ToxRefDB	opp_der	-	LOAEL	loael	-	-	254	254	>	mg/kg-day	mg/kg/day	NA	-	https://www.epa.gov/aboutepa/about-national-center-computational-toxicology-ncct	-	https://actorws.epa.gov/actorws/toxval/v01/toxval_source?source=toxrefdb&casrn=23950-58-5	ToxRefDB Details	rat	rat	CD(SD)BR	CD(SD)BR	-
786	subchronic	subchronic	subchronic	subchronic	subchronic	subchronic	subchronic	256.13	23950-58-5	0	13	week	week	week	week	13	13	NA	NA	NA	NA	Propyzamide	1513844	339	339	6452	ToxRefDB	opp_der	-	LOAEL	loael	-	-	254	254	>	mg/kg-day	mg/kg/day	NA	-	https://www.epa.gov/aboutepa/about-national-center-computational-toxicology-ncct	-	https://actorws.epa.gov/actorws/toxval/v01/toxval_source?source=toxrefdb&casrn=23950-58-5	ToxRefDB Details	rat	rat	CD(SD)BR	CD(SD)BR	-
787	subchronic	subchronic	subchronic	subchronic	subchronic	subchronic	subchronic	256.13	23950-58-5	0	13	week	week	week	week	13	13	NA	NA	NA	NA	Propyzamide	1513845	339	339	6453	ToxRefDB	opp_der	-	LOAEL	loael	-	-	254	254	>	mg/kg-day	mg/kg/day	NA	-	https://www.epa.gov/aboutepa/about-national-center-computational-toxicology-ncct	-	https://actorws.epa.gov/actorws/toxval/v01/toxval_source?source=toxrefdb&casrn=23950-58-5	ToxRefDB Details	rat	rat	CD(SD)BR	CD(SD)BR	-
788	subchronic	subchronic	subchronic	subchronic	subchronic	subchronic	subchronic	256.13	23950-58-5	0	13	week	week	week	week	13	13	NA	NA	NA	NA	Propyzamide	1513852	339	339	6455	ToxRefDB	opp_der	-	LOAEL	loael	-	-	254	254	>	mg/kg-day	mg/kg/day	NA	-	https://www.epa.gov/aboutepa/about-national-center-computational-toxicology-ncct	-	https://actorws.epa.gov/actorws/toxval/v01/toxval_source?source=toxrefdb&casrn=23950-58-5	ToxRefDB Details	rat	rat	CD(SD)BR	CD(SD)BR	-
789	subchronic	subchronic	subchronic	subchronic	subchronic	subchronic	subchronic	256.13	23950-58-5	0	13	week	week	week	week	13	13	NA	NA	NA	NA	Propyzamide	1513855	339	339	6456	ToxRefDB	opp_der	-	LOAEL	loael	-	-	60	60	=	mg/kg-day	mg/kg/day	NA	-	https://www.epa.gov/aboutepa/about-national-center-computational-toxicology-ncct	-	https://actorws.epa.gov/actorws/toxval/v01/toxval_source?source=toxrefdb&casrn=23950-58-5	ToxRefDB Details	rat	rat	CD(SD)BR	CD(SD)BR	-
790	subchronic	subchronic	subchronic	subchronic	subchronic	subchronic	subchronic	256.13	23950-58-5	0	13	week	week	week	week	13	13	NA	NA	NA	NA	Propyzamide	1513869	339	339	6458	ToxRefDB	opp_der	-	LOAEL	loael	-	-	254	254	>	mg/kg-day	mg/kg/day	NA	-	https://www.epa.gov/aboutepa/about-national-center-computational-toxicology-ncct	-	https://actorws.epa.gov/actorws/toxval/v01/toxval_source?source=toxrefdb&casrn=23950-58-5	ToxRefDB Details	rat	rat	CD(SD)BR	CD(SD)BR	-
791	chronic	chronic	chronic	chronic	chronic	chronic	chronic	256.13	23950-58-5	0	24	month	month	month	month	24	24	NA	NA	NA	NA	Propyzamide	1513894	339	339	6479	ToxRefDB	opp_der	-	LOAEL	loael	-	-	48.8	48.8	>	mg/kg-day	mg/kg/day	NA	-	https://www.epa.gov/aboutepa/about-national-center-computational-toxicology-ncct	-	https://actorws.epa.gov/actorws/toxval/v01/toxval_source?source=toxrefdb&casrn=23950-58-5	ToxRefDB Details	rat	rat	CD(SD)BR	CD(SD)BR	-
792	subchronic	subchronic	subchronic	subchronic	subchronic	subchronic	subchronic	256.13	23950-58-5	0	13	week	week	week	week	13	13	NA	NA	NA	NA	Propyzamide	1513897	339	339	6459	ToxRefDB	opp_der	-	LOAEL	loael	-	-	254	254	>	mg/kg-day	mg/kg/day	NA	-	https://www.epa.gov/aboutepa/about-national-center-computational-toxicology-ncct	-	https://actorws.epa.gov/actorws/toxval/v01/toxval_source?source=toxrefdb&casrn=23950-58-5	ToxRefDB Details	rat	rat	CD(SD)BR	CD(SD)BR	-
793	chronic	chronic	chronic	chronic	chronic	chronic	chronic	256.13	23950-58-5	0	24	month	month	month	month	24	24	NA	NA	NA	NA	Propyzamide	1513903	339	339	6481	ToxRefDB	opp_der	-	LOAEL	loael	-	-	48.8	48.8	>	mg/kg-day	mg/kg/day	NA	-	https://www.epa.gov/aboutepa/about-national-center-computational-toxicology-ncct	-	https://actorws.epa.gov/actorws/toxval/v01/toxval_source?source=toxrefdb&casrn=23950-58-5	ToxRefDB Details	rat	rat	CD(SD)BR	CD(SD)BR	-
794	chronic	chronic	chronic	chronic	chronic	chronic	chronic	256.13	23950-58-5	0	24	month	month	month	month	24	24	NA	NA	NA	NA	Propyzamide	1513914	339	339	6485	ToxRefDB	opp_der	-	LOAEL	loael	-	-	48.8	48.8	=	mg/kg-day	mg/kg/day	NA	-	https://www.epa.gov/aboutepa/about-national-center-computational-toxicology-ncct	-	https://actorws.epa.gov/actorws/toxval/v01/toxval_source?source=toxrefdb&casrn=23950-58-5	ToxRefDB Details	rat	rat	CD(SD)BR	CD(SD)BR	-
795	subchronic	subchronic	subchronic	subchronic	subchronic	subchronic	subchronic	256.13	23950-58-5	0	13	week	week	week	week	13	13	NA	NA	NA	NA	Propyzamide	1513918	339	339	6451	ToxRefDB	opp_der	-	LOAEL	loael	-	-	74.6	74.6	=	mg/kg-day	mg/kg/day	NA	-	https://www.epa.gov/aboutepa/about-national-center-computational-toxicology-ncct	-	https://actorws.epa.gov/actorws/toxval/v01/toxval_source?source=toxrefdb&casrn=23950-58-5	ToxRefDB Details	rat	rat	CD(SD)BR	CD(SD)BR	-
796	chronic	chronic	chronic	chronic	chronic	chronic	chronic	256.13	23950-58-5	0	24	month	month	month	month	24	24	NA	NA	NA	NA	Propyzamide	1513919	339	339	6480	ToxRefDB	opp_der	-	LOAEL	loael	-	-	48.8	48.8	>	mg/kg-day	mg/kg/day	NA	-	https://www.epa.gov/aboutepa/about-national-center-computational-toxicology-ncct	-	https://actorws.epa.gov/actorws/toxval/v01/toxval_source?source=toxrefdb&casrn=23950-58-5	ToxRefDB Details	rat	rat	CD(SD)BR	CD(SD)BR	-
797	chronic	chronic	chronic	chronic	chronic	chronic	chronic	256.13	23950-58-5	0	24	month	month	month	month	24	24	NA	NA	NA	NA	Propyzamide	1513927	339	339	6482	ToxRefDB	opp_der	-	LOAEL	loael	-	-	48.8	48.8	=	mg/kg-day	mg/kg/day	NA	-	https://www.epa.gov/aboutepa/about-national-center-computational-toxicology-ncct	-	https://actorws.epa.gov/actorws/toxval/v01/toxval_source?source=toxrefdb&casrn=23950-58-5	ToxRefDB Details	rat	rat	CD(SD)BR	CD(SD)BR	-
798	chronic	chronic	chronic	chronic	chronic	chronic	chronic	256.13	23950-58-5	0	24	month	month	month	month	24	24	NA	NA	NA	NA	Propyzamide	1513938	339	339	6484	ToxRefDB	opp_der	-	LOAEL	loael	-	-	48.8	48.8	>	mg/kg-day	mg/kg/day	NA	-	https://www.epa.gov/aboutepa/about-national-center-computational-toxicology-ncct	-	https://actorws.epa.gov/actorws/toxval/v01/toxval_source?source=toxrefdb&casrn=23950-58-5	ToxRefDB Details	rat	rat	CD(SD)BR	CD(SD)BR	-
799	chronic	chronic	chronic	chronic	chronic	chronic	chronic	199.257	53112-28-0	0	104	week	week	week	week	104	104	NA	NA	NA	NA	Pyrimethanil	1563780	2027	2027	335	ToxRefDB	opp_der	-	LOAEL	loael	-	-	221	221	>	mg/kg-day	mg/kg/day	NA	-	https://www.epa.gov/aboutepa/about-national-center-computational-toxicology-ncct	-	https://actorws.epa.gov/actorws/toxval/v01/toxval_source?source=toxrefdb&casrn=53112-28-0	ToxRefDB Details	rat	rat	Sprague Dawley (CD)	Sprague Dawley (CD)	-
800	subchronic	subchronic	subchronic	subchronic	subchronic	subchronic	subchronic	199.257	53112-28-0	0	90	day	day	day	day	90	90	NA	NA	NA	NA	Pyrimethanil	1563791	2027	2027	301	ToxRefDB	opp_der	-	LOAEL	loael	-	-	529.1	529.1	=	mg/kg-day	mg/kg/day	NA	-	https://www.epa.gov/aboutepa/about-national-center-computational-toxicology-ncct	-	https://actorws.epa.gov/actorws/toxval/v01/toxval_source?source=toxrefdb&casrn=53112-28-0	ToxRefDB Details	rat	rat	CD(SD)BR	CD(SD)BR	-
801	chronic	chronic	chronic	chronic	chronic	chronic	chronic	199.257	53112-28-0	0	104	week	week	week	week	104	104	NA	NA	NA	NA	Pyrimethanil	1563801	2027	2027	334	ToxRefDB	opp_der	-	LOAEL	loael	-	-	291	291	>	mg/kg-day	mg/kg/day	NA	-	https://www.epa.gov/aboutepa/about-national-center-computational-toxicology-ncct	-	https://actorws.epa.gov/actorws/toxval/v01/toxval_source?source=toxrefdb&casrn=53112-28-0	ToxRefDB Details	rat	rat	Sprague Dawley (CD)	Sprague Dawley (CD)	-
802	subchronic	subchronic	subchronic	subchronic	subchronic	subchronic	subchronic	199.257	53112-28-0	0	90	day	day	day	day	90	90	NA	NA	NA	NA	Pyrimethanil	1563813	2027	2027	297	ToxRefDB	opp_der	-	LOAEL	loael	-	-	529.1	529.1	=	mg/kg-day	mg/kg/day	NA	-	https://www.epa.gov/aboutepa/about-national-center-computational-toxicology-ncct	-	https://actorws.epa.gov/actorws/toxval/v01/toxval_source?source=toxrefdb&casrn=53112-28-0	ToxRefDB Details	rat	rat	CD(SD)BR	CD(SD)BR	-
803	subchronic	subchronic	subchronic	subchronic	subchronic	subchronic	subchronic	199.257	53112-28-0	0	90	day	day	day	day	90	90	NA	NA	NA	NA	Pyrimethanil	1563838	2027	2027	308	ToxRefDB	opp_der	-	LOAEL	loael	-	-	529.1	529.1	=	mg/kg-day	mg/kg/day	NA	-	https://www.epa.gov/aboutepa/about-national-center-computational-toxicology-ncct	-	https://actorws.epa.gov/actorws/toxval/v01/toxval_source?source=toxrefdb&casrn=53112-28-0	ToxRefDB Details	rat	rat	CD(SD)BR	CD(SD)BR	-
804	subchronic	subchronic	subchronic	subchronic	subchronic	subchronic	subchronic	199.257	53112-28-0	0	90	day	day	day	day	90	90	NA	NA	NA	NA	Pyrimethanil	1563844	2027	2027	306	ToxRefDB	opp_der	-	LOAEL	loael	-	-	529.1	529.1	=	mg/kg-day	mg/kg/day	NA	-	https://www.epa.gov/aboutepa/about-national-center-computational-toxicology-ncct	-	https://actorws.epa.gov/actorws/toxval/v01/toxval_source?source=toxrefdb&casrn=53112-28-0	ToxRefDB Details	rat	rat	CD(SD)BR	CD(SD)BR	-
805	subchronic	subchronic	subchronic	subchronic	subchronic	subchronic	subchronic	199.257	53112-28-0	0	90	day	day	day	day	90	90	NA	NA	NA	NA	Pyrimethanil	1563850	2027	2027	304	ToxRefDB	opp_der	-	LOAEL	loael	-	-	625.9	625.9	=	mg/kg-day	mg/kg/day	NA	-	https://www.epa.gov/aboutepa/about-national-center-computational-toxicology-ncct	-	https://actorws.epa.gov/actorws/toxval/v01/toxval_source?source=toxrefdb&casrn=53112-28-0	ToxRefDB Details	rat	rat	CD(SD)BR	CD(SD)BR	-
806	chronic	chronic	chronic	chronic	chronic	chronic	chronic	199.257	53112-28-0	0	104	week	week	week	week	104	104	NA	NA	NA	NA	Pyrimethanil	1563867	2027	2027	336	ToxRefDB	opp_der	-	LOAEL	loael	-	-	221	221	=	mg/kg-day	mg/kg/day	NA	-	https://www.epa.gov/aboutepa/about-national-center-computational-toxicology-ncct	-	https://actorws.epa.gov/actorws/toxval/v01/toxval_source?source=toxrefdb&casrn=53112-28-0	ToxRefDB Details	rat	rat	Sprague Dawley (CD)	Sprague Dawley (CD)	-
807	chronic	chronic	chronic	chronic	chronic	chronic	chronic	199.257	53112-28-0	0	104	week	week	week	week	104	104	NA	NA	NA	NA	Pyrimethanil	1563868	2027	2027	333	ToxRefDB	opp_der	-	LOAEL	loael	-	-	221	221	>	mg/kg-day	mg/kg/day	NA	-	https://www.epa.gov/aboutepa/about-national-center-computational-toxicology-ncct	-	https://actorws.epa.gov/actorws/toxval/v01/toxval_source?source=toxrefdb&casrn=53112-28-0	ToxRefDB Details	rat	rat	Sprague Dawley (CD)	Sprague Dawley (CD)	-
808	developmental	developmental	developmental	developmental	developmental	developmental	developmental	199.257	53112-28-0	0	9	GD	GD	GD	GD	9	9	NA	NA	NA	NA	Pyrimethanil	1563880	2027	2027	311	ToxRefDB	opp_der	-	LOAEL	loael	-	-	1000	1000	=	mg/kg-day	mg/kg/day	NA	-	https://www.epa.gov/aboutepa/about-national-center-computational-toxicology-ncct	-	https://actorws.epa.gov/actorws/toxval/v01/toxval_source?source=toxrefdb&casrn=53112-28-0	ToxRefDB Details	rat	rat	Sprague Dawley	Sprague Dawley	-
809	chronic	chronic	chronic	chronic	chronic	chronic	chronic	199.257	53112-28-0	0	104	week	week	week	week	104	104	NA	NA	NA	NA	Pyrimethanil	1563881	2027	2027	332	ToxRefDB	opp_der	-	LOAEL	loael	-	-	221	221	=	mg/kg-day	mg/kg/day	NA	-	https://www.epa.gov/aboutepa/about-national-center-computational-toxicology-ncct	-	https://actorws.epa.gov/actorws/toxval/v01/toxval_source?source=toxrefdb&casrn=53112-28-0	ToxRefDB Details	rat	rat	Sprague Dawley (CD)	Sprague Dawley (CD)	-
810	chronic	chronic	chronic	chronic	chronic	chronic	chronic	199.257	53112-28-0	0	104	week	week	week	week	104	104	NA	NA	NA	NA	Pyrimethanil	1563890	2027	2027	337	ToxRefDB	opp_der	-	LOAEL	loael	-	-	221	221	=	mg/kg-day	mg/kg/day	NA	-	https://www.epa.gov/aboutepa/about-national-center-computational-toxicology-ncct	-	https://actorws.epa.gov/actorws/toxval/v01/toxval_source?source=toxrefdb&casrn=53112-28-0	ToxRefDB Details	rat	rat	Sprague Dawley (CD)	Sprague Dawley (CD)	-
811	subchronic	subchronic	subchronic	subchronic	subchronic	subchronic	subchronic	199.257	53112-28-0	0	90	day	day	day	day	90	90	NA	NA	NA	NA	Pyrimethanil	1563903	2027	2027	299	ToxRefDB	opp_der	-	LOAEL	loael	-	-	529.1	529.1	=	mg/kg-day	mg/kg/day	NA	-	https://www.epa.gov/aboutepa/about-national-center-computational-toxicology-ncct	-	https://actorws.epa.gov/actorws/toxval/v01/toxval_source?source=toxrefdb&casrn=53112-28-0	ToxRefDB Details	rat	rat	CD(SD)BR	CD(SD)BR	-
812	subchronic	subchronic	subchronic	subchronic	subchronic	subchronic	subchronic	199.257	53112-28-0	0	90	day	day	day	day	90	90	NA	NA	NA	NA	Pyrimethanil	1563925	2027	2027	307	ToxRefDB	opp_der	-	LOAEL	loael	-	-	625.9	625.9	=	mg/kg-day	mg/kg/day	NA	-	https://www.epa.gov/aboutepa/about-national-center-computational-toxicology-ncct	-	https://actorws.epa.gov/actorws/toxval/v01/toxval_source?source=toxrefdb&casrn=53112-28-0	ToxRefDB Details	rat	rat	CD(SD)BR	CD(SD)BR	-
813	subchronic	subchronic	subchronic	subchronic	subchronic	subchronic	subchronic	199.257	53112-28-0	0	90	day	day	day	day	90	90	NA	NA	NA	NA	Pyrimethanil	1563939	2027	2027	305	ToxRefDB	opp_der	-	LOAEL	loael	-	-	625.9	625.9	>	mg/kg-day	mg/kg/day	NA	-	https://www.epa.gov/aboutepa/about-national-center-computational-toxicology-ncct	-	https://actorws.epa.gov/actorws/toxval/v01/toxval_source?source=toxrefdb&casrn=53112-28-0	ToxRefDB Details	rat	rat	CD(SD)BR	CD(SD)BR	-
814	subchronic	subchronic	subchronic	subchronic	subchronic	subchronic	subchronic	199.257	53112-28-0	0	90	day	day	day	day	90	90	NA	NA	NA	NA	Pyrimethanil	1563940	2027	2027	303	ToxRefDB	opp_der	-	LOAEL	loael	-	-	529.1	529.1	=	mg/kg-day	mg/kg/day	NA	-	https://www.epa.gov/aboutepa/about-national-center-computational-toxicology-ncct	-	https://actorws.epa.gov/actorws/toxval/v01/toxval_source?source=toxrefdb&casrn=53112-28-0	ToxRefDB Details	rat	rat	CD(SD)BR	CD(SD)BR	-
815	subchronic	subchronic	subchronic	subchronic	subchronic	subchronic	subchronic	199.257	53112-28-0	0	90	day	day	day	day	90	90	NA	NA	NA	NA	Pyrimethanil	1563941	2027	2027	300	ToxRefDB	opp_der	-	LOAEL	loael	-	-	529.1	529.1	>	mg/kg-day	mg/kg/day	NA	-	https://www.epa.gov/aboutepa/about-national-center-computational-toxicology-ncct	-	https://actorws.epa.gov/actorws/toxval/v01/toxval_source?source=toxrefdb&casrn=53112-28-0	ToxRefDB Details	rat	rat	CD(SD)BR	CD(SD)BR	-
816	chronic	chronic	chronic	chronic	chronic	chronic	chronic	199.257	53112-28-0	0	104	week	week	week	week	104	104	NA	NA	NA	NA	Pyrimethanil	1563949	2027	2027	330	ToxRefDB	opp_der	-	LOAEL	loael	-	-	221	221	=	mg/kg-day	mg/kg/day	NA	-	https://www.epa.gov/aboutepa/about-national-center-computational-toxicology-ncct	-	https://actorws.epa.gov/actorws/toxval/v01/toxval_source?source=toxrefdb&casrn=53112-28-0	ToxRefDB Details	rat	rat	Sprague Dawley (CD)	Sprague Dawley (CD)	-
817	chronic	chronic	chronic	chronic	chronic	chronic	chronic	199.257	53112-28-0	0	104	week	week	week	week	104	104	NA	NA	NA	NA	Pyrimethanil	1563952	2027	2027	331	ToxRefDB	opp_der	-	LOAEL	loael	-	-	221	221	>	mg/kg-day	mg/kg/day	NA	-	https://www.epa.gov/aboutepa/about-national-center-computational-toxicology-ncct	-	https://actorws.epa.gov/actorws/toxval/v01/toxval_source?source=toxrefdb&casrn=53112-28-0	ToxRefDB Details	rat	rat	Sprague Dawley (CD)	Sprague Dawley (CD)	-
818	subchronic	subchronic	subchronic	subchronic	subchronic	subchronic	subchronic	199.257	53112-28-0	0	90	day	day	day	day	90	90	NA	NA	NA	NA	Pyrimethanil	1563953	2027	2027	298	ToxRefDB	opp_der	-	LOAEL	loael	-	-	529.1	529.1	=	mg/kg-day	mg/kg/day	NA	-	https://www.epa.gov/aboutepa/about-national-center-computational-toxicology-ncct	-	https://actorws.epa.gov/actorws/toxval/v01/toxval_source?source=toxrefdb&casrn=53112-28-0	ToxRefDB Details	rat	rat	CD(SD)BR	CD(SD)BR	-
819	subchronic	subchronic	subchronic	subchronic	subchronic	subchronic	subchronic	199.257	53112-28-0	0	90	day	day	day	day	90	90	NA	NA	NA	NA	Pyrimethanil	1563956	2027	2027	302	ToxRefDB	opp_der	-	LOAEL	loael	-	-	529.1	529.1	=	mg/kg-day	mg/kg/day	NA	-	https://www.epa.gov/aboutepa/about-national-center-computational-toxicology-ncct	-	https://actorws.epa.gov/actorws/toxval/v01/toxval_source?source=toxrefdb&casrn=53112-28-0	ToxRefDB Details	rat	rat	CD(SD)BR	CD(SD)BR	-
820	subchronic	subchronic	subchronic	subchronic	subchronic	subchronic	subchronic	348.73	123343-16-8	0	90	day	day	day	day	90	90	NA	NA	NA	NA	Pyrithiobac-sodium	1526500	1717	1717	5647	ToxRefDB	opp_der	-	LOAEL	loael	-	-	31.8	31.8	=	mg/kg-day	mg/kg/day	NA	-	https://www.epa.gov/aboutepa/about-national-center-computational-toxicology-ncct	-	https://actorws.epa.gov/actorws/toxval/v01/toxval_source?source=toxrefdb&casrn=123343-16-8	ToxRefDB Details	rat	rat	CD(SD)BR	CD(SD)BR	-
821	subchronic	subchronic	subchronic	subchronic	subchronic	subchronic	subchronic	348.73	123343-16-8	0	90	day	day	day	day	90	90	NA	NA	NA	NA	Pyrithiobac-sodium	1526507	1717	1717	5648	ToxRefDB	opp_der	-	LOAEL	loael	-	-	1609	1609	>	mg/kg-day	mg/kg/day	NA	-	https://www.epa.gov/aboutepa/about-national-center-computational-toxicology-ncct	-	https://actorws.epa.gov/actorws/toxval/v01/toxval_source?source=toxrefdb&casrn=123343-16-8	ToxRefDB Details	rat	rat	CD(SD)BR	CD(SD)BR	-
822	chronic	chronic	chronic	chronic	chronic	chronic	chronic	348.73	123343-16-8	0	23	month	month	month	month	23	23	NA	NA	NA	NA	Pyrithiobac-sodium	1526515	1717	1717	5682	ToxRefDB	opp_der	-	LOAEL	loael	-	-	15000	15000	>	mg/kg-day	mg/kg/day	NA	-	https://www.epa.gov/aboutepa/about-national-center-computational-toxicology-ncct	-	https://actorws.epa.gov/actorws/toxval/v01/toxval_source?source=toxrefdb&casrn=123343-16-8	ToxRefDB Details	rat	rat	CD(SD)BR	CD(SD)BR	-
823	chronic	chronic	chronic	chronic	chronic	chronic	chronic	348.73	123343-16-8	0	23	month	month	month	month	23	23	NA	NA	NA	NA	Pyrithiobac-sodium	1526520	1717	1717	5677	ToxRefDB	opp_der	-	LOAEL	loael	-	-	918	918	=	mg/kg-day	mg/kg/day	NA	-	https://www.epa.gov/aboutepa/about-national-center-computational-toxicology-ncct	-	https://actorws.epa.gov/actorws/toxval/v01/toxval_source?source=toxrefdb&casrn=123343-16-8	ToxRefDB Details	rat	rat	CD(SD)BR	CD(SD)BR	-
824	subchronic	subchronic	subchronic	subchronic	subchronic	subchronic	subchronic	348.73	123343-16-8	0	90	day	day	day	day	90	90	NA	NA	NA	NA	Pyrithiobac-sodium	1526522	1717	1717	5645	ToxRefDB	opp_der	-	LOAEL	loael	-	-	31.8	31.8	=	mg/kg-day	mg/kg/day	NA	-	https://www.epa.gov/aboutepa/about-national-center-computational-toxicology-ncct	-	https://actorws.epa.gov/actorws/toxval/v01/toxval_source?source=toxrefdb&casrn=123343-16-8	ToxRefDB Details	rat	rat	CD(SD)BR	CD(SD)BR	-
825	chronic	chronic	chronic	chronic	chronic	chronic	chronic	348.73	123343-16-8	0	23	month	month	month	month	23	23	NA	NA	NA	NA	Pyrithiobac-sodium	1526532	1717	1717	5684	ToxRefDB	opp_der	-	LOAEL	loael	-	-	15000	15000	>	mg/kg-day	mg/kg/day	NA	-	https://www.epa.gov/aboutepa/about-national-center-computational-toxicology-ncct	-	https://actorws.epa.gov/actorws/toxval/v01/toxval_source?source=toxrefdb&casrn=123343-16-8	ToxRefDB Details	rat	rat	CD(SD)BR	CD(SD)BR	-
826	developmental	developmental	developmental	developmental	developmental	developmental	developmental	348.73	123343-16-8	0	9	GD	GD	GD	GD	9	9	NA	NA	NA	NA	Pyrithiobac-sodium	1526537	1717	1717	5657	ToxRefDB	opp_der	-	LOAEL	loael	-	-	1800	1800	=	mg/kg-day	mg/kg/day	NA	-	https://www.epa.gov/aboutepa/about-national-center-computational-toxicology-ncct	-	https://actorws.epa.gov/actorws/toxval/v01/toxval_source?source=toxrefdb&casrn=123343-16-8	ToxRefDB Details	rat	rat	Sprague Dawley (CD)	Sprague Dawley (CD)	-
827	subchronic	subchronic	subchronic	subchronic	subchronic	subchronic	subchronic	348.73	123343-16-8	0	90	day	day	day	day	90	90	NA	NA	NA	NA	Pyrithiobac-sodium	1526544	1717	1717	5651	ToxRefDB	opp_der	-	LOAEL	loael	-	-	1376	1376	>	mg/kg-day	mg/kg/day	NA	-	https://www.epa.gov/aboutepa/about-national-center-computational-toxicology-ncct	-	https://actorws.epa.gov/actorws/toxval/v01/toxval_source?source=toxrefdb&casrn=123343-16-8	ToxRefDB Details	rat	rat	CD(SD)BR	CD(SD)BR	-
828	subchronic	subchronic	subchronic	subchronic	subchronic	subchronic	subchronic	348.73	123343-16-8	0	90	day	day	day	day	90	90	NA	NA	NA	NA	Pyrithiobac-sodium	1526548	1717	1717	5654	ToxRefDB	opp_der	-	LOAEL	loael	-	-	1376	1376	>	mg/kg-day	mg/kg/day	NA	-	https://www.epa.gov/aboutepa/about-national-center-computational-toxicology-ncct	-	https://actorws.epa.gov/actorws/toxval/v01/toxval_source?source=toxrefdb&casrn=123343-16-8	ToxRefDB Details	rat	rat	CD(SD)BR	CD(SD)BR	-
829	subchronic	subchronic	subchronic	subchronic	subchronic	subchronic	subchronic	348.73	123343-16-8	0	90	day	day	day	day	90	90	NA	NA	NA	NA	Pyrithiobac-sodium	1526559	1717	1717	5646	ToxRefDB	opp_der	-	LOAEL	loael	-	-	1376	1376	>	mg/kg-day	mg/kg/day	NA	-	https://www.epa.gov/aboutepa/about-national-center-computational-toxicology-ncct	-	https://actorws.epa.gov/actorws/toxval/v01/toxval_source?source=toxrefdb&casrn=123343-16-8	ToxRefDB Details	rat	rat	CD(SD)BR	CD(SD)BR	-
830	chronic	chronic	chronic	chronic	chronic	chronic	chronic	348.73	123343-16-8	0	23	month	month	month	month	23	23	NA	NA	NA	NA	Pyrithiobac-sodium	1526569	1717	1717	5679	ToxRefDB	opp_der	-	LOAEL	loael	-	-	15000	15000	>	mg/kg-day	mg/kg/day	NA	-	https://www.epa.gov/aboutepa/about-national-center-computational-toxicology-ncct	-	https://actorws.epa.gov/actorws/toxval/v01/toxval_source?source=toxrefdb&casrn=123343-16-8	ToxRefDB Details	rat	rat	CD(SD)BR	CD(SD)BR	-
831	chronic	chronic	chronic	chronic	chronic	chronic	chronic	348.73	123343-16-8	0	23	month	month	month	month	23	23	NA	NA	NA	NA	Pyrithiobac-sodium	1526571	1717	1717	5678	ToxRefDB	opp_der	-	LOAEL	loael	-	-	200	200	=	mg/kg-day	mg/kg/day	NA	-	https://www.epa.gov/aboutepa/about-national-center-computational-toxicology-ncct	-	https://actorws.epa.gov/actorws/toxval/v01/toxval_source?source=toxrefdb&casrn=123343-16-8	ToxRefDB Details	rat	rat	CD(SD)BR	CD(SD)BR	-
832	chronic	chronic	chronic	chronic	chronic	chronic	chronic	348.73	123343-16-8	0	23	month	month	month	month	23	23	NA	NA	NA	NA	Pyrithiobac-sodium	1526573	1717	1717	5681	ToxRefDB	opp_der	-	LOAEL	loael	-	-	200	200	=	mg/kg-day	mg/kg/day	NA	-	https://www.epa.gov/aboutepa/about-national-center-computational-toxicology-ncct	-	https://actorws.epa.gov/actorws/toxval/v01/toxval_source?source=toxrefdb&casrn=123343-16-8	ToxRefDB Details	rat	rat	CD(SD)BR	CD(SD)BR	-
833	developmental	developmental	developmental	developmental	developmental	developmental	developmental	348.73	123343-16-8	0	9	GD	GD	GD	GD	9	9	NA	NA	NA	NA	Pyrithiobac-sodium	1526580	1717	1717	5659	ToxRefDB	opp_der	-	LOAEL	loael	-	-	1800	1800	>	mg/kg-day	mg/kg/day	NA	-	https://www.epa.gov/aboutepa/about-national-center-computational-toxicology-ncct	-	https://actorws.epa.gov/actorws/toxval/v01/toxval_source?source=toxrefdb&casrn=123343-16-8	ToxRefDB Details	rat	rat	Sprague Dawley (CD)	Sprague Dawley (CD)	-
834	subchronic	subchronic	subchronic	subchronic	subchronic	subchronic	subchronic	348.73	123343-16-8	0	90	day	day	day	day	90	90	NA	NA	NA	NA	Pyrithiobac-sodium	1526583	1717	1717	5649	ToxRefDB	opp_der	-	LOAEL	loael	-	-	1376	1376	>	mg/kg-day	mg/kg/day	NA	-	https://www.epa.gov/aboutepa/about-national-center-computational-toxicology-ncct	-	https://actorws.epa.gov/actorws/toxval/v01/toxval_source?source=toxrefdb&casrn=123343-16-8	ToxRefDB Details	rat	rat	CD(SD)BR	CD(SD)BR	-
835	subchronic	subchronic	subchronic	subchronic	subchronic	subchronic	subchronic	348.73	123343-16-8	0	90	day	day	day	day	90	90	NA	NA	NA	NA	Pyrithiobac-sodium	1526594	1717	1717	5653	ToxRefDB	opp_der	-	LOAEL	loael	-	-	1376	1376	>	mg/kg-day	mg/kg/day	NA	-	https://www.epa.gov/aboutepa/about-national-center-computational-toxicology-ncct	-	https://actorws.epa.gov/actorws/toxval/v01/toxval_source?source=toxrefdb&casrn=123343-16-8	ToxRefDB Details	rat	rat	CD(SD)BR	CD(SD)BR	-
836	chronic	chronic	chronic	chronic	chronic	chronic	chronic	348.73	123343-16-8	0	23	month	month	month	month	23	23	NA	NA	NA	NA	Pyrithiobac-sodium	1526616	1717	1717	5683	ToxRefDB	opp_der	-	LOAEL	loael	-	-	15000	15000	>	mg/kg-day	mg/kg/day	NA	-	https://www.epa.gov/aboutepa/about-national-center-computational-toxicology-ncct	-	https://actorws.epa.gov/actorws/toxval/v01/toxval_source?source=toxrefdb&casrn=123343-16-8	ToxRefDB Details	rat	rat	CD(SD)BR	CD(SD)BR	-
837	chronic	chronic	chronic	chronic	chronic	chronic	chronic	348.73	123343-16-8	0	23	month	month	month	month	23	23	NA	NA	NA	NA	Pyrithiobac-sodium	1526621	1717	1717	5676	ToxRefDB	opp_der	-	LOAEL	loael	-	-	200	200	=	mg/kg-day	mg/kg/day	NA	-	https://www.epa.gov/aboutepa/about-national-center-computational-toxicology-ncct	-	https://actorws.epa.gov/actorws/toxval/v01/toxval_source?source=toxrefdb&casrn=123343-16-8	ToxRefDB Details	rat	rat	CD(SD)BR	CD(SD)BR	-
838	chronic	chronic	chronic	chronic	chronic	chronic	chronic	348.73	123343-16-8	0	23	month	month	month	month	23	23	NA	NA	NA	NA	Pyrithiobac-sodium	1526628	1717	1717	5675	ToxRefDB	opp_der	-	LOAEL	loael	-	-	918	918	=	mg/kg-day	mg/kg/day	NA	-	https://www.epa.gov/aboutepa/about-national-center-computational-toxicology-ncct	-	https://actorws.epa.gov/actorws/toxval/v01/toxval_source?source=toxrefdb&casrn=123343-16-8	ToxRefDB Details	rat	rat	CD(SD)BR	CD(SD)BR	-
839	subchronic	subchronic	subchronic	subchronic	subchronic	subchronic	subchronic	348.73	123343-16-8	0	90	day	day	day	day	90	90	NA	NA	NA	NA	Pyrithiobac-sodium	1526641	1717	1717	5650	ToxRefDB	opp_der	-	LOAEL	loael	-	-	1376	1376	>	mg/kg-day	mg/kg/day	NA	-	https://www.epa.gov/aboutepa/about-national-center-computational-toxicology-ncct	-	https://actorws.epa.gov/actorws/toxval/v01/toxval_source?source=toxrefdb&casrn=123343-16-8	ToxRefDB Details	rat	rat	CD(SD)BR	CD(SD)BR	-
840	chronic	chronic	chronic	chronic	chronic	chronic	chronic	348.73	123343-16-8	0	23	month	month	month	month	23	23	NA	NA	NA	NA	Pyrithiobac-sodium	1526643	1717	1717	5680	ToxRefDB	opp_der	-	LOAEL	loael	-	-	200	200	=	mg/kg-day	mg/kg/day	NA	-	https://www.epa.gov/aboutepa/about-national-center-computational-toxicology-ncct	-	https://actorws.epa.gov/actorws/toxval/v01/toxval_source?source=toxrefdb&casrn=123343-16-8	ToxRefDB Details	rat	rat	CD(SD)BR	CD(SD)BR	-
841	subchronic	subchronic	subchronic	subchronic	subchronic	subchronic	subchronic	348.73	123343-16-8	0	90	day	day	day	day	90	90	NA	NA	NA	NA	Pyrithiobac-sodium	1526651	1717	1717	5652	ToxRefDB	opp_der	-	LOAEL	loael	-	-	1376	1376	>	mg/kg-day	mg/kg/day	NA	-	https://www.epa.gov/aboutepa/about-national-center-computational-toxicology-ncct	-	https://actorws.epa.gov/actorws/toxval/v01/toxval_source?source=toxrefdb&casrn=123343-16-8	ToxRefDB Details	rat	rat	CD(SD)BR	CD(SD)BR	-
842	developmental	developmental	developmental	developmental	developmental	developmental	developmental	348.73	123343-16-8	0	9	GD	GD	GD	GD	9	9	NA	NA	NA	NA	Pyrithiobac-sodium	1526656	1717	1717	5658	ToxRefDB	opp_der	-	LOAEL	loael	-	-	200	200	=	mg/kg-day	mg/kg/day	NA	-	https://www.epa.gov/aboutepa/about-national-center-computational-toxicology-ncct	-	https://actorws.epa.gov/actorws/toxval/v01/toxval_source?source=toxrefdb&casrn=123343-16-8	ToxRefDB Details	rat	rat	Sprague Dawley (CD)	Sprague Dawley (CD)	-
843	chronic	growth	Growth	chronic	chronic	growth:chronic	NA	338.447	10453-86-8	0	90	Day(s)	Day(s)	Day(s)	Day(s)	90	90	NA	NA	NA	NA	Resmethrin	1016486	355	355	291334	ECOTOX	Final Rep.No.51-0830-77, U.S.Army Environ.Hyg.Agency, Aberdeen Proving Ground, MD:54 p.	-	LOEL	LOEL	-	-	33.925	678.5	=	mg/kg-day	mg/kg food	NA	Weight gain	-	-	-	ECOTOX Details	norway rat	Norway Rat	-	-	-
844	chronic	growth	Growth	chronic	chronic	growth:chronic	NA	338.447	10453-86-8	0	90	Day(s)	Day(s)	Day(s)	Day(s)	90	90	NA	NA	NA	NA	Resmethrin	1016537	355	355	291334	ECOTOX	Final Rep.No.51-0830-77, U.S.Army Environ.Hyg.Agency, Aberdeen Proving Ground, MD:54 p.	-	LOEL	LOEL	-	-	36.19	723.8	=	mg/kg-day	mg/kg food	NA	Weight gain	-	-	-	ECOTOX Details	norway rat	Norway Rat	-	-	-
845	acute	growth	Growth	acute	acute	growth:acute	NA	338.447	10453-86-8	0	14	Day(s)	Day(s)	Day(s)	Day(s)	14	14	NA	NA	NA	NA	Resmethrin	1016614	355	355	291334	ECOTOX	Final Rep.No.51-0830-77, U.S.Army Environ.Hyg.Agency, Aberdeen Proving Ground, MD:54 p.	-	LOEL	LOEL	-	-	63.3	1266	=	mg/kg-day	mg/kg food	NA	Weight gain	-	-	-	ECOTOX Details	norway rat	Norway Rat	-	-	-
846	chronic	chronic	chronic	chronic	chronic	chronic	chronic	338.447	10453-86-8	0	103	week	week	week	week	103	103	NA	NA	NA	NA	Resmethrin	1519048	355	355	705	ToxRefDB	opp_der	-	LOAEL	loael	-	-	450.3	450.3	>	mg/kg-day	mg/kg/day	NA	-	https://www.epa.gov/aboutepa/about-national-center-computational-toxicology-ncct	-	https://actorws.epa.gov/actorws/toxval/v01/toxval_source?source=toxrefdb&casrn=10453-86-8	ToxRefDB Details	rat	rat	Wistar	Wistar	-
847	developmental	developmental	developmental	developmental	developmental	developmental	developmental	338.447	10453-86-8	0	9	GD	GD	GD	GD	9	9	NA	NA	NA	NA	Resmethrin	1519065	355	355	673	ToxRefDB	opp_der	-	LOAEL	loael	-	-	80	80	=	mg/kg-day	mg/kg/day	NA	-	https://www.epa.gov/aboutepa/about-national-center-computational-toxicology-ncct	-	https://actorws.epa.gov/actorws/toxval/v01/toxval_source?source=toxrefdb&casrn=10453-86-8	ToxRefDB Details	rat	rat	[Other]	[Other]	-
848	chronic	chronic	chronic	chronic	chronic	chronic	chronic	338.447	10453-86-8	0	103	week	week	week	week	103	103	NA	NA	NA	NA	Resmethrin	1519067	355	355	704	ToxRefDB	opp_der	-	LOAEL	loael	-	-	232.7	232.7	=	mg/kg-day	mg/kg/day	NA	-	https://www.epa.gov/aboutepa/about-national-center-computational-toxicology-ncct	-	https://actorws.epa.gov/actorws/toxval/v01/toxval_source?source=toxrefdb&casrn=10453-86-8	ToxRefDB Details	rat	rat	Wistar	Wistar	-
849	developmental	developmental	developmental	developmental	developmental	developmental	developmental	338.447	10453-86-8	0	9	GD	GD	GD	GD	9	9	NA	NA	NA	NA	Resmethrin	1519079	355	355	674	ToxRefDB	opp_der	-	LOAEL	loael	-	-	80	80	=	mg/kg-day	mg/kg/day	NA	-	https://www.epa.gov/aboutepa/about-national-center-computational-toxicology-ncct	-	https://actorws.epa.gov/actorws/toxval/v01/toxval_source?source=toxrefdb&casrn=10453-86-8	ToxRefDB Details	rat	rat	[Other]	[Other]	-
850	chronic	chronic	chronic	chronic	chronic	chronic	chronic	338.447	10453-86-8	0	103	week	week	week	week	103	103	NA	NA	NA	NA	Resmethrin	1519088	355	355	703	ToxRefDB	opp_der	-	LOAEL	loael	-	-	232.7	232.7	=	mg/kg-day	mg/kg/day	NA	-	https://www.epa.gov/aboutepa/about-national-center-computational-toxicology-ncct	-	https://actorws.epa.gov/actorws/toxval/v01/toxval_source?source=toxrefdb&casrn=10453-86-8	ToxRefDB Details	rat	rat	Wistar	Wistar	-
851	chronic	chronic	chronic	chronic	chronic	chronic	chronic	338.447	10453-86-8	0	103	week	week	week	week	103	103	NA	NA	NA	NA	Resmethrin	1519108	355	355	706	ToxRefDB	opp_der	-	LOAEL	loael	-	-	400.9	400.9	>	mg/kg-day	mg/kg/day	NA	-	https://www.epa.gov/aboutepa/about-national-center-computational-toxicology-ncct	-	https://actorws.epa.gov/actorws/toxval/v01/toxval_source?source=toxrefdb&casrn=10453-86-8	ToxRefDB Details	rat	rat	Wistar	Wistar	-
852	chronic	chronic	chronic	chronic	chronic	chronic	chronic	338.447	10453-86-8	0	103	week	week	week	week	103	103	NA	NA	NA	NA	Resmethrin	1519116	355	355	702	ToxRefDB	opp_der	-	LOAEL	loael	-	-	450.3	450.3	>	mg/kg-day	mg/kg/day	NA	-	https://www.epa.gov/aboutepa/about-national-center-computational-toxicology-ncct	-	https://actorws.epa.gov/actorws/toxval/v01/toxval_source?source=toxrefdb&casrn=10453-86-8	ToxRefDB Details	rat	rat	Wistar	Wistar	-
853	chronic	chronic	chronic	chronic	chronic	chronic	chronic	431.44	122931-48-0	0	2	year	year	year	year	2	2	NA	NA	NA	NA	Rimsulfuron	1526340	1714	1714	8407	ToxRefDB	opp_der	-	LOAEL	loael	-	-	414	414	>	mg/kg-day	mg/kg/day	NA	-	https://www.epa.gov/aboutepa/about-national-center-computational-toxicology-ncct	-	https://actorws.epa.gov/actorws/toxval/v01/toxval_source?source=toxrefdb&casrn=122931-48-0	ToxRefDB Details	rat	rat	CD(SD)BR	CD(SD)BR	-
854	subchronic	subchronic	subchronic	subchronic	subchronic	subchronic	subchronic	431.44	122931-48-0	0	90	day	day	day	day	90	90	NA	NA	NA	NA	Rimsulfuron	1526359	1714	1714	8366	ToxRefDB	opp_der	-	LOAEL	loael	-	-	1311	1311	>	mg/kg-day	mg/kg/day	NA	-	https://www.epa.gov/aboutepa/about-national-center-computational-toxicology-ncct	-	https://actorws.epa.gov/actorws/toxval/v01/toxval_source?source=toxrefdb&casrn=122931-48-0	ToxRefDB Details	rat	rat	[Other]	[Other]	-
855	chronic	chronic	chronic	chronic	chronic	chronic	chronic	431.44	122931-48-0	0	2	year	year	year	year	2	2	NA	NA	NA	NA	Rimsulfuron	1526371	1714	1714	8405	ToxRefDB	opp_der	-	LOAEL	loael	-	-	414	414	>	mg/kg-day	mg/kg/day	NA	-	https://www.epa.gov/aboutepa/about-national-center-computational-toxicology-ncct	-	https://actorws.epa.gov/actorws/toxval/v01/toxval_source?source=toxrefdb&casrn=122931-48-0	ToxRefDB Details	rat	rat	CD(SD)BR	CD(SD)BR	-
856	chronic	chronic	chronic	chronic	chronic	chronic	chronic	431.44	122931-48-0	0	2	year	year	year	year	2	2	NA	NA	NA	NA	Rimsulfuron	1526376	1714	1714	8403	ToxRefDB	opp_der	-	LOAEL	loael	-	-	121	121	=	mg/kg-day	mg/kg/day	NA	-	https://www.epa.gov/aboutepa/about-national-center-computational-toxicology-ncct	-	https://actorws.epa.gov/actorws/toxval/v01/toxval_source?source=toxrefdb&casrn=122931-48-0	ToxRefDB Details	rat	rat	CD(SD)BR	CD(SD)BR	-
857	chronic	chronic	chronic	chronic	chronic	chronic	chronic	431.44	122931-48-0	0	2	year	year	year	year	2	2	NA	NA	NA	NA	Rimsulfuron	1526392	1714	1714	8406	ToxRefDB	opp_der	-	LOAEL	loael	-	-	569	569	>	mg/kg-day	mg/kg/day	NA	-	https://www.epa.gov/aboutepa/about-national-center-computational-toxicology-ncct	-	https://actorws.epa.gov/actorws/toxval/v01/toxval_source?source=toxrefdb&casrn=122931-48-0	ToxRefDB Details	rat	rat	CD(SD)BR	CD(SD)BR	-
858	chronic	chronic	chronic	chronic	chronic	chronic	chronic	431.44	122931-48-0	0	2	year	year	year	year	2	2	NA	NA	NA	NA	Rimsulfuron	1526396	1714	1714	8408	ToxRefDB	opp_der	-	LOAEL	loael	-	-	121	121	=	mg/kg-day	mg/kg/day	NA	-	https://www.epa.gov/aboutepa/about-national-center-computational-toxicology-ncct	-	https://actorws.epa.gov/actorws/toxval/v01/toxval_source?source=toxrefdb&casrn=122931-48-0	ToxRefDB Details	rat	rat	CD(SD)BR	CD(SD)BR	-
859	subchronic	subchronic	subchronic	subchronic	subchronic	subchronic	subchronic	431.44	122931-48-0	0	90	day	day	day	day	90	90	NA	NA	NA	NA	Rimsulfuron	1526406	1714	1714	8371	ToxRefDB	opp_der	-	LOAEL	loael	-	-	1311	1311	>	mg/kg-day	mg/kg/day	NA	-	https://www.epa.gov/aboutepa/about-national-center-computational-toxicology-ncct	-	https://actorws.epa.gov/actorws/toxval/v01/toxval_source?source=toxrefdb&casrn=122931-48-0	ToxRefDB Details	rat	rat	[Other]	[Other]	-
860	chronic	chronic	chronic	chronic	chronic	chronic	chronic	431.44	122931-48-0	0	2	year	year	year	year	2	2	NA	NA	NA	NA	Rimsulfuron	1526413	1714	1714	8401	ToxRefDB	opp_der	-	LOAEL	loael	-	-	569	569	=	mg/kg-day	mg/kg/day	NA	-	https://www.epa.gov/aboutepa/about-national-center-computational-toxicology-ncct	-	https://actorws.epa.gov/actorws/toxval/v01/toxval_source?source=toxrefdb&casrn=122931-48-0	ToxRefDB Details	rat	rat	CD(SD)BR	CD(SD)BR	-
861	subchronic	subchronic	subchronic	subchronic	subchronic	subchronic	subchronic	431.44	122931-48-0	0	90	day	day	day	day	90	90	NA	NA	NA	NA	Rimsulfuron	1526414	1714	1714	8368	ToxRefDB	opp_der	-	LOAEL	loael	-	-	495	495	=	mg/kg-day	mg/kg/day	NA	-	https://www.epa.gov/aboutepa/about-national-center-computational-toxicology-ncct	-	https://actorws.epa.gov/actorws/toxval/v01/toxval_source?source=toxrefdb&casrn=122931-48-0	ToxRefDB Details	rat	rat	[Other]	[Other]	-
862	chronic	chronic	chronic	chronic	chronic	chronic	chronic	431.44	122931-48-0	0	2	year	year	year	year	2	2	NA	NA	NA	NA	Rimsulfuron	1526430	1714	1714	8404	ToxRefDB	opp_der	-	LOAEL	loael	-	-	414	414	>	mg/kg-day	mg/kg/day	NA	-	https://www.epa.gov/aboutepa/about-national-center-computational-toxicology-ncct	-	https://actorws.epa.gov/actorws/toxval/v01/toxval_source?source=toxrefdb&casrn=122931-48-0	ToxRefDB Details	rat	rat	CD(SD)BR	CD(SD)BR	-
863	subchronic	subchronic	subchronic	subchronic	subchronic	subchronic	subchronic	431.44	122931-48-0	0	90	day	day	day	day	90	90	NA	NA	NA	NA	Rimsulfuron	1526448	1714	1714	8367	ToxRefDB	opp_der	-	LOAEL	loael	-	-	1311	1311	>	mg/kg-day	mg/kg/day	NA	-	https://www.epa.gov/aboutepa/about-national-center-computational-toxicology-ncct	-	https://actorws.epa.gov/actorws/toxval/v01/toxval_source?source=toxrefdb&casrn=122931-48-0	ToxRefDB Details	rat	rat	[Other]	[Other]	-
864	subchronic	subchronic	subchronic	subchronic	subchronic	subchronic	subchronic	431.44	122931-48-0	0	90	day	day	day	day	90	90	NA	NA	NA	NA	Rimsulfuron	1526455	1714	1714	8370	ToxRefDB	opp_der	-	LOAEL	loael	-	-	1311	1311	>	mg/kg-day	mg/kg/day	NA	-	https://www.epa.gov/aboutepa/about-national-center-computational-toxicology-ncct	-	https://actorws.epa.gov/actorws/toxval/v01/toxval_source?source=toxrefdb&casrn=122931-48-0	ToxRefDB Details	rat	rat	[Other]	[Other]	-
865	subchronic	subchronic	subchronic	subchronic	subchronic	subchronic	subchronic	431.44	122931-48-0	0	90	day	day	day	day	90	90	NA	NA	NA	NA	Rimsulfuron	1526467	1714	1714	8369	ToxRefDB	opp_der	-	LOAEL	loael	-	-	1311	1311	>	mg/kg-day	mg/kg/day	NA	-	https://www.epa.gov/aboutepa/about-national-center-computational-toxicology-ncct	-	https://actorws.epa.gov/actorws/toxval/v01/toxval_source?source=toxrefdb&casrn=122931-48-0	ToxRefDB Details	rat	rat	[Other]	[Other]	-
866	chronic	chronic	chronic	chronic	chronic	chronic	chronic	431.44	122931-48-0	0	2	year	year	year	year	2	2	NA	NA	NA	NA	Rimsulfuron	1526470	1714	1714	8402	ToxRefDB	opp_der	-	LOAEL	loael	-	-	414	414	>	mg/kg-day	mg/kg/day	NA	-	https://www.epa.gov/aboutepa/about-national-center-computational-toxicology-ncct	-	https://actorws.epa.gov/actorws/toxval/v01/toxval_source?source=toxrefdb&casrn=122931-48-0	ToxRefDB Details	rat	rat	CD(SD)BR	CD(SD)BR	-
867	developmental	developmental	developmental	developmental	developmental	developmental	developmental	302.414	28434-00-6	0	9	GD	GD	GD	GD	9	9	NA	NA	NA	NA	S-Bioallethrin	1557805	1943	1943	5074	ToxRefDB	opp_der	-	LOAEL	loael	-	-	195	195	=	mg/kg-day	mg/kg/day	NA	-	https://www.epa.gov/aboutepa/about-national-center-computational-toxicology-ncct	-	https://actorws.epa.gov/actorws/toxval/v01/toxval_source?source=toxrefdb&casrn=28434-00-6	ToxRefDB Details	rat	rat	Sprague Dawley SD	Sprague Dawley SD	-
868	chronic	chronic	chronic	chronic	chronic	chronic	chronic	302.414	28434-00-6	0	104	week	week	week	week	104	104	NA	NA	NA	NA	S-Bioallethrin	1557806	1943	1943	5087	ToxRefDB	opp_der	-	LOAEL	loael	-	-	122.6	122.6	=	mg/kg-day	mg/kg/day	NA	-	https://www.epa.gov/aboutepa/about-national-center-computational-toxicology-ncct	-	https://actorws.epa.gov/actorws/toxval/v01/toxval_source?source=toxrefdb&casrn=28434-00-6	ToxRefDB Details	rat	rat	CD(SD)BR	CD(SD)BR	-
869	subchronic	subchronic	subchronic	subchronic	subchronic	subchronic	subchronic	302.414	28434-00-6	0	90	day	day	day	day	90	90	NA	NA	NA	NA	S-Bioallethrin	1557815	1943	1943	5064	ToxRefDB	opp_der	-	LOAEL	loael	-	-	36.6	36.6	=	mg/kg-day	mg/kg/day	NA	-	https://www.epa.gov/aboutepa/about-national-center-computational-toxicology-ncct	-	https://actorws.epa.gov/actorws/toxval/v01/toxval_source?source=toxrefdb&casrn=28434-00-6	ToxRefDB Details	rat	rat	Sprague Dawley	Sprague Dawley	-
870	subchronic	subchronic	subchronic	subchronic	subchronic	subchronic	subchronic	302.414	28434-00-6	0	90	day	day	day	day	90	90	NA	NA	NA	NA	S-Bioallethrin	1557824	1943	1943	5063	ToxRefDB	opp_der	-	LOAEL	loael	-	-	593.8	593.8	>	mg/kg-day	mg/kg/day	NA	-	https://www.epa.gov/aboutepa/about-national-center-computational-toxicology-ncct	-	https://actorws.epa.gov/actorws/toxval/v01/toxval_source?source=toxrefdb&casrn=28434-00-6	ToxRefDB Details	rat	rat	Sprague Dawley	Sprague Dawley	-
871	subchronic	subchronic	subchronic	subchronic	subchronic	subchronic	subchronic	302.414	28434-00-6	0	90	day	day	day	day	90	90	NA	NA	NA	NA	S-Bioallethrin	1557830	1943	1943	5069	ToxRefDB	opp_der	-	LOAEL	loael	-	-	593.8	593.8	>	mg/kg-day	mg/kg/day	NA	-	https://www.epa.gov/aboutepa/about-national-center-computational-toxicology-ncct	-	https://actorws.epa.gov/actorws/toxval/v01/toxval_source?source=toxrefdb&casrn=28434-00-6	ToxRefDB Details	rat	rat	Sprague Dawley	Sprague Dawley	-
872	chronic	chronic	chronic	chronic	chronic	chronic	chronic	302.414	28434-00-6	0	104	week	week	week	week	104	104	NA	NA	NA	NA	S-Bioallethrin	1557834	1943	1943	5089	ToxRefDB	opp_der	-	LOAEL	loael	-	-	122.6	122.6	=	mg/kg-day	mg/kg/day	NA	-	https://www.epa.gov/aboutepa/about-national-center-computational-toxicology-ncct	-	https://actorws.epa.gov/actorws/toxval/v01/toxval_source?source=toxrefdb&casrn=28434-00-6	ToxRefDB Details	rat	rat	CD(SD)BR	CD(SD)BR	-
873	chronic	chronic	chronic	chronic	chronic	chronic	chronic	302.414	28434-00-6	0	104	week	week	week	week	104	104	NA	NA	NA	NA	S-Bioallethrin	1557848	1943	1943	5091	ToxRefDB	opp_der	-	LOAEL	loael	-	-	407.7	407.7	>	mg/kg-day	mg/kg/day	NA	-	https://www.epa.gov/aboutepa/about-national-center-computational-toxicology-ncct	-	https://actorws.epa.gov/actorws/toxval/v01/toxval_source?source=toxrefdb&casrn=28434-00-6	ToxRefDB Details	rat	rat	CD(SD)BR	CD(SD)BR	-
[truncated: 843 more rows]
[truncated: 24 more columns]
