# Supplementary material for: Using the concordance of in vitro and in vivo data to evaluate extrapolation assumptions
Source: PLoS One. 2019 May 28;14(5):e0217564. doi: 10.1371/journal.pone.0217564 (PMC6538186; doi:10.1371/journal.pone.0217564)
Supplement: S6 Table — (CSV) [file pone.0217564.s016.csv]

	study_type	effect_category	effect_type	effect_target	generation
1	CHR	carcinogenic	pathology neoplastic	adrenal gland	F0
2	CHR	carcinogenic	pathology neoplastic	liver	F0
3	CHR	carcinogenic	pathology neoplastic	thyroid gland	F0
4	DEV	developmental	developmental malformation	bone	Fetal
5	DEV	developmental	developmental malformation	kidney	Fetal
6	DEV	developmental	developmental malformation	mouth / jaw	Fetal
7	DEV	reproductive	offspring survival early	live fetuses	Fetal
8	DEV	reproductive	reproductive performance	postimplantation loss	F0
9	DEV	reproductive	reproductive performance	resorptions	F0
10	CHR	systemic	clinical chemistry	alanine aminotransferase (alt/sgpt)	F0
11	SUB	systemic	clinical chemistry	alanine aminotransferase (alt/sgpt)	F0
12	SUB	systemic	clinical chemistry	albumin	F0
13	SUB	systemic	clinical chemistry	albumin-globulin ratio	F0
14	SUB	systemic	clinical chemistry	alkaline phosphatase (alp/alk)	F0
15	CHR	systemic	clinical chemistry	alkaline phosphatase (alp/alk)	F0
16	CHR	systemic	clinical chemistry	aspartate aminotransferase (ast/sgot)	F0
17	SUB	systemic	clinical chemistry	aspartate aminotransferase (ast/sgot)	F0
18	SUB	systemic	clinical chemistry	calcium	F0
19	CHR	systemic	clinical chemistry	cholesterol	F0
20	SUB	systemic	clinical chemistry	cholesterol	F0
21	SUB	systemic	clinical chemistry	gamma glutamyl transpeptides (gtp)	F0
22	SUB	systemic	clinical chemistry	globulins	F0
23	SUB	systemic	clinical chemistry	glucose	F0
24	SUB	systemic	clinical chemistry	potassium	F0
25	CHR	systemic	clinical chemistry	protein	F0
26	SUB	systemic	clinical chemistry	protein	F0
27	SUB	systemic	clinical chemistry	total bilirubin	F0
28	CHR	systemic	clinical chemistry	total bilirubin	F0
29	SUB	systemic	clinical chemistry	triglycerides	F0
30	CHR	systemic	clinical chemistry	triglycerides	F0
31	CHR	systemic	clinical chemistry	urea nitrogen	F0
32	SUB	systemic	clinical chemistry	urea nitrogen	F0
33	SUB	systemic	hematology	blood clotting	F0
34	CHR	systemic	hematology	blood clotting	F0
35	CHR	systemic	hematology	erythrocyte (rbc)	F0
36	SUB	systemic	hematology	erythrocyte (rbc)	F0
37	CHR	systemic	hematology	hematocrit (hct)	F0
38	SUB	systemic	hematology	hematocrit (hct)	F0
39	CHR	systemic	hematology	hemoglobin (hgb)	F0
40	SUB	systemic	hematology	hemoglobin (hgb)	F0
41	CHR	systemic	hematology	leukocyte (wbc)	F0
42	SUB	systemic	hematology	leukocyte (wbc)	F0
43	SUB	systemic	hematology	lymphocyte	F0
44	SUB	systemic	hematology	mean corpuscular (cell) volume (mcv)	F0
45	CHR	systemic	hematology	mean corpuscular (cell) volume (mcv)	F0
46	SUB	systemic	hematology	mean corpuscular hemoglobin concentration (mchc)	F0
47	CHR	systemic	hematology	mean corpuscular hemoglobin concentration (mchc)	F0
48	CHR	systemic	hematology	platelet	F0
49	SUB	systemic	hematology	platelet	F0
50	SUB	systemic	hematology	reticulocyte	F0
51	CHR	systemic	in life observation	clinical signs	F0
52	DEV	systemic	in life observation	clinical signs	F0
53	SUB	systemic	in life observation	clinical signs	F0
54	CHR	systemic	in life observation	body weight	F0
55	SUB	systemic	in life observation	body weight	F0
56	DEV	systemic	in life observation	body weight	F0
57	DEV	systemic	in life observation	body weight	Fetal
58	SUB	systemic	in life observation	food consumption	F0
59	DEV	systemic	in life observation	food consumption	F0
60	CHR	systemic	in life observation	food consumption	F0
61	CHR	systemic	in life observation	mortality	F0
62	DEV	systemic	in life observation	mortality	F0
63	SUB	systemic	in life observation	mortality	F0
64	SUB	systemic	organ weight	adrenal gland	F0
65	CHR	systemic	organ weight	adrenal gland	F0
66	SUB	systemic	organ weight	brain	F0
67	CHR	systemic	organ weight	brain	F0
68	CHR	systemic	organ weight	heart	F0
69	SUB	systemic	organ weight	heart	F0
70	CHR	systemic	organ weight	kidney	F0
71	SUB	systemic	organ weight	kidney	F0
72	CHR	systemic	organ weight	liver	F0
73	SUB	systemic	organ weight	liver	F0
74	DEV	systemic	organ weight	liver	F0
75	CHR	systemic	organ weight	lung	F0
76	SUB	systemic	organ weight	ovary	F0
77	SUB	systemic	organ weight	spleen	F0
78	CHR	systemic	organ weight	spleen	F0
79	SUB	systemic	organ weight	testes	F0
80	SUB	systemic	organ weight	thymus	F0
81	CHR	systemic	organ weight	thyroid gland	F0
82	SUB	systemic	organ weight	thyroid gland	F0
83	CHR	systemic	pathology gross	kidney	F0
84	SUB	systemic	pathology gross	liver	F0
85	CHR	systemic	pathology gross	liver	F0
86	CHR	systemic	pathology gross	thyroid gland	F0
87	CHR	systemic	pathology nonneoplastic	adrenal gland	F0
88	SUB	systemic	pathology nonneoplastic	adrenal gland	F0
89	CHR	systemic	pathology nonneoplastic	bone	F0
90	CHR	systemic	pathology nonneoplastic	eye	F0
91	SUB	systemic	pathology nonneoplastic	kidney	F0
92	CHR	systemic	pathology nonneoplastic	kidney	F0
93	SUB	systemic	pathology nonneoplastic	liver	F0
94	CHR	systemic	pathology nonneoplastic	liver	F0
95	CHR	systemic	pathology nonneoplastic	lung	F0
96	CHR	systemic	pathology nonneoplastic	ovary	F0
97	SUB	systemic	pathology nonneoplastic	pituitary gland	F0
98	SUB	systemic	pathology nonneoplastic	spleen	F0
99	CHR	systemic	pathology nonneoplastic	spleen	F0
100	CHR	systemic	pathology nonneoplastic	testes	F0
101	SUB	systemic	pathology nonneoplastic	thyroid gland	F0
102	CHR	systemic	pathology nonneoplastic	thyroid gland	F0
103	SUB	systemic	urinalysis	ph	F0
104	CHR	systemic	urinalysis	protein	F0
105	CHR	systemic	urinalysis	specific gravity/osmolality	F0
106	CHR	systemic	urinalysis	volume	F0
